# Supplementary material for: Investigation of muscle transcriptomes using gradient boosting machine learning identifies molecular predictors of feed efficiency in growing pigs
Source: BMC Genomics. 2019 Aug 17;20:659. doi: 10.1186/s12864-019-6010-9 (PMC6697907; doi:10.1186/s12864-019-6010-9)
Supplement: Supplementary file 2 — Top-ranked genes contributing to RFI prediction (XLSX 36 kb) [file 12864_2019_6010_MOESM2_ESM.xlsx]

## Sheet: Suppl. File 2
Additional Table 1: Top-ranked genes contributing to RFI prediction
Full Description	Gene Symbol	Probe name	Score_384 VIP	Score_50 VIP
PDZ domain containing 2	PDZD2	A_72_P011746	100.00	57.8043
932808 MARC 4PIG cDNA 5', mRNA sequence [CK462040]	#N/D	A_72_P040016	85.08	100
BX674909 library (scac) cDNA clone scac0037.l.03 5prim, mRNA sequence [BX67490	#N/D	A_72_P039711	59.59	53.7531
Rep: Transposase - (Pig), partial (45%) [TC554852]	#N/D	A_72_P003367	54.67	40.497
Fraser syndrome 1	FRAS1	A_72_P081726	47.17	31.4654
RING finger and SPRY domain-containing protein 1-like (LOC100515835), mRNA	#N/D	A_72_P048381	45.85
KIAA0146	KIAA0146	A_72_P119421	45.83
Rep: Os11g0120600 protein - Oryza sativa subsp. japonica (Rice), partial (10%) [	#N/D	A_72_P000881	42.23
Rep: Glr3376 protein - Gloeobacter violaceus, partial (5%) [TC530320]	#N/D	A_72_P002256	39.977
melanoma associated antigen (mutated) 1	MUM1	A_72_P302174	39.26
transmembrane protein 145	TMEM145	A_72_P000556	37.01
Lectin galactoside-binding soluble 3	LGALS3	A_72_P060066	36.76
interleukin 4 receptor	IL4R	A_72_P003526	36.3
protein DEPP-like (LOC100621791), mRNA	#N/D	A_72_P001551	35.76	33.4636
Nuclear receptor-interacting protein 1-like (LOC100627733), mRNA	#N/D	A_72_P002066	34.8848
basonuclin 2	BNC2	A_72_P003351	34.6871
suppressor of cytokine signaling 6	SOCS6	A_72_P001811	33.5517	28.7722
presenilin 1	PSEN1	A_72_P304024	32.3281	56.404
potassium voltage-gated channel, Isk-related family, member 1	KCNE1	A_72_P035586	32.1665
GLI pathogenesis-related 1	GLIPR1	A_72_P011191	31.6786
phosphomannomutase 1	PMM1	A_72_P010951	31.1632	31.3869
netrin-1	NTN1	A_72_P115846	30.2035
trichoplein, keratin filament binding	TCHP	A_72_P018076	29.1305
946309 MARC 4PIG cDNA 5', mRNA sequence [CN157593]	#N/D	A_72_P142141	28.7668	32.9884
EST-AR184C11 Infected Porcine Peripheral Blood Cell cDNA library cDNA clone AR1	#N/D	A_72_P009336	28.1959
BRX1, biogenesis of ribosomes, homolog (S. cerevisiae)	BRIX1	A_72_P116826	26.7404
CD40 molecule, TNF receptor superfamily member 5	CD40	A_72_P088376	25.6547	38.5899
IKBKB interacting protein	IKBIP	A_72_P028871	24.8626
1553025 MARC 3PIG cDNA 5', mRNA sequence [DY428624]	#N/D	A_72_P000461	24.4184
SRSF protein kinase 3	SRPK3	A_72_P000516	24.3181
GATA binding protein 6	GATA6	A_72_P124056	24.2537	37.5931
DnaJ (Hsp40) homolog, subfamily C, member 9	DNAJC9	A_72_P011521	24.0825	31.6096
UTP11-like, U3 small nucleolar ribonucleoprotein, (yeast)	UTP11L	A_72_P286839	24.0226	34.5061
P450 (cytochrome) oxidoreductase	POR	A_72_P002111	23.9289
dihydropyrimidine dehydrogenase	DPYD	A_72_P249177	23.6583	41.8198
G protein-coupled receptor 153	GPR153	A_72_P000501	23.2915
ornithine decarboxylase antizyme 3	OAZ3	A_72_P619999	23.0301
activity-dependent neuroprotector homeobox	ADNP	A_72_P022581	22.8394
Myosin VA	MYO5A	A_72_P051821	22.3546	33.9057
tumor necrosis factor receptor superfamily, member 21	TNFRSF21	A_72_P006381	21.8479
toll-like receptor adaptor molecule 2	TICAM2	A_72_P055891	21.7195
Rep: Ribosomal protein S19 - Carsonella ruddii, partial (18%) [TC606877]	#N/D	A_72_P254457	21.5642
A kinase (PRKA) anchor protein 12	AKAP12	A_72_P001666	21.5097	50.3747
Rep: Photosystem II reaction center protein H - Gloeobacter violaceus, partial (	#N/D	A_72_P004871	21.4718	64.5995
Laminin alpha 4 chain	LAMA4	A_72_P003621	21.3958
ADP-ribosylation factor 3	ARF3	A_72_P000456	21.2813
transmembrane protein 161B	TMEM161B	A_72_P242077	21.0998
CD44	CD44	A_72_P026546	21.0891
MI-P-AY1-nqr-e-09-0-UI.s1 MI-P-AY1 cDNA clone MI-P-AY1-nqr-e-09-0-UI 3', mRNA s	#N/D	A_72_P136941	20.8299
mRNA, clone:UTR010018G08, expressed in uterus. [AK239989]	#N/D	A_72_P074876	20.8216
SNF2 histone linker PHD RING helicase, E3 ubiquitin protein ligase	SHPRH	A_72_P000171	20.7385
prolactin regulatory element binding	PREB	A_72_P041336	20.6182
zinc finger protein, multitype 2	ZFPM2	A_72_P027721	20.5808
TCDD-inducible poly(ADP-ribose) polymerase	TIPARP	A_72_P036711	20.3188
zinc finger protein 644	ZNF644	A_72_P000006	20.2215
similar to chromosome 15 open reading frame 40	C15orf40	A_72_P198842	20.2174
BX675986 library (scac) cDNA clone scac0029.l.08 3prim, mRNA sequence [BX67598	#N/D	A_72_P011296	20.1407
Mediator of RNA polymerase II transcription subunit 19-like (LOC100520359),MRNA	#N/D	A_72_P000286	20.019
1573632 MARC 3PIG cDNA 5', mRNA sequence [DY437438]	#N/D	A_72_P319268	19.9345
tsukushi small leucine rich proteoglycan homolog (Xenopus laevis)	TSKU	A_72_P033416	19.92
Rep: Os01g0922700 protein - Oryza sativa subsp. japonica (Rice), partial (7%) [T	#N/D	A_72_P000216	19.8966	24.3885
lactamase, beta 2	LACTB2	A_72_P029576	19.8146
Elongation factor 1-alpha, oocyte form-like (LOC100514912), mRNA	#N/D	A_72_P009636	19.5247	39.8456
bladder cancer associated protein	BLCAP	A_72_P308203	19.2309	48.7189
pyruvate dehydrogenase kinase, isozyme 1	PDK1	A_72_P357458	19.2309
oxysterol binding protein	OSBP	A_72_P265077	19.0419
zinc finger protein 512	ZNF512	A_72_P344833	19.0419
mRNA, clone:SMG010023B11, expressed in submaxillary gland. [AK349999]	#N/D	A_72_P013741	18.5403
CD40 molecule, TNF receptor superfamily member 5	CD40	A_72_P544217	18.4416
Actin, cytoplasmic 1	ACTB	A_72_P017596	18.3891
BX923742 library (scan) cDNA clone scan0012.c.12 5prim, mRNA sequence [BX92374	#N/D	A_72_P086716	18.383	44.8458
epoxide hydrolase 1, microsomal (xenobiotic)	EPHX1	A_72_P146801	18.3188
amyloid beta (A4) precursor protein-binding, family B, member 1 interacting prot	APBB1IP	A_72_P289694	18.3188
Rep: Urease accessory protein UreD - Pseudomonas entomophila (strain L48), parti	#N/D	A_72_P008496	18.211
human immunodeficiency virus type I enhancer binding protein 1	HIVEP1	A_72_P002006	17.9601
ankyrin repeat domain 1 (cardiac muscle)	ANKRD1	A_72_P003736	17.7319
HSPB (heat shock 27kDa) associated protein 1	HSPBAP1	A_72_P101246	17.69
quinoid dihydropteridine reductase	QDPR	A_72_P223202	17.6809
BX914463 library (scan) cDNA clone scan0001.f.21 5prim, mRNA sequence [BX91446	#N/D	A_72_P136741	17.591
zinc finger protein 704	ZNF704	A_72_P387288	17.5059
827514 MARC 3PIG cDNA 5', mRNA sequence [CF361195]	#N/D	A_72_P395323	17.3811
Rep: SufS activator complex, sufB subunit - Francisella tularensis subsp. novici	#N/D	A_72_P110381	17.376
Rep: Microtubule associated serine/threonine kinase family member 4 - Homo sapie	#N/D	A_72_P418454	17.3559
Rep: Predicted protein - Ajellomyces capsulata (strain NAm1) (Histoplasma capsul	#N/D	A_72_P000966	17.2191
RAB11 family interacting protein 5 (class I)	RAB11FIP5	A_72_P002561	17.1718
Rep: Oxygen-independent coproporphyrinogen III oxidase - Bradyrhizobium japonicu	#N/D	A_72_P004116	17.1718	25.2457
family with sequence similarity 123B	FAM123B	A_72_P117601	17.1718
chibby homolog 1 (Drosophila)	CBY1	A_72_P442086	17.0781
mRNA, clone:ITT010008G10, expressed in small intestine. [AK344892]	#N/D	A_72_P001121	17.0766
mRNA, clone:ITT010045B11, expressed in intestine. [AK231358]	#N/D	A_72_P025926	16.981	48.3386
mRNA, clone:OVRM10184B10, expressed in ovary. [AK348497]	#N/D	A_72_P126821	16.7365
PDUts2084G10 Porcine testis cDNA library II cDNA clone PDUts2084G10 5' similar	#N/D	A_72_P084296	16.6368
reticulon 4 receptor	RTN4R	A_72_P068246	16.5902
zinc finger protein 280D	ZNF280D	A_72_P018891	16.5809
spectrin repeat containing, nuclear envelope 2	SYNE2	A_72_P057651	16.5809
Rep: Period 3 - Homo sapiens (Human), partial (8%) [TC562963]	#N/D	A_72_P295729	16.4507	37.0525
zinc finger protein, multitype 2	ZFPM2	A_72_P167796	16.2455
N-acetylglucosamine kinase	NAGK	A_72_P169316	16.2455
Rep: 60 kDa chaperonin - uncultured pig faeces bacterium, partial (10%) [TC55697	#N/D	A_72_P152446	15.5863
Rep: MGC152620 protein - Bos taurus (Bovine), partial (33%) [TC595833]	#N/D	A_72_P175261	15.5863
solute carrier family 35 (UDP-galactose transporter), member A2	SLC35A2	A_72_P044001	15.5801
membrane-bound transcription factor peptidase,site 1	MBTPS1	A_72_P015346	15.575
aminopeptidase-like 1	NPEPL1	A_72_P002761	15.5277
phospholipase A2, group IVA (cytosolic, calcium-dependent)	PLA2G4A	A_72_P006091	15.4751
ankyrin repeat domain 42	ANKRD42	A_72_P009031	15.4751
anti-Mullerian hormone receptor, type II	AMHR2	A_72_P004766	15.4224
angiopoietin-like 1	ANGPTL1	A_72_P007251	15.3695
Rep: Vpu protein - Human immunodeficiency virus 1, partial (15%) [TC569189]	#N/D	A_72_P134256	15.3695
AJ961158 KN404_2 cDNA clone C0007748b14 5', mRNA sequence [AJ961158]	#N/D	A_72_P001671	15.2097
Fraser syndrome 1	FRAS1	A_72_P329308	15.1815
Rep: Velvet A - Emericella nidulans (Aspergillus nidulans), partial (4%) [TC6059	#N/D	A_72_P000256	14.9939
Rep: General substrate transporter - Azotobacter vinelandii AvOP, partial (7%) [	#N/D	A_72_P007461	14.7816
required for meiotic nuclear division 5 homolog B (S. cerevisiae)	RMND5B	A_72_P004001	14.775
BW982578 full-length enriched swine cDNA library, adult intestine cDNA clone IT	#N/D	A_72_P009096	14.1556
cyclin D2	CCND2	A_72_P035456	14.1309
abhydrolase domain containing 5	ABHD5	A_72_P165056	14.1309
hepatitis B virus x interacting protein	HBXIP	A_72_P219767	14.1309
Butyrophilin	#N/D	A_72_P414163	14.1309
A kinase anchor protein 13 isoform-like	#N/D	A_72_P500568	14.1309
ezrin	EZR	A_72_P641239	14.1309
Rep: Predicted protein - Physcomitrella patens subsp. patens, partial (5%) [TC53	#N/D	A_72_P002571	14.04
serine incorporator 3	SERINC3	A_72_P003201	14.04	39.7139
selenoprotein M	SELM	A_72_P050056	14.04
Myosin	#N/D	A_72_P054756	14.04
Rep: coiled-coil domain containing 17 - Canis familiaris, partial (8%) [TC592761	#N/D	A_72_P097651	14.04
family with sequence similarity 125, member B	FAM125B	A_72_P101046	14.04
RNA binding motif, single stranded interacting protein 1	RBMS1	A_72_P120156	14.04
mRNA, clone:ADR010039G09, expressed in adrenal gland. [AK343337]	#N/D	A_72_P134201	14.04
1111058 MARC 4PIG cDNA 3', mRNA sequence [DN111908]	#N/D	A_72_P168856	14.04
Rep: FUS interacting protein (Serine/arginine-rich) 1 - Xenopus tropicalis (West	#N/D	A_72_P217572	14.04
Rep: Smooth muscle caldesmon protein - Oryctolagus cuniculus (Rabbit), partial (	#N/D	A_72_P231612	14.04
sine oculis binding protein homolog (Drosophila)	SOBP	A_72_P235537	14.04
Docking protein 6, transcript variant 1 (DOK6), mRNA	#N/D	A_72_P262067	14.04
WD repeat and HMG-box DNA binding protein 1	WDHD1	A_72_P359418	14.04
PHD finger protein 11	PHF11	A_72_P382883	14.04
fucosyltransferase 2 (secretor status included)	FUT2	A_72_P442864	14.04
erythrocyte membrane protein band 4.1-like 3	EPB41L3	A_72_P026696	13.8618
RNA binding protein with multiple splicing	RBPMS	A_72_P013966	13.568
rtes07_h9.y1 tes cDNA 5', mRNA sequence [EW635527]	#N/D	A_72_P019196	13.568
Rep: Transcription antitermination protein nusG - Desulfuromonas acetoxidans DSM	#N/D	A_72_P022961	13.568
calponin 1, basic, smooth muscle	CNN1	A_72_P035636	13.568	45.3334
heparin-binding EGF-like growth factor	HBEGF	A_72_P035756	13.568
microtubule-actin crosslinking factor 1	MACF1	A_72_P012281	13.0439
polymerase (DNA directed), alpha 2, accessory subunit	POLA2	A_72_P040666	13.0439
Rep: Melanoma-derived growth regulatory protein precursor (Melanoma inhibitory a	#N/D	A_72_P058386	13.0439
Rep: Predicted protein - Physcomitrella patens subsp. patens, partial (8%) [TC54	#N/D	A_72_P079471	13.0439
prefoldin subunit 4	PFDN4	A_72_P087356	13.0439
rcol1040b_c22.y1 col cDNA 5', mRNA sequence [EV990930]	#N/D	A_72_P101126	13.0439
INS-IGF2 readthrough	INS-IGF2	A_72_P113676	13.0439
RAN binding protein 17	RANBP17	A_72_P115281	13.0439
BX923467 library (scan) cDNA clone scan0018d.e.05 5prim, mRNA sequence [BX9234	#N/D	A_72_P145496	13.0439
2'-5'-oligoadenylate synthetase-like	OASL	A_72_P177731	13.0439
CAMP response element binding protein	#N/D	A_72_P177871	13.0439
Rep: Tetratricopeptide repeat protein precursor - Anaeromyxobacter dehalogenans	#N/D	A_72_P196257	13.0439
family with sequence similarity 171, member B	FAM171B	A_72_P205782	13.0439
spectrin, beta, non-erythrocytic 1	SPTBN1	A_72_P247502	13.0439
Rep: Triacylglycerol acylhydrolase precursor - Streptomyces sp, partial (7%) [TC	#N/D	A_72_P278319	13.0439
family with sequence similarity 43, member B	FAM43B	A_72_P334423	13.0439
solute carrier family 1 (glial high affinity glutamate transporter), member 3	SLC1A3	A_72_P397213	13.0439
rese36c_m6.y1 ese cDNA 5', mRNA sequence [EW148098]	#N/D	A_72_P426354	13.0439
Uncharacterized protein C8orf37 homolog (LOC100153417), mRNA	#N/D	A_72_P525152	13.0439
matrix Gla protein	MGP	A_72_P741554	13.0439
von Willebrand factor A domain containing 7	VWA7	A_72_P168456	13.0372
RNA binding protein, autoantigenic (hnRNP-associated with lethal yellow homolog	RALY	A_72_P173521	13.0372
family with sequence similarity 101, member A	FAM101A	A_72_P208457	13.0372
Rep: Zinc finger E-box binding homeobox 2 - Homo sapiens (Human), partial (6%) [	#N/D	A_72_P318433	13.0372
mRNA, clone:BKFL10042E01, expressed in back fat. [AK344107]	#N/D	A_72_P372313	13.0372
Rep: Predicted protein - Coccidioides immitis, partial (6%) [TC620240]	#N/D	A_72_P413128	13.0372
chromosome 6 open reading frame 106	C6orf106	A_72_P774020	13.0372
coagulation factor X protein	F10	A_72_P036021	12.9533
A disintegrin and metalloproteinase with thrombospondin motifs 2-like (LOC100521	#N/D	A_72_P044346	12.9533
Rep: Isoform 2 of Q96BY6 - Homo sapiens (Human), partial (7%) [TC521598]	#N/D	A_72_P187336	12.9533	53.3239
Rep: Transporter, NadC/P/Pho87 family - Clostridium novyi (strain NT), partial (	#N/D	A_72_P219862	12.9533
tripartite motif containing 36	TRIM36	A_72_P260487	12.9533
Rep: Predicted protein - Monosiga brevicollis MX1, partial (7%) [TC525594]	#N/D	A_72_P279759	12.9533
Rep: Zinc finger protein 654 - Homo sapiens (Human), partial (50%) [TC608885]	#N/D	A_72_P314508	12.9533
glutaminyl-tRNA synthase (glutamine-hydrolyzing)-like 1	QRSL1	A_72_P357533	12.9533
S100 calcium binding protein G	S100G	A_72_P496336	12.9533
mRNA, clone:PTG010027F03, expressed in pituitary gland. [AK349235]	#N/D	A_72_P000111	12.8273
enoyl CoA hydratase domain containing 1	ECHDC1	A_72_P002291	12.7637
mitochondrial calcium uniporter	MCU	A_72_P005121	12.7637
AJ956544 KN404_2 cDNA clone C0007749l16 5', mRNA sequence [AJ956544]	#N/D	A_72_P009421	12.7637
Rep: PREDICTED: diacylglycerol kinase, eta isoform 2 - Pan troglodytes, partial	#N/D	A_72_P030766	12.7637
B-cell CLL/lymphoma 2	BCL2	A_72_P051731	12.7637	38.2153
cyclin D binding myb-like transcription factor 1	DMTF1	A_72_P055036	12.7637	18.671
neuroglobin	NGB	A_72_P077581	12.7637
Similar to:ATPase, Na+/K+ transporting, alpha 4 polypeptide	ATP1A4	A_72_P106656	12.7637
transforming growth factor, beta receptor III	TGFBR3	A_72_P108391	12.7637
platelet-derived growth factor receptor, beta polypeptide	PDGFRB	A_72_P118391	12.7637
Ryanodine receptor 2	RYR2	A_72_P151101	12.7637
lysophosphatidylcholine acyltransferase 2	LPCAT2	A_72_P153831	12.7637
Rep: Thiamine pyrophosphate enzyme domain protein TPP-binding - Desulfatibacillu	#N/D	A_72_P231852	12.7637
Rep: Transcriptional regulator, TetR family - Bacillus weihenstephanensis KBAB4,	#N/D	A_72_P296294	12.7637
Rep: Pilin biogenesis protein - Pseudomonas aeruginosa (strain PA7), partial (4%	#N/D	A_72_P316043	12.7637
histocompatibility 2, Q region locus 4	H2-Q4	A_72_P368058	12.7637
retinitis pigmentosa GTPase regulator	RPGR	A_72_P389813	12.7637
polycomb group ring finger 6	PCGF6	A_72_P391418	12.7637
serpin peptidase inhibitor, clade E (nexin, plasminogen activator inhibitor type	SERPINE2	A_72_P472491	12.7637
interferon regulatory factor 2 binding protein-like	IRF2BPL	A_72_P479019	12.7637
Acyl-CoA desaturase	SCD	A_72_P564094	12.7637
Similar to:ring finger protein 115	RNF115	A_72_P579028	12.7637	31.2455
carbonic anhydrase II	CA2	A_72_P599233	12.7637
tripartite motif containing 38	TRIM38	A_72_P000376	12.3088
short chain dehydrogenase/reductase family 39U, member 1	SDR39U1	A_72_P000371	12.1758
ring finger protein 165	RNF165	A_72_P037311	12.0343
Rep: Transposase - (Pig), partial (58%) [TC630104]	#N/D	A_72_P272159	12.0343
zinc and ring finger 1, E3 ubiquitin protein ligase	ZNRF1	A_72_P394448	12.0343
ESTG23H4 oropharyngeal tonsils and mandibular lymph nodes of diseased and health	#N/D	A_72_P399948	12.0343
gastrin	GAST	A_72_P444674	12.0343
ficolin (collagen/fibrinogen domain containing lectin) 2 (hucolin)	FCN2	A_72_P514653	12.0343
regulator of chromosome condensation (RCC1) and BTB (POZ) domain containing prot	RCBTB2	A_72_P730353	12.0343
G protein-coupled receptor 137C	GPR137C	A_72_P084181	11.9569
Rep: Transcriptional regulator, GntR family - Mycobacterium vanbaalenii (strain	#N/D	A_72_P156601	11.9569
ubiquitin associated and SH3 domain containing B	UBASH3B	A_72_P190976	11.9569
solute carrier family 30 (zinc transporter), member 3	SLC30A3	A_72_P234347	11.9569
AJ961546 KN404_2 cDNA clone C0007753d08 3', mRNA sequence [AJ961546]	#N/D	A_72_P312568	11.9569
solute carrier family 3 (activators of dibasic and neutral amino acid transport)	SLC3A2	A_72_P339943	11.9569	47.3586
nuclear receptor coactivator 6	NCOA6	A_72_P620179	11.9569
Rep: Colicin V production (CvpA ) family protein - Francisella tularensis subsp.	#N/D	A_72_P056491	11.8663
cyclin D2	CCND2	A_72_P062061	11.8663
retinol binding protein 7, cellular	RBP7	A_72_P160661	11.8663
Rep: Selenocysteine lyase - Carsonella ruddii (strain PV), partial (6%) [TC59421	#N/D	A_72_P006806	11.7758
collagen, type VIII, alpha 1	COL8A1	A_72_P016281	11.7758
eukaryotic translation initiation factor 4A1	EIF4A1	A_72_P022601	11.7758
952208 MARC 4PIG cDNA 3', mRNA sequence [CN162790]	#N/D	A_72_P029206	11.7758	49.4112
family with sequence similarity 123B	FAM123B	A_72_P053741	11.7758
retinol binding protein 1, cellular	RBP1	A_72_P088116	11.7758	32.7515
dynein, light chain, LC8-type 1	DYNLL1	A_72_P088696	11.7758
phosphoseryl-tRNA kinase	PSTK	A_72_P095096	11.7758
RIB43A-like with coiled-coils protein 2-like (LOC100519482), mRNA	#N/D	A_72_P097721	11.7758
935456 MARC 4PIG cDNA 3', mRNA sequence [CK464458]	#N/D	A_72_P136536	11.7758
adrenergic, beta, receptor kinase 1	ADRBK1	A_72_P144121	11.7758
hairless homolog (mouse)	HR	A_72_P177806	11.7758
227297 MARC 2PIG cDNA 5', mRNA sequence [BF077412]	#N/D	A_72_P259387	11.7758	33.8798
Similar to:FK506 binding protein 5	FKBP5	A_72_P262522	11.7758
transmembrane protein 201	TMEM201	A_72_P394043	11.7758
Rep: Homeobox protein engrailed-2 - Mus musculus (Mouse), partial (5%) [TC526693	#N/D	A_72_P001126	11.7675
cyclin-dependent kinase-like 2 (CDC2-related kinase)	CDKL2	A_72_P005181	11.7675
AJ953164 KN404_1 cDNA clone C0007735b12 3', mRNA sequence [AJ953164]	#N/D	A_72_P009191	11.7675
zinc finger and SCAN domain containing 4	ZSCAN4	A_72_P031266	11.7608	43.415
zinc finger, AN1-type domain 3	ZFAND3	A_72_P154666	11.7608
Phosphoinositide-3-kinase regulatory subunit	PIK3R1	A_72_P161766	11.7608
guanylate cyclase activator 2A (guanylin)	GUCA2A	A_72_P176356	11.7608	45.3185
Rep: 85 kDa surface glycoprotein - Trypanosoma cruzi, partial (3%) [TC538947]	#N/D	A_72_P179126	11.7608
BP460504 full-length enriched swine cDNA library, adult ovary cDNA clone OVRM10	#N/D	A_72_P207087	11.7608
zinc finger protein 608	ZNF608	A_72_P214222	11.7608
cysteine-serine-rich nuclear protein 3	CSRNP3	A_72_P273444	11.7608
Rep: Calcium/calmodulin-dependent protein kinase type 1 - Homo sapiens (Human),	#N/D	A_72_P003601	11.4873
PDUts2059B05 Porcine testis cDNA library II cDNA clone PDUts2059B05 5' similar	#N/D	A_72_P012596	11.4873
Rep: Endonuclease/reverse transcriptase - (Pig), partial (3%) [TC562229]	#N/D	A_72_P014441	11.4873
solute carrier family 41, member 1	SLC41A1	A_72_P017244	11.4873
mRNA, clone:OVRM10155D11, expressed in ovary. [AK348406]	#N/D	A_72_P017951	11.4873
solute carrier family 16, member 12 (monocarboxylic acid transporter 12)	SLC16A12	A_72_P028031	11.4873	42.5829
methionyl aminopeptidase type 1D (mitochondrial)	METAP1D	A_72_P033861	11.4873
mRNA, clone:TCH010037F02, expressed in trachea. [AK238068]	#N/D	A_72_P035261	11.4873
androgen receptor	AR	A_72_P035691	11.4873
oxidoreductase NAD-binding domain containing 1	OXNAD1	A_72_P036986	11.4873
UDP-glucose 6-dehydrogenase	UGDH	A_72_P048526	11.4873
mRNA, clone:OVRM10122F05, expressed in ovary. [AK235885]	#N/D	A_72_P057896	11.4873
AJ954744 KN404_1 cDNA clone C0007739m04 3', mRNA sequence [AJ954744]	#N/D	A_72_P085421	11.4873
Rep: IolI protein - Pseudomonas syringae pv. tomato, partial (7%) [TC561096]	#N/D	A_72_P101106	11.4873
PDUts1116B09 Porcine testis cDNA library I cDNA clone PDUts1116B09 5', mRNA seq	#N/D	A_72_P102641	11.4873
sal-like 2 (Drosophila)	SALL2	A_72_P103341	11.4873
leucine-rich repeat containing G protein-coupled receptor 4	LGR4	A_72_P121826	11.4873
CD40 molecule, TNF receptor superfamily member 5	CD40	A_72_P124966	11.4873
triple functional domain (PTPRF interacting)	TRIO	A_72_P137121	11.4873
Rep: Carbamoyl-phosphate synthase L chain/biotin carboxylase - Burkholderia pseu	#N/D	A_72_P159286	11.4873
A kinase anchor protein 13 isoform-like	#N/D	A_72_P181471	11.4873
Rep: Antigen KI-67. - Canis familiaris, partial (5%) [TC523758]	#N/D	A_72_P204882	11.4873
mRNA, clone:OVRM10074F04, expressed in ovary. [AK235375]	#N/D	A_72_P205117	11.4873	44.2203
Synemin-like (LOC100623833), mRNA	#N/D	A_72_P274354	11.4873
mannosyl (alpha-1,3-)-glycoprotein beta-1,4-N-acetylglucosaminyltransferase, iso	MGAT4A	A_72_P300289	11.4873
lysosomal protein transmembrane 4 beta	LAPTM4B	A_72_P337393	11.4873
protein tyrosine phosphatase domain containing 1	PTPDC1	A_72_P360488	11.4873
Rep: Endonuclease/reverse transcriptase - (Pig), partial (8%) [TC603880]	#N/D	A_72_P421249	11.4873
family with sequence similarity 73, member B	FAM73B	A_72_P495604	11.4873
v-myb myeloblastosis viral oncogene homolog (avian)-like 2	MYBL2	A_72_P573329	11.4873
mRNA, clone:PBL010052H09, expressed in periphral bloodmononuclear cell. [AK23694	#N/D	A_72_P788185	11.4873
triosephosphate isomerase 1	TPI1	A_72_P797203	11.4873
Rep: Predicted protein - Chlamydomonas reinhardtii, partial (3%) [TC560237]	#N/D	A_72_P000036	11.3446
GRB10 interacting GYF protein 2	GIGYF2	A_72_P000646	11.2001
neuropilin 1	NRP1	A_72_P000746	11.2001
rp16379 Normalized porcine adipose tissues cDNA library cDNA, mRNA sequence [DR	#N/D	A_72_P001656	11.2001	25.0887
Hypothetical protein LOC100151797 (LOC100151797), mRNA	#N/D	A_72_P034781	10.8699
Rep: Chromosome undetermined SCAF10201, whole genome shotgun sequence - Tetraodo	#N/D	A_72_P121981	10.8699
ligand dependent nuclear receptor corepressor-like	LCORL	A_72_P134301	10.8699
family with sequence similarity 43, member A	FAM43A	A_72_P225437	10.8699
936490 MARC 4PIG cDNA 3', mRNA sequence [CK465384]	#N/D	A_72_P229417	10.8699
1545874 MARC 3PIG cDNA 5', mRNA sequence [DY426778]	#N/D	A_72_P275299	10.8699	16.1702
thyroid hormone receptor interactor 4	TRIP4	A_72_P039166	10.7794
Rep: Type II thioesterase - Sorangium cellulosum (Polyangium cellulosum), partia	#N/D	A_72_P079416	10.7794
mRNA, clone:PBL010103A02, expressed in peripheral bloodmononuclear cells. [AK349	#N/D	A_72_P007906	10.5982
Rep: Zinc finger ZZ-type and EF-hand domain-containing protein 1 - Homo sapiens	#N/D	A_72_P036621	10.5982
HMG box domain containing 4	HMGXB4	A_72_P069996	10.5982
Rep: Chromosome chr13 scaffold_17, whole genome shotgun sequence - Vitis vinifer	#N/D	A_72_P101006	10.5982	31.3436
zinc finger protein 443	ZNF443	A_72_P102426	10.5982
chromosome 19 open reading frame 38	C19orf38	A_72_P114076	10.5982
cathepsin C	CTSC	A_72_P326233	10.5982
nuclear factor I/B	NFIB	A_72_P365693	10.5982
Rep: Rho GTPase-activating protein 11B - Homo sapiens (Human), partial (7%) [TC5	#N/D	A_72_P403678	10.5982
solute carrier family 25 (mitochondrial iron transporter), member 37	SLC25A37	A_72_P509485	10.5982
purine-rich element binding protein B	PURB	A_72_P000711	10.2109
mRNA, clone:AMP010074G02, expressed in alveolarmacrophage. [AK230980]	#N/D	A_72_P001246	10.2109
centrosomal protein 95kDa	CEP95	A_72_P002021	10.2109
Scavenger receptor class B member 2, transcript variant 1 (Scarb2), mRNA	#N/D	A_72_P003731	10.2109
tet methylcytosine dioxygenase 2	TET2	A_72_P004531	10.2109
mRNA, clone:TCH010070H12, expressed in trachea. [AK350986]	#N/D	A_72_P004571	10.2109
Rep: Collagen alpha-1(VI) chain precursor - Mus musculus (Mouse), partial (51%)	#N/D	A_72_P006136	10.2109
uroporphyrinogen III synthase	UROS	A_72_P008396	10.2109
AJ956919 KN404_2 cDNA clone C0007750h02 5', mRNA sequence [AJ956919]	#N/D	A_72_P011986	10.2109	37.863
IQ motif containing G	IQCG	A_72_P013046	10.2109
similar to NMDA receptor regulated 2	NARG2	A_72_P014711	10.2109
Rep: Cutinase negative acting protein - Nectria haematococca, partial (8%) [TC54	#N/D	A_72_P015121	10.2109
Rep: Predicted protein - Chlamydomonas reinhardtii, partial (10%) [TC615134]	#N/D	A_72_P015941	10.2109
950169 MARC 4PIG cDNA 3', mRNA sequence [CN160931]	#N/D	A_72_P028991	10.2109
Rep: PTet39 - Campylobacter jejuni subsp. jejuni serotype O:23/36 (strain 81-176	#N/D	A_72_P030956	10.2109
ripply1 homolog (zebrafish)	RIPPLY1	A_72_P032451	10.2109
arginyltransferase 1	ATE1	A_72_P032906	10.2109
spen homolog, transcriptional regulator (Drosophila)	SPEN	A_72_P034361	10.2109
calpain 2, (m/II) large subunit	CAPN2	A_72_P035176	10.2109
805776 MARC 3PIG cDNA 5', mRNA sequence [CF177312]	#N/D	A_72_P040481	10.2109
Similar to:lysine (K)-specific demethylase 5B	KDM5B	A_72_P043486	10.2109
K(lysine) acetyltransferase 6A	KAT6A	A_72_P052801	10.2109
GTP-binding protein 10 (putative)	GTPBP10	A_72_P058376	10.2109
GTPase IMAP family member 4-like (LOC100518347), mRNA	#N/D	A_72_P066741	10.2109
UPF0545 protein C22orf39-like (LOC100154344), mRNA	#N/D	A_72_P081471	10.2109
Rep: Beta-lactamase - Deinococcus geothermalis (strain DSM 11300), partial (6%)	#N/D	A_72_P082511	10.2109
ankyrin repeat and BTB (POZ) domain containing 2	ABTB2	A_72_P084561	10.2109
Salivary lipocalin (SAL1), mRNA	#N/D	A_72_P088261	10.2109
protein tyrosine phosphatase, non-receptor type 21	PTPN21	A_72_P106156	10.2109
Rep: Transposase - (Pig), partial (36%) [TC524767]	#N/D	A_72_P195312	10.2109	33.151
rnbm34b_n6.y1 nbm cDNA 5', mRNA sequence [EW419933]	#N/D	A_72_P278899	10.2109
3-hydroxyisobutyryl-CoA hydrolase	HIBCH	A_72_P004726	9.96875
IRF2 binding protein 2	IRF2BP2	A_72_P000681	9.02528
Interferon-induced GTP-binding protein Mx2	MX2	A_72_P001276	9.02528
999425 MARC 4PIG cDNA 5', mRNA sequence [DN134247]	#N/D	A_72_P001791	9.02528
NLR family, pyrin domain containing 3	NLRP3	A_72_P002976	9.02528
family with sequence similarity 3, member C	FAM3C	A_72_P001071	8.93457
squamous cell carcinoma antigen recognized by T cells 3	SART3	A_72_P001831	8.93457
receptor tyrosine kinase-like orphan receptor 2	ROR2	A_72_P002071	8.93457
twinfilin, actin-binding protein, homolog 1 (Drosophila)	TWF1	A_72_P002376	8.93457
phosphorylase kinase, beta	PHKB	A_72_P002461	8.93457
Rep: Predicted protein - Monosiga brevicollis MX1, partial (3%) [TC545775]	#N/D	A_72_P007481	8.93457
tubby like protein 3	TULP3	A_72_P008346	8.93457
family with sequence similarity 193, member B	FAM193B	A_72_P009961	8.93457
BX676010 library (scac) cDNA clone scac0036.c.05 3prim, mRNA sequence [BX67601	#N/D	A_72_P011326	8.93457
nuclear transcription factor, X-box binding 1	NFX1	A_72_P011361	8.93457
sterile alpha motif domain containing 4A	SAMD4A	A_72_P013621	8.93457	42.4912
mitogen-activated protein kinase kinase 5	MAP2K5	A_72_P014406	8.93457
translocase of outer mitochondrial membrane 34	TOMM34	A_72_P015056	8.93457
uncharacterized LOC100287042	LOC100287042	A_72_P016186	8.93457
Kelch repeat and BTB domain-containing protein 11-like (LOC100625139), mRNA	#N/D	A_72_P020296	8.93457
Rep: AMSH-like protease (EC 3.1.2.15) (AMSH-LP) (STAM-binding protein-like 1). -	#N/D	A_72_P023446	8.93457
RAS-like, family 11, member B	RASL11B	A_72_P027486	8.93457
946746 MARC 4PIG cDNA 5', mRNA sequence [CN157989]	#N/D	A_72_P028701	8.93457
1531061 MARC 3PIG cDNA 5', mRNA sequence [DY417178]	#N/D	A_72_P038526	8.93457
1535566 MARC 3PIG cDNA 5', mRNA sequence [DY419950]	#N/D	A_72_P061196	8.93457
c-mer proto-oncogene tyrosine kinase	MERTK	A_72_P071141	8.93457	57.4429
coiled-coil domain containing 69	CCDC69	A_72_P080121	8.93457	48.3251
Growth factor receptor-bound protein 10	GRB10	A_72_P080456	8.93457
melanoma associated antigen (mutated) 1-like 1	MUM1L1	A_72_P105916	8.93457
glycerophosphocholine phosphodiesterase GDE1 homolog (S. cerevisiae)	GPCPD1	A_72_P125856	8.93457
CREB3 regulatory factor	CREBRF	A_72_P000506	8.17274
Rep: Thioredoxin - Aquifex aeolicus, partial (13%) [TC560085]	#N/D	A_72_P001131	7.65821
selenoprotein N, 1	SEPN1	A_72_P001836	7.65821
junctophilin 4	JPH4	A_72_P002751	7.65821
Hydroxyacid-oxoacid transhydrogenase, mitochondrial-like (LOC100521620), mRNA	#N/D	A_72_P002816	7.65821
Glycine cleavage system T-protein, transcript variant 1 (LOC396679), mRNA	#N/D	A_72_P002961	7.65821
Ribonuclease 3-like (LOC100626526), mRNA	#N/D	A_72_P003186	7.65821
homeobox D3	HOXD3	A_72_P003856	7.65821
Rep: Protein deltex-3-like - Homo sapiens (Human), partial (26%) [TC530026]	#N/D	A_72_P003981	7.65821
1097137 MARC 4PIG cDNA 5', mRNA sequence [DN102244]	#N/D	A_72_P005386	7.65821
chromosome 3 open reading frame 58	C3orf58	A_72_P007496	7.65821
tetraspanin 1	TSPAN1	A_72_P008316	7.65821	41.4289
Isoamyl acetate-hydrolyzing esterase 1 homolog (LOC100622648), mRNA	#N/D	A_72_P008401	7.65821
Histone deacetylase 5	HDAC5	A_72_P008436	7.65821
AJ952889 KN404_1 cDNA clone C0007741h05 3', mRNA sequence [AJ952889]	#N/D	A_72_P008966	7.65821	30.1051
AJ956542 KN404_2 cDNA clone C0007750c17 5', mRNA sequence [AJ956542]	#N/D	A_72_P009416	7.65821
mRNA, clone:TCH010014A09, expressed in trachea. [AK350699]	#N/D	A_72_P015966	7.65821
Rep: Nucleolar protein of 40 kDa - Mus musculus (Mouse), partial (5%) [TC592262]	#N/D	A_72_P031441	7.65821	38.497
PMUS1-016BF11.y1_#0625.1 DIAS_PMUS cDNA 5', mRNA sequence [DR082842]	#N/D	A_72_P001506	6.38184
Rep: NADH dehydrogenase subunit 2 - Eleginops maclovinus (Patagonian blennie), p	#N/D	A_72_P004186	6.38184
Rep: Predicted protein - Monosiga brevicollis MX1, partial (3%) [TC543385]	#N/D	A_72_P004828	6.38184
Rep: Predicted protein - Chlamydomonas reinhardtii, partial (5%) [TC612527]	#N/D	A_72_P009926	6.38184
TreeNet boosting procedure was applied to 20,405 annotated probes expressed in the longissimus muscle of 71 pigs to release very important predictors (VIP) that can be used to predict residual feed intake (RFI) values. A total of 384 molecular probes were identified. Iterative steps led to reduce the set to 50 molecular probes corresponding to 30 unique encoded genes. These genes were listed by t…
