# Supplementary material for: Investigation of muscle transcriptomes using gradient boosting machine learning identifies molecular predictors of feed efficiency in growing pigs
Source: BMC Genomics. 2019 Aug 17;20:659. doi: 10.1186/s12864-019-6010-9 (PMC6697907; doi:10.1186/s12864-019-6010-9)
Supplement: Supplementary file 3 — Top-ranked genes contributing to FCR prediction (XLSX 38 kb) [file 12864_2019_6010_MOESM3_ESM.xlsx]

## Sheet: Suppl. File 3
Additional Table 2: Top-ranked genes contributing to FCR prediction
Full Description	Gene Symbol	Probe name	Score_421 VIP	Score_50 VIP
Rep: Protein NDRG1 - Bos taurus (Bovine), partial (28%) [TC601003]	#N/D	A_72_P154306	100	56.9927
caldesmon 1	CALD1	A_72_P007181	92.6236
ataxin 7-like 3B	ATXN7L3B	A_72_P049846	89.0054
ESTG23H4 oropharyngeal tonsils and mandibular lymph nodes of diseased and health	#N/D	A_72_P399948	84.0545
INS-IGF2 readthrough	INS-IGF2	A_72_P537638	83.2537
insulin-like growth factor 2 (somatomedin A)	IGF2	A_72_P376458	79.6734	50.4664
chromosome 4 open reading frame 21	C4orf21	A_72_P001576	73.2392
Rep: DSPP600 - (Pig), partial (3%) [TC571521]	#N/D	A_72_P016351	69.0234
1118419 MARC 4PIG cDNA 5', mRNA sequence [DN118644]	#N/D	A_72_P370113	68.9065
neuronal regeneration related protein homolog (rat)	NREP	A_72_P643890	68.6342
mRNA, clone:ITT010045B11, expressed in intestine. [AK231358]	#N/D	A_72_P025926	68.457
calponin 1, basic, smooth muscle	CNN1	A_72_P035636	68.0933
ubiquitin specific peptidase 32	USP32	A_72_P000586	67.7525
SH3-domain binding protein 5 (BTK-associated)	SH3BP5	A_72_P050411	66.9649
tRNA phosphotransferase 1	TRPT1	A_72_P015681	66.78
sorbin and SH3 domain containing 2	SORBS2	A_72_P021486	65.7388
claudin 10	CLDN10	A_72_P049281	65.3967
RING finger and SPRY domain-containing protein 1-like (LOC100515835), mRNA	#N/D	A_72_P048381	63.9543	100
946309 MARC 4PIG cDNA 5', mRNA sequence [CN157593]	#N/D	A_72_P142141	63.3198	57.8861
Rep: Transmembrane protein 175 - Rattus norvegicus (Rat), partial (6%) [TC534800	#N/D	A_72_P243477	62.5724
Rep: Lytic transglycosylase catalytic precursor - Sinorhizobium medicae (strain	#N/D	A_72_P072751	62.4052	98.6584
phosphorylase, glycogen, muscle	PYGM	A_72_P414523	62.3604
Kruppel-like factor 13	KLF13	A_72_P058991	61.885
neuronal regeneration related protein homolog (rat)	NREP	A_72_P347983	59.5307
A kinase (PRKA) anchor protein 1	AKAP1	A_72_P075981	58.6577
protein FAM149B1-like (LOC100622534), mRNA	#N/D	A_72_P227347	57.9777	57.7114
ankyrin repeat domain 1 (cardiac muscle)	ANKRD1	A_72_P003736	57.3283
Rep: Endonuclease reverse transcriptase - Bos taurus (Bovine), partial (15%) [TC	#N/D	A_72_P004276	57.0555
1122118 MARC 4PIG cDNA 3', mRNA sequence [DN121952]	#N/D	A_72_P102856	56.6847
acetyl-CoA acetyltransferase 2	ACAT2	A_72_P650275	56.3101
903977 MARC 4PIG cDNA 3', mRNA sequence [CK450868]	#N/D	A_72_P199457	56.0839	54.5885
protein MAK16 homolog (LOC100511048), mRNA	#N/D	A_72_P003771	55.8192
histone cluster 1, H2bd	HIST1H2BD	A_72_P062611	55.7809
ankyrin repeat domain 42	ANKRD42	A_72_P009031	55.4272
collagen, type XXVII, alpha 1	COL27A1	A_72_P108386	54.5467
Rho GTPase activating protein 17	ARHGAP17	A_72_P007471	53.8549
Rep: GRINL1A combined protein Gcom13 precursor - Homo sapiens (Human), partial (	#N/D	A_72_P135611	52.9708
Rep: rRNA-processing protein FCF1 homolog - Homo sapiens (Human), partial (12%)	#N/D	A_72_P203042	52.3167
empty spiracles homeobox 2	EMX2	A_72_P490462	52.3038
ectodysplasin A	EDA	A_72_P162201	50.5007
chromodomain helicase DNA binding protein 5	CHD5	A_72_P129586	50.0915	72.127
peptidylglycine alpha-amidating monooxygenase	PAM	A_72_P024541	49.7169
chromosome 5 open reading frame 42	C5orf42	A_72_P075306	49.3767
tousled-like kinase 1	TLK1	A_72_P021376	47.7097
bladder cancer associated protein	BLCAP	A_72_P308203	47.4071
PDUts1116B09 Porcine testis cDNA library I cDNA clone PDUts1116B09 5', mRNA seq	#N/D	A_72_P102641	46.814
RAS-like, family 11, member B	RASL11B	A_72_P027486	46.7866
multiple EGF-like-domains 9	MEGF9	A_72_P495175	45.9137
cysteine and tyrosine-rich protein 1-like (LOC100154451), mRNA	#N/D	A_72_P060271	45.7188
similar to chromosome 15 open reading frame 40	C15orf40	A_72_P198842	45.4628	45.8745
hydroxysteroid (11-beta) dehydrogenase 1	HSD11B1	A_72_P545172	45.4471	74.2547
netrin-1	NTN1	A_72_P115846	44.9639	73.7148
INS-IGF2 readthrough	INS-IGF2	A_72_P113676	44.9011	68.7296
Rep: Neuronal pentraxin-2 precursor (NP2) (Neuronal pentraxin II) (NP-II). - Gal	#N/D	A_72_P393388	44.9011
Transmembrane protein C10orf57 homolog,Transcript variant 2 (LOC100524529), mRNA	#N/D	A_72_P050721	44.4246
uncharacterized LOC100505669	LOC100505669	A_72_P082866	44.4246
insulin-like growth factor 2 (somatomedin A)	IGF2	A_72_P599193	44.4246
coiled-coil domain containing 104	CCDC104	A_72_P007501	43.9712
oxidized low density lipoprotein (lectin-like) receptor 1	OLR1	A_72_P132131	43.8883
desmoplakin	DSP	A_72_P205487	43.7235	32.3406
Laminin alpha 4 chain	LAMA4	A_72_P003621	43.5571
AJ951595 KN404_1 cDNA clone C0007742n09 5', mRNA sequence [AJ951595]	#N/D	A_72_P008771	43.4667
TRK-fused gene	TFG	A_72_P211187	43.0837	37.6348
PDZ domain containing 2	PDZD2	A_72_P011746	42.896
myocyte enhancer factor 2A	MEF2A	A_72_P172376	42.896
Uncharacterized protein C11orf93-like, transcript variant 1 (LOC100512618), mRNA	#N/D	A_72_P392513	42.896
Rep: Os01g0821700 protein - Oryza sativa subsp. japonica (Rice), partial (19%) [	#N/D	A_72_P404378	42.896
suppressor of cytokine signaling 3	SOCS3	A_72_P367438	42.287
BMP binding endothelial regulator	BMPER	A_72_P402578	42.235
uroporphyrinogen III synthase	UROS	A_72_P008396	42.0283
BX917082 library (scan) cDNA clone scan0039.h.22 5prim, mRNA sequence [BX91708	#N/D	A_72_P086281	41.6481	66.6402
BCL2-associated athanogene 3	BAG3	A_72_P234072	41.6481
Hypothetical LOC100513503, transcript variant 1 (LOC100513503), miscRNA	#N/D	A_72_P309518	41.6481
C1q and tumor necrosis factor related protein 3	C1QTNF3	A_72_P000836	41.6374
Rep: Endonuclease/reverse transcriptase - (Pig), partial (7%) [TC569061]	#N/D	A_72_P324158	41.611
AJ947414 KN404_1 cDNA clone C0007744n04 3', mRNA sequence [AJ947414]	#N/D	A_72_P411773	41.2919
sorbin and SH3 domain containing 2	SORBS2	A_72_P156836	40.9574
ArfGAP with SH3 domain, ankyrin repeat and PH domain 1	ASAP1	A_72_P171006	40.9145
Sarcoplasmic/endoplasmic reticulum calcium ATPase 3	ATP2A3	A_72_P071146	40.5938
zinc finger protein 443	ZNF443	A_72_P102426	39.9679
Rep: Protein RNF187 - Homo sapiens (Human), partial (40%) [TC531736]	#N/D	A_72_P121411	39.7868
blood group A transferase-like (A), mRNA	#N/D	A_72_P035966	39.762
Rep: HfaB protein - Oceanicaulis alexandrii HTCC2633, partial (5%) [TC588033]	#N/D	A_72_P134151	39.762
BX923467 library (scan) cDNA clone scan0018d.e.05 5prim, mRNA sequence [BX9234	#N/D	A_72_P145496	39.5759
Rep: NADH-ubiquinone oxidoreductase chain 5 - Neurospora crassa, partial (3%) [T	#N/D	A_72_P022716	38.9024
zinc finger protein 3	ZNF3	A_72_P344498	38.5829
Rep: Predicted protein - Chlamydomonas reinhardtii, partial (6%) [TC540063]	#N/D	A_72_P014576	38.5678
acyl-CoA binding domain containing 6	ACBD6	A_72_P307168	38.4124	37.8586
CREB3 regulatory factor	CREBRF	A_72_P000506	38.2241
carnitine palmitoyltransferase 2	CPT2	A_72_P026376	37.6492
UPF0545 protein C22orf39-like (LOC100154344), mRNA	#N/D	A_72_P081471	37.6492	52.3219
rfhi4037b_p18.y1 fhi cDNA 5', mRNA sequence [EW203235]	#N/D	A_72_P112226	37.6492
roundabout, axon guidance receptor, homolog 1 (Drosophila)	ROBO1	A_72_P089931	37.5024
suppressor of var1, 3-like 1 (S. cerevisiae)	SUPV3L1	A_72_P009851	37.3585
proteinphosphatase, EF-hand calcium binding domain 1 (PPEF1), mRNA	#N/D	A_72_P066816	37.3585
RAS-like, family 11, member B	RASL11B	A_72_P100126	37.3585	46.9967
CD84 molecule	CD84	A_72_P001061	36.6216
phosphorylase kinase, beta	PHKB	A_72_P023056	36.5839
cytidine and dCMP deaminase domain containing 1	CDADC1	A_72_P402143	36.3226	37.71
Rep: Solute carrier organic anion transporter family member 2B1 - Homo sapiens (	#N/D	A_72_P027891	35.8614
mRNA, clone:TCH010070H12, expressed in trachea. [AK350986]	#N/D	A_72_P004571	35.1014
Rho GTPase activating protein 17	ARHGAP17	A_72_P026936	35.1014
Similar to:FK506 binding protein 5	FKBP5	A_72_P078706	35.1014	49.5332
actin, alpha, cardiac muscle 1	ACTC1	A_72_P100991	35.1014	40.852
947984 MARC 4PIG cDNA 5', mRNA sequence [CN158972]	#N/D	A_72_P029041	33.7456
transmembrane protein 2	TMEM2	A_72_P044071	33.7456
glycerol-3-phosphate dehydrogenase 1-like	GPD1L	A_72_P139871	33.7456	33.4969
potassium voltage-gated channel, shaker-related subfamily, beta member 1	KCNAB1	A_72_P165161	33.7456
gonadotropin-releasing hormone receptor	GNRHR	A_72_P213357	33.7456
GDP-mannose 4,6-dehydratase	GMDS	A_72_P283799	33.7456	16.1643
glutamine--fructose-6-phosphate transaminase 1	GFPT1	A_72_P414423	33.7456
chromogranin A (parathyroid secretory protein 1)	CHGA	A_72_P479234	33.7456
BW984320 full-length enriched swine cDNA library, adult intestine cDNA clone IT	#N/D	A_72_P244597	33.7282
Rep: COMM domain-containing protein 4 - Mus musculus (Mouse), partial (27%) [TC5	#N/D	A_72_P031776	33.5113
caprin family member 2	CAPRIN2	A_72_P033056	33.5113
lectin, galactoside-binding, soluble, 4	LGALS4	A_72_P035516	33.5113
4-hydroxybenzoate polyprenyltransferase, mitochondrial-like (LOC100526233), mRNA	#N/D	A_72_P070106	33.5113
cadherin-like and PC-esterase domain containing 1	CPED1	A_72_P079591	33.5113
mucosa associated lymphoid tissue lymphoma translocation gene 1	MALT1	A_72_P101626	33.5113
follistatin	FST	A_72_P108001	33.5113
Heat shock 60 kDa protein 1	HSPD1	A_72_P359323	33.5113
basonuclin 2	BNC2	A_72_P003351	33.0206
PHD finger protein 20-like 1	PHF20L1	A_72_P005196	33.0206
chromosome 17 open reading frame 103	C17orf103	A_72_P016421	33.0206
TCDD-inducible poly(ADP-ribose) polymerase	TIPARP	A_72_P024051	33.0206
U2 small nuclear RNA auxiliary factor 2	U2AF2	A_72_P056661	33.0206
heat shock 70kDa protein 2	HSPA2	A_72_P088236	33.0206
ribosomal modification protein rimK-like family member A	RIMKLA	A_72_P104046	33.0206
tectorin alpha	TECTA	A_72_P104906	33.0206
c-fos induced growth factor (vascular endothelial growth factor D)	FIGF	A_72_P219282	33.0206
Fraser syndrome 1	FRAS1	A_72_P329308	33.0206
Myogenic factor 6	MYF6	A_72_P365243	33.0206
AJ957616 KN404_2 cDNA clone C0007755e03 3', mRNA sequence [AJ957616]	#N/D	A_72_P398953	33.0206
speckle-type POZ protein-like	SPOPL	A_72_P470857	33.0206
keratin 79	KRT79	A_72_P705572	33.0206
mRNA, clone:AMP010082F03, expressed in alveolarmacrophage. [AK231025]	#N/D	A_72_P032691	32.6887
Nuclear receptor-interacting protein 1-like (LOC100627733), mRNA	#N/D	A_72_P002066	31.1515
cytochrome b-c1complex subunit 2, mitochondrial-like (LOC100620271), mRNA	#N/D	A_72_P006346	31.1515
950169 MARC 4PIG cDNA 3', mRNA sequence [CN160931]	#N/D	A_72_P028991	31.1337
enabled homolog (Drosophila)	Enah	A_72_P036456	31.1337
slingshot homolog 2 (Drosophila)	SSH2	A_72_P040566	31.1337
SATB homeobox 1	SATB1	A_72_P046776	31.1337
cyclin D binding myb-like transcription factor 1	DMTF1	A_72_P055036	31.1337
uncharacterized LOC100128292	LOC100128292	A_72_P065701	31.1337
phosphoseryl-tRNA kinase	PSTK	A_72_P095096	31.1337
BP150718 full-length enriched swine cDNA library, adult ovary cDNA clone OVRM10	#N/D	A_72_P098091	31.1337
NUAK family, SNF1-like kinase, 1	NUAK1	A_72_P123266	31.1337
kazrin, periplakin interacting protein	KAZN	A_72_P233237	31.1337
lysine (K)-specific demethylase 3B	KDM3B	A_72_P254747	31.1337
Rep: Lipolytic enzyme, G-D-S-L family precursor - Solibacter usitatus (strain El	#N/D	A_72_P337903	31.1337
ruio32_n2.y1 kid cDNA 5', mRNA sequence [EW296706]	#N/D	A_72_P352578	31.1337
follicle stimulating hormone, beta polypeptide	FSHB	A_72_P361993	31.1337
Rep: Endonuclease/reverse transcriptase - (Pig), partial (7%) [TC558809]	#N/D	A_72_P407578	31.1337
Nicotinic cholinergic receptor alpha polypeptide 1	CHRNA1	A_72_P443324	31.1337
similar to pleckstrin homology domain containing, family O member 1	Plekho1	A_72_P705339	31.1337
SATB homeobox 1	SATB1	A_72_P046711	30.9335
Rep: Protein ADRM1 - Bos taurus (Bovine), partial (18%) [TC620811]	#N/D	A_72_P049611	30.9335
B-cell CLL/lymphoma 2	BCL2	A_72_P051731	30.9335
phosphorylase kinase, beta	PHKB	A_72_P057056	30.9335
WW domain containing E3 ubiquitin protein ligase 1	WWP1	A_72_P123116	30.9335
Rep: Cysteine and glycine-rich protein 3 - Homo sapiens (Human), partial (10%) [	#N/D	A_72_P123856	30.9335
Rep: Reverse transcriptase - Chactas reticulatus, partial (11%) [TC542111]	#N/D	A_72_P202247	30.9335
membrane-spanning 4-domains, subfamily A, member 8B	MS4A8B	A_72_P318078	30.9335	54.8149
forkhead box N3	FOXN3	A_72_P329963	30.9335
mRNA, clone:DCI010083D07, expressed in dendritic cells (immature). [AK344605]	#N/D	A_72_P359943	30.9335
sodium channel modifier 1	SCNM1	A_72_P378603	30.9335
heat shock 70kDa protein 2	HSPA2	A_72_P015686	30.6991
Rep: Type III secretion chaperone SycE - Chlamydia muridarum, partial (10%) [TC5	#N/D	A_72_P103366	30.6991
erythrocyte membrane protein band 4.9 (dematin)	EPB49	A_72_P219847	30.6991	32.9549
pleckstrin homology domain containing, family A member 6	PLEKHA6	A_72_P241097	30.6991	37.5291
procollagen-lysine, 2-oxoglutarate 5-dioxygenase 2	PLOD2	A_72_P243862	30.6991
sema domain, immunoglobulin domain (Ig), transmembrane domain (TM) and short cyt	SEMA4A	A_72_P248222	30.6991
chemokine (C motif) ligand 1	XCL1	A_72_P248952	30.6991
cerebral cavernous malformation 2	CCM2	A_72_P358023	30.6991	42.0699
Rep: RNA transcribed from L1 repetitive element - Homo sapiens (Human), partial	#N/D	A_72_P034031	30.4648
UDP-glucose 6-dehydrogenase	UGDH	A_72_P048526	30.4648
ezrin	EZR	A_72_P051371	30.4648
oxidation resistance 1	OXR1	A_72_P070076	30.4648
942677 MARC 4PIG cDNA 5', mRNA sequence [CN155384]	#N/D	A_72_P081226	30.4648
phosphodiesterase 3A, cGMP-inhibited	PDE3A	A_72_P088216	30.4648
fucosyltransferase 1 (galactoside 2-alpha-L-fucosyltransferase, H blood group)	FUT1	A_72_P146581	30.4648
xenotropic and polytropic retrovirus receptor 1	XPR1	A_72_P161191	30.4648
ribosomal protein L6	RPL6	A_72_P173501	30.4648	32.4934
coiled-coil domain containing 91	CCDC91	A_72_P190801	30.4648
Myogenic factor 6	MYF6	A_72_P216517	30.4648
acetyl-CoA carboxylase beta	ACACB	A_72_P244982	30.4648	47.9304
solute carrier family 30 (zinc transporter), member 9	SLC30A9	A_72_P312938	30.4648
VWFA and cache domain-containing protein 1-like (LOC100520436), partial mRNA	#N/D	A_72_P386263	30.4648
Myb-related transcription factor, partner of profilin	MYPOP	A_72_P418464	30.4648
SMAD family member 3	SMAD3	A_72_P444518	30.4648
moesin	MSN	A_72_P530944	30.4648	39.1296
AJ961158 KN404_2 cDNA clone C0007748b14 5', mRNA sequence [AJ961158]	#N/D	A_72_P001671	30.4435
centrosomal protein 290kDa	CEP290	A_72_P004441	30.4435
trimethyllysine hydroxylase, epsilon	TMLHE	A_72_P002416	30.4261
vacuole membrane protein 1	VMP1	A_72_P009041	30.4261
ring finger protein 111	RNF111	A_72_P021551	30.4261
zinc finger, CCHC domain containing 7	ZCCHC7	A_72_P087826	30.4261
cysteine-rich hydrophobic domain 1	CHIC1	A_72_P142786	30.4261
Rep: Transcriptional regulator, MarR family - Silicibacter pomeroyi, partial (8%	#N/D	A_72_P163246	30.4261
RAB28, member RAS oncogene family	RAB28	A_72_P214917	30.4261
UPF0498 protein KIAA1191-like (LOC100513199), mRNA	#N/D	A_72_P222792	30.4261
Rep: Nuclear pore membrane glycoprotein 210-like precursor (Nucleoporin 210 kDa-	#N/D	A_72_P279359	30.4261
COX19 cytochrome c oxidase assembly homolog (S. cerevisiae)	COX19	A_72_P283459	30.4261
Rep: Zinc finger domain-related protein TSRM - Homo sapiens (Human), partial (13	#N/D	A_72_P285364	30.4261	47.2423
Rep: Exopolysaccharide synthesis, ExoD - Chromohalobacter salexigens (strain DSM	#N/D	A_72_P337673	30.4261
Hydroxyacid-oxoacid transhydrogenase, mitochondrial-like (LOC100521620), mRNA	#N/D	A_72_P338963	30.4261	29.5168
ezrin	EZR	A_72_P368153	30.4261	30.3924
CD68 molecule	CD68	A_72_P422729	30.4261
C1q and tumor necrosis factor related protein 1	C1QTNF1	A_72_P534710	30.4261
nestin	NES	A_72_P002891	29.7185
Zinc finger protein 160-like (LOC100627241), partial mRNA	#N/D	A_72_P016911	29.7185
rspc029_j4.y1 spc cDNA 5', mRNA sequence [EW574214]	#N/D	A_72_P018536	29.7185
homeodomain interacting protein kinase 1	HIPK1	A_72_P025495	29.7185
protein kinase, cGMP-dependent, type I	PRKG1	A_72_P035391	29.7185
BW973593 full-length enriched swine cDNA library, adult periphral blood mononucl	#N/D	A_72_P069516	29.7185
POSM0100010_B06F porcine skeletal muscle cDNA library (PoSM) cDNA 5', mRNA sequ	#N/D	A_72_P089951	29.7185
protease, serine, 16 (thymus) (PRSS16), mRNA	#N/D	A_72_P148686	29.7185
mRNA, clone:OVRM10074F04, expressed in ovary. [AK235375]	#N/D	A_72_P205117	29.7185
SMAD specific E3 ubiquitin protein ligase 1	SMURF1	A_72_P252632	29.7185
prenylcysteine oxidase 1 like	PCYOX1L	A_72_P296049	29.7185
Rep: LOC617257 protein - Bos taurus (Bovine), partial (13%) [TC520731]	#N/D	A_72_P349943	29.7185
retinitis pigmentosa GTPase regulator	RPGR	A_72_P359993	29.7185
vesicle transport through interaction with t-SNAREs homolog 1A (yeast)	VTI1A	A_72_P363028	29.7185
Similar to:multimerin 2	MMRN2	A_72_P382258	29.7185
Rep: DNA primase - Bacteriophage P4, partial (6%) [TC618267]	#N/D	A_72_P389168	29.7185
granzyme K (granzyme 3; tryptase II)	GZMK	A_72_P440676	29.7185
Rep: Os01g0922700 protein - Oryza sativa subsp. japonica (Rice), partial (7%) [T	#N/D	A_72_P000216	28.9754
DCP1 decapping enzyme homolog A (S. cerevisiae)	DCP1A	A_72_P034396	28.5392	33.759
transmembrane and coiled-coil domain family 1	TMCC1	A_72_P046971	28.5392
seizure related 6 homolog (mouse)-like 2	SEZ6L2	A_72_P115696	28.5392
INS-IGF2 readthrough	INS-IGF2	A_72_P155326	28.5392	39.8104
934830 MARC 4PIG cDNA 3', mRNA sequence [CK463894]	#N/D	A_72_P166286	28.5392
inositol(myo)-1(or 4)-monophosphatase 1	IMPA1	A_72_P177796	28.5392
mRNA, clone:ADR010035F06, expressed in adrenal gland. [AK343323]	#N/D	A_72_P208852	28.5392
Rep: Uncharacterized protein-like protein precursor - Acidiphilium cryptum (stra	#N/D	A_72_P229917	28.5392
neuropilin 1	NRP1	A_72_P233582	28.5392
AJ964206 KN404_2 cDNA clone C0007754a14 3', mRNA sequence [AJ964206]	#N/D	A_72_P246732	28.5392
family with sequence similarity 43, member B	FAM43B	A_72_P334423	28.5392
transforming growth factor, alpha	TGFA	A_72_P377788	28.5392
ADP-ribosylation factor 4 (ARF4), mRNA	#N/D	A_72_P446808	28.5392	54.8982
interleukin 4 receptor	IL4R	A_72_P003526	28.1213
CoA synthase	COASY	A_72_P036606	28.1213
1531061 MARC 3PIG cDNA 5', mRNA sequence [DY417178]	#N/D	A_72_P038526	28.1213
neuroligin 3	NLGN3	A_72_P038956	28.1213
DnaJ (Hsp40) homolog, subfamily C, member 3	DNAJC3	A_72_P071761	28.1213
GNAS complex locus	GNAS	A_72_P073176	28.1213
Rep: TMEM185A protein - Homo sapiens (Human), partial (70%) [TC562210]	#N/D	A_72_P086401	28.1213
SRY (sex determining region Y)-box 6	SOX6	A_72_P102036	28.1213
centrosomal protein 85kDa-like	CEP85L	A_72_P105006	28.1213
succinate-CoA ligase, alpha subunit	SUCLG1	A_72_P130586	28.1213
heterogeneous nuclear ribonucleoprotein A3	HNRNPA3	A_72_P150266	28.1213
chromosome 11 open reading frame 84	C11orf84	A_72_P215127	28.1213
receptor accessory protein 2	REEP2	A_72_P298334	28.1213
transmembrane protein 181	TMEM181	A_72_P305509	28.1213	32.306
glutaminyl-tRNA synthase (glutamine-hydrolyzing)-like 1	QRSL1	A_72_P357533	28.1213
spectrin repeat containing, nuclear envelope 2	SYNE2	A_72_P388573	28.1213
ATPase, Na+/K+ transporting, beta 1 polypeptide	ATP1B1	A_72_P679040	28.1213
Guanine nucleotide-binding protein G(q) subunit alpha	GNAQ	A_72_P007581	28.0189
TCDD-inducible poly(ADP-ribose) polymerase	TIPARP	A_72_P036711	28.0189
abl-interactor 2	ABI2	A_72_P102676	27.887
golgi glycoprotein 1	GLG1	A_72_P116481	27.887
Similar to:ESF1, nucleolar pre-rRNA processing protein, homolog (S. cerevisiae)	ESF1	A_72_P119336	27.887
retinol binding protein 1, cellular	RBP1	A_72_P154001	27.887
serpin peptidase inhibitor, clade A (alpha-1 antiproteinase, antitrypsin), membe	SERPINA1	A_72_P173811	27.887
chromosome 22 open reading frame 26	C22orf26	A_72_P248687	27.887
ubiquitin-conjugating enzyme E2, J2	UBE2J2	A_72_P253627	27.887	45.2561
glutathione S-transferase theta 1	GSTT1	A_72_P284744	27.887	34.9119
coiled-coil domain containing 146	CCDC146	A_72_P286444	27.887
SNF related kinase	SNRK	A_72_P299444	27.887
Rep: Pilin biogenesis protein - Pseudomonas aeruginosa (strain PA7), partial (4%	#N/D	A_72_P316043	27.887	29.5444
Rep: ORF40g - Pinus koraiensis (Korean pine), partial (35%) [TC587641]	#N/D	A_72_P387968	27.887
sema domain, transmembrane domain (TM), and cytoplasmic domain, (semaphorin) 6C	SEMA6C	A_72_P398208	27.887
Keratin 8	KRT8	A_72_P402733	27.887
Hypothetical LOC100623429 (LOC100623429), miscRNA	#N/D	A_72_P577553	27.887
Rep: Predicted protein - Chlamydomonas reinhardtii, partial (5%) [TC523354]	#N/D	A_72_P280164	27.8316
Rho family GTPase 3	RND3	A_72_P306333	27.8316
MI-P-E6-ahl-a-06-1-UM.s1 MI-P-E6 cDNA clone MI-P-E6-ahl-a-06-1-UM 3', mRNA sequ	#N/D	A_72_P073581	27.6526
FYN oncogene related to SRC, FGR, YES	FYN	A_72_P304244	27.6526
prefoldin subunit 4	PFDN4	A_72_P342983	27.6526
ubiquitin-conjugating enzyme E2Q family member 1	UBE2Q1	A_72_P367378	27.6526
852974 MARC 3PIG cDNA 3', mRNA sequence [CF368338]	#N/D	A_72_P392753	27.6526
oviductal glycoprotein 1, 120kDa	OVGP1	A_72_P019936	27.4183
AJ962628 KN404_2 cDNA clone C0007755m20 3', mRNA sequence [AJ962628]	#N/D	A_72_P052026	27.4183
Rep: Transglycosylase - Mycobacterium avium (strain 104), partial (3%) [TC543265	#N/D	A_72_P058306	27.4183
A_BS-P5-8-H10.ab1 Full-length enriched cDNA from Korean native pig brainstem cD	#N/D	A_72_P064896	27.4183
ubiquitin specific peptidase 9, X-linked	USP9X	A_72_P067396	27.4183
blood vessel epicardial substance	BVES	A_72_P070517	27.4183
epoxide hydrolase 1, microsomal (xenobiotic)	EPHX1	A_72_P128226	27.4183
888864 MARC 4PIG cDNA 5', mRNA sequence [CF793474]	#N/D	A_72_P163326	27.4183
peptide YY-like (LOC100512433), mRNA	#N/D	A_72_P214962	27.4183	38.2546
HECT domain containing E3 ubiquitin protein ligase 2	HECTD2	A_72_P256927	27.4183
Hypothetical LOC100513397 (LOC100513397), miscRNA	#N/D	A_72_P273279	27.4183
tetratricopeptide repeat domain 9	TTC9	A_72_P285189	27.4183
CJ014364 full-length enriched swine cDNA library, adult mesenteric lymph node c	#N/D	A_72_P344778	27.4183
MHC class I antigen	#N/D	A_72_P414198	27.4183
Rep: CCR4-NOT transcription complex subunit 1 - Homo sapiens (Human), partial (3	#N/D	A_72_P419454	27.4183	61.4456
zinc finger protein 391	ZNF391	A_72_P476401	27.4183
SET domain containing (lysine methyltransferase) 8	SETD8	A_72_P616354	27.4183
phosphoinositide-3-kinase, class 3	PIK3C3	A_72_P035386	27.124
hippocalcin-like 1	HPCAL1	A_72_P117626	27.124
ash1 (absent, small, or homeotic)-like (Drosophila)	ASH1L	A_72_P178206	27.124
adenylate kinase 5	AK5	A_72_P199542	27.124
short chain dehydrogenase/reductase family 39U, member 1	SDR39U1	A_72_P000371	26.622
G protein-coupled receptor 153	GPR153	A_72_P000501	26.622
neuropilin 1	NRP1	A_72_P000746	26.4165
jumonji domain containing 1C	JMJD1C	A_72_P001711	26.4165
suppressor of cytokine signaling 6	SOCS6	A_72_P001811	26.4165
serine incorporator 3	SERINC3	A_72_P003201	26.4165
Rep: Oxygen-independent coproporphyrinogen III oxidase - Bradyrhizobium japonicu	#N/D	A_72_P004116	26.4165
DPY30Domain-containing protein 2-like (LOC100525130), mRNA	#N/D	A_72_P014091	26.4165
aggrecan	ACAN	A_72_P014311	26.4165
low density lipoprotein receptor	LDLR	A_72_P014466	26.4165
ankyrin repeat and SOCS box containing 13	ASB13	A_72_P015546	26.4165
Hypothetical protein LOC100517538 (LOC100517538), mRNA	#N/D	A_72_P016561	26.4165
solute carrier family 41, member 1	SLC41A1	A_72_P017244	26.4165
v-maf musculoaponeurotic fibrosarcoma oncogene homolog (avian)	MAF	A_72_P019716	26.4165
UPF0389 protein C6orf189 homolog (LOC100152527), mRNA	#N/D	A_72_P023211	26.4165
v-yes-1 Yamaguchi sarcoma viral related oncogene homolog	LYN	A_72_P025851	26.4165
copine I	CPNE1	A_72_P039116	26.4165
BX674909 library (scac) cDNA clone scac0037.l.03 5prim, mRNA sequence [BX67490	#N/D	A_72_P039711	26.4165	41.5195
thyroid hormone receptor beta 1 (c-erbA-beta 1)	THRB	A_72_P043481	26.4165
ribosomal protein L22-like 1	RPL22L1	A_72_P052061	26.4165	37.8925
hydroxyacid oxidase 2 (long chain)	HAO2	A_72_P055426	26.4165
toll-like receptor adaptor molecule 2	TICAM2	A_72_P055891	26.4165
Rep: Eukaryotic translation initiation factor 2 subunit beta - Drosophila melano	#N/D	A_72_P057196	26.4165
949197 MARC 4PIG cDNA 3', mRNA sequence [CN160052]	#N/D	A_72_P085381	26.4165
rcsk18_e6.y1 csk cDNA 5', mRNA sequence [EW011102]	#N/D	A_72_P095596	26.4165
Rep: IolI protein - Pseudomonas syringae pv. tomato, partial (7%) [TC561096]	#N/D	A_72_P101106	26.4165
SET and MYND domain containing 4	SMYD4	A_72_P102311	26.4165
homer homolog 1 (Drosophila)	HOMER1	A_72_P139026	26.4165
ribonuclease, RNase A family, 10 (non-active)	RNASE10	A_72_P177596	26.4165
Rep: MHC class II antigen DR alpha chain - Macaca fascicularis (Crab eating maca	#N/D	A_72_P191146	26.4165
BP433208 full-length enriched swine cDNA library, adult lung cDNA clone LNG0100	#N/D	A_72_P206762	26.4165
SIK family kinase 3	SIK3	A_72_P286034	26.4165
striatin, calmodulin binding protein	STRN	A_72_P319768	26.4165
SET binding protein 1	SETBP1	A_72_P376688	26.4165
chondroitin sulfate synthase 1	CHSY1	A_72_P500752	26.4165
INS-IGF2 readthrough	INS-IGF2	A_72_P544532	26.4165
zinc finger protein 644	ZNF644	A_72_P000006	25.7899
tripartite motif containing 38	TRIM38	A_72_P000376	25.7899
hydrolethalus syndrome 1	HYLS1	A_72_P011901	25.7899
ribosomal protein S4, X-linked	RPS4X	A_72_P015431	25.3092
fragile X mental retardation, autosomal homolog 2	FXR2	A_72_P025821	25.3092	32.5664
triosephosphate isomerase 1	TPI1	A_72_P073361	25.3092
40S ribosomal protein S13	RPS13	A_72_P127306	25.3092
Rep: Endonuclease reverse transcriptase - Bos taurus (Bovine), partial (8%) [TC5	#N/D	A_72_P122766	25.2372
molybdenum cofactor synthesis 1	Mocs1	A_72_P016206	25.0749	32.5422
sterile alpha motif domain containing 4A	SAMD4A	A_72_P013621	24.3718
protein AF-10-like (LOC100521678), mRNA	#N/D	A_72_P070301	24.3718
methylenetetrahydrofolate dehydrogenase (NADP+ dependent) 1-like	MTHFD1L	A_72_P128456	24.3718
Rep: Rhomboid-related protein 2 - Homo sapiens (Human), partial (12%) [TC565287]	#N/D	A_72_P163521	24.3718
5-hydroxytryptamine (serotonin) receptor 4, G protein-coupled	HTR4	A_72_P177866	24.3718
Rep: DEAD/H (Asp-Glu-Ala-Asp/His) box polypeptide 26B - Mus musculus, partial (1	#N/D	A_72_P261877	24.3718
cysteine-serine-rich nuclear protein 3	CSRNP3	A_72_P273444	24.3718	43.4137
growth arrest-specific 6	GAS6	A_72_P363543	24.3718
951358 MARC 4PIG cDNA 5', mRNA sequence [CN162015]	#N/D	A_72_P392338	24.3718	44.7985
microtubule-actin crosslinking factor 1	MACF1	A_72_P000356	23.3491
selenoprotein N, 1	SEPN1	A_72_P001836	23.1144
homeobox D3	HOXD3	A_72_P003856	23.1144
Rep: Collagen alpha-1(VI) chain precursor - Mus musculus (Mouse), partial (51%)	#N/D	A_72_P006136	23.1144
Rep: LOC539976 protein - Bos taurus (Bovine), partial (28%) [TC538704]	#N/D	A_72_P007361	23.1144
Rep: Binding-protein-dependent transport systems inner membrane component - Poly	#N/D	A_72_P008196	23.1144
MYC binding protein 2, E3 ubiquitin protein ligase	MYCBP2	A_72_P011916	23.1144
Rep: Ac1262 - Rattus norvegicus (Rat), partial (3%) [TC562120]	#N/D	A_72_P014261	23.1144
membrane-bound transcription factor peptidase,site 1	MBTPS1	A_72_P015346	23.1144
resistance to inhibitors of cholinesterase 8 homolog B (C. elegans)	RIC8B	A_72_P020506	23.1144
817794 MARC 3PIG cDNA 5', mRNA sequence [CF181005]	#N/D	A_72_P032236	23.1144
mRNA, clone:DCI010100H08, expressed in dendritic cells (immature). [AK344667]	#N/D	A_72_P034756	23.1144
serine dehydratase	SDS	A_72_P039086	23.1144
A_SP-P5-10-F09.ab1 Full-length enriched cDNA from Korean native pig spleen cDNA	#N/D	A_72_P045421	23.1144
leukemia inhibitory factor receptor alpha	LIFR	A_72_P046261	23.1144
Rep: Predicted protein - Botryotinia fuckeliana (strain B05.10) (Noble rot fungu	#N/D	A_72_P047561	23.1144
943856 MARC 4PIG cDNA 5', mRNA sequence [CN156457]	#N/D	A_72_P051686	23.1144
rjca23c_i4.y1 jca cDNA 5', mRNA sequence [EW278716]	#N/D	A_72_P053881	23.1144
UDP-N-acetyl-alpha-D-galactosamine:polypeptide N-acetylgalactosaminyltransferase	GALNT2	A_72_P058086	23.1144
transmembrane protein 48	TMEM48	A_72_P065371	23.1144
slingshot homolog 2 (Drosophila)	SSH2	A_72_P098406	23.1144
myosin IB	MYO1B	A_72_P114391	23.1144	51.0413
GATA binding protein 6	GATA6	A_72_P124056	23.1144
influenza virus NS1A binding protein	IVNS1ABP	A_72_P130111	23.1144
CNKSR family member 3	CNKSR3	A_72_P160816	23.1144
A kinase anchor protein 13 isoform-like	#N/D	A_72_P181471	23.1144
rhyp02c_i4.y1 hyp cDNA 5', mRNA sequence [EW256015]	#N/D	A_72_P235297	23.1144
mitogen-activated protein kinase kinase kinase kinase 4	MAP4K4	A_72_P314683	23.1144
phosphatase and tensin homolog	PTEN	A_72_P428554	23.1144
Mediator of RNA polymerase II transcription subunit 19-like (LOC100520359),MRNA	#N/D	A_72_P000286	22.1509
mRNA, clone:PTG010027F03, expressed in pituitary gland. [AK349235]	#N/D	A_72_P000111	19.8123
tripartite motif containing 46	TRIM46	A_72_P000856	19.8123
Rep: Predicted protein - Ajellomyces capsulata (strain NAm1) (Histoplasma capsul	#N/D	A_72_P000966	19.8123
mRNA, clone:ITT010008G10, expressed in small intestine. [AK344892]	#N/D	A_72_P001121	19.8123
mRNA, clone:AMP010074G02, expressed in alveolarmacrophage. [AK230980]	#N/D	A_72_P001246	19.8123
Interferon-induced GTP-binding protein Mx2	MX2	A_72_P001276	19.8123
mitochondrial translational initiation factor 2	MTIF2	A_72_P001381	19.8123
A kinase anchor protein 13 isoform-like	#N/D	A_72_P001591	19.8123
P450 (cytochrome) oxidoreductase	POR	A_72_P002111	19.8123
proline-rich coiled-coil 2A	PRRC2A	A_72_P002731	19.8123
Rep: ABC transporter, inner membrane subunit - Burkholderia xenovorans (strain L	#N/D	A_72_P005241	19.8123
predicted gene 4129	Gm4129	A_72_P006721	19.8123
mRNA, clone:PBL010103A02, expressed in peripheral bloodmononuclear cells. [AK349	#N/D	A_72_P007906	19.8123
palmdelphin	PALMD	A_72_P008276	19.8123
thioredoxin reductase 1	TXNRD1	A_72_P009866	19.8123
BX675602 library (scac) cDNA clone scac0032.e.05 3prim, mRNA sequence [BX67560	#N/D	A_72_P010896	19.8123
sprouty-related, EVH1 domain containing 1	SPRED1	A_72_P016081	19.8123
claudin 11	CLDN11	A_72_P016936	19.8123
zinc finger protein 280D	ZNF280D	A_72_P018891	19.8123
transmembrane emp24 protein transport domain containing 3	TMED3	A_72_P027451	19.8123	30.2236
952208 MARC 4PIG cDNA 3', mRNA sequence [CN162790]	#N/D	A_72_P029206	19.8123
PR domain containing 1, with ZNF domain	PRDM1	A_72_P031371	19.8123
Rep: Sialic acid synthase - Homo sapiens (Human), partial (19%) [TC580967]	#N/D	A_72_P061276	19.8123
mRNA, clone:LNG010068F12, expressed in lung. [AK345598]	#N/D	A_72_P065181	19.8123
Dopamine beta-hydroxylase	DBH	A_72_P071366	19.8123
1552874 MARC 3PIG cDNA 5', mRNA sequence [DY428481]	#N/D	A_72_P000436	16.5103
fem-1 homolog c (C. elegans)	FEM1C	A_72_P001201	16.5103
phosphorylase, glycogen, liver	PYGL	A_72_P003386	16.5103
cyclin K	CCNK	A_72_P004796	16.5103
zinc finger, FYVE domain containing 1	ZFYVE1	A_72_P005101	16.5103
docking protein 3	DOK3	A_72_P006471	16.5103
potassium inwardly-rectifying channel, subfamily J, member 2	KCNJ2	A_72_P008011	16.5103
Connectin	TTN	A_72_P001516	13.2082
ADP-ribosylation factor 3	ARF3	A_72_P000456	9.90617
Rho GTPase activating protein 21	ARHGAP21	A_72_P001716	9.90617
TreeNet boosting procedure was applied to 20,405 annotated probes expressed in the longissimus muscle of 71 pigs to release very important predictors (VIP) that can be used to predict feed conversion values. A total of 421 molecular probes were identified. Iterative steps led to reduce the set to 50 molecular probes. Corresponding unique genes were listed by the order of importance (score) in pre…
