# Supplementary material for: Investigation of muscle transcriptomes using gradient boosting machine learning identifies molecular predictors of feed efficiency in growing pigs
Source: BMC Genomics. 2019 Aug 17;20:659. doi: 10.1186/s12864-019-6010-9 (PMC6697907; doi:10.1186/s12864-019-6010-9)
Supplement: Supplementary file 4 — Top-ranked genes contributing to FCRe prediction (XLSX 33 kb) [file 12864_2019_6010_MOESM4_ESM.xlsx]

## Sheet: Suppl. File 4
Additional Table 3: Top-ranked genes contributing to FCRe prediction
Full Description	Gene Symbol	Probe name	Score_318 VIP	Score_7 VIP
cCR4-NOT transcriptioncomplex, subunit 6 (CNOT6), mRNA	#N/D	A_72_P272649	100
myosin, heavy chain 7, cardiac muscle, beta	MYH7	A_72_P529715	92.0942
fatty acid binding protein 4, adipocyte	FABP4	A_72_P576219	89.2257
microtubule-actin crosslinking factor 1	MACF1	A_72_P098191	83.0746
Hypothetical LOC100522327 (LOC100522327), miscRNA	#N/D	A_72_P286524	80.4047
DDB1 and CUL4 associated factor 17	DCAF17	A_72_P026576	80.22
mRNA, clone:MLN010095C07, expressed inmesenteric lymph nodes. [AK347040]	#N/D	A_72_P320093	80.2169
DNA-damage regulated autophagy modulator 2	DRAM2	A_72_P595664	78.7341
glypican 3	GPC3	A_72_P304264	77.9935
oxysterol binding protein-like 1A	OSBPL1A	A_72_P419584	77.0209
Saposin-B-Val	PSAP	A_72_P444340	76.8465
family with sequence similarity 21, member B	FAM21B	A_72_P532951	76.7363
Glycine cleavage system T-protein, transcript variant 1 (LOC396679), mRNA	#N/D	A_72_P002961	76.6678
AJ958205 KN404_2 cDNA clone C0007759j21 5', mRNA sequence [AJ958205]	#N/D	A_72_P046836	75.7078
259920 MARC 2PIG cDNA 5', mRNA sequence [BF442696]	#N/D	A_72_P153161	74.9085
HEAT repeat containing 5B	HEATR5B	A_72_P417699	74.5457
similar to Torsin-1B precursor (Torsin family 1 member B)	TOR1B	A_72_P444629	74.1008
Fanconi anemia, complementation group E	FANCE	A_72_P476954	73.5301
ficolin (collagen/fibrinogen domain containing lectin) 2 (hucolin)	FCN2	A_72_P514653	73.0352
RAD51 homolog (S. cerevisiae)	RAD51	A_72_P440591	72.1617
GEM interacting protein	GMIP	A_72_P349958	71.4883
protein phosphatase 1, regulatory subunit 9A	PPP1R9A	A_72_P401473	71.0521
exostoses (multiple)-like 1	EXTL1	A_72_P108216	70.5725
Kruppel-like factor 12	KLF12	A_72_P125986	70.0827
zinc finger, SWIM-type containing 3	ZSWIM3	A_72_P023636	69.5951
BX667461 library (scag) cDNA clone scag0001.d.05 3prim, mRNA sequence [BX66746	#N/D	A_72_P329698	69.2958
nuclear fragile X mental retardation protein interacting protein 1	NUFIP1	A_72_P304299	68.3921
inhibitor of kappa light polypeptide gene enhancer in B-cells, kinase beta	IKBKB	A_72_P773542	68.2101
FERM domain containing 4B	FRMD4B	A_72_P056236	67.604
activating signal cointegrator 1 complex subunit 1	ASCC1	A_72_P114191	67.1997
myosin, heavy chain 1, skeletal muscle, adult	MYH1	A_72_P442365	66.983
holocarboxylase synthetase (biotin-(proprionyl-CoA-carboxylase (ATP-hydrolysing)	HLCS	A_72_P029816	66.7353
UDP-N-acteylglucosamine pyrophosphorylase 1	UAP1	A_72_P152346	66.5636
Saposin-B-Val	PSAP	A_72_P556550	65.0114
fibronectin type III domain containing 3B	FNDC3B	A_72_P373923	64.9208
mRNA, clone:ADR010035F06, expressed in adrenal gland. [AK343323]	#N/D	A_72_P208852	64.0343
LIM domain containing 2	LIMD2	A_72_P226712	63.1871
ATPase, Na+/K+ transporting, beta 4 polypeptide	ATP1B4	A_72_P223637	62.4126
ISG15 ubiquitin-like modifier	ISG15	A_72_P441219	62.2649
Similar to:transcription factor 12	TCF12	A_72_P262317	62.153
ectonucleotide pyrophosphatase/phosphodiesterase 1	ENPP1	A_72_P314828	61.8486
centrosomal protein 170kDa	CEP170	A_72_P072891	61.6414
AT hook, DNA binding motif, containing 1	AHDC1	A_72_P111276	61.4745
Rep: Aliphatic sulfonate ABC transporter, membrane protein - Sorangium cellulosu	#N/D	A_72_P358053	61.3555
chromosome 4 open reading frame 47	C4orf47	A_72_P471196	60.6374
receptor accessory protein 5	REEP5	A_72_P193962	60.4776
destrin (actin depolymerizing factor)	DSTN	A_72_P650481	60.4142
blood vessel epicardial substance	BVES	A_72_P070517	60.3676	24.2927
chitinase 3-like 2 isoform A (LOC100037944), mRNA	#N/D	A_72_P350158	60.0525
Similar to:peptidylprolylisomerase A (cyclophilin A)	PPIA	A_72_P725693	59.9466
Rho GTPase activating protein 27	ARHGAP27	A_72_P294159	59.1655
methionine sulfoxide reductase B3	MSRB3	A_72_P262097	59.1428
splicing factor 1	SF1	A_72_P242732	59.0652
Rep: Sensor protein - Erwinia carotovora subsp. atroseptica (Pectobacterium atro	#N/D	A_72_P048386	58.8892
tetratricopeptide repeat domain 13	TTC13	A_72_P251682	58.5748
guanine nucleotide binding protein (G protein), alpha z polypeptide	GNAZ	A_72_P528269	58.1979
Protein tyrosine phosphatase receptor type G	#N/D	A_72_P444147	58.1814	27.4118
Rep: Biotin--acetyl-CoA-carboxylase ligase - Dinoroseobacter shibae DFL 12, part	#N/D	A_72_P189716	58.1675
Similar to:FK506 binding protein 5	FKBP5	A_72_P197462	57.5554
insulin-like growth factor binding protein-like 1	IGFBPL1	A_72_P623508	57.4267
urocanase domain containing 1	UROC1	A_72_P395028	56.7509
ceroid-lipofuscinosis, neuronal 6, late infantile, variant	CLN6	A_72_P530408	56.4567
mRNA, clone:OVRM10094E10, expressed in ovary. [AK235577]	#N/D	A_72_P254237	56.0651
1122118 MARC 4PIG cDNA 3', mRNA sequence [DN121952]	#N/D	A_72_P102856	55.9627
Rep: Chromosome undetermined scaffold_166, whole genome shotgun sequence - Param	#N/D	A_72_P280854	55.7383
histone cluster 1, H2bd	HIST1H2BD	A_72_P062611	55.7346
solute carrier family 4, sodium borate transporter, member 11	SLC4A11	A_72_P449397	55.4872
zinc finger protein, multitype 2	ZFPM2	A_72_P337643	55.4552
Elongation factor Tu, mitochondrial-like (LOC100516488), mRNA	#N/D	A_72_P318828	54.9825
protein phosphatase 1, regulatory subunit 3B	PPP1R3B	A_72_P165916	54.9805
mRNA, clone:UTR010041C06, expressed in uterus. [AK240212]	#N/D	A_72_P169236	54.4484
cysteine-rich secretory protein LCCL domain containing 2	CRISPLD2	A_72_P048361	54.2823
glutamate-cysteine ligase, modifier subunit	GCLM	A_72_P594119	54.1297
Rep: OstA family protein - Flavobacterium johnsoniae UW101, partial (5%) [TC5546	#N/D	A_72_P002991	53.9649
ezrin	EZR	A_72_P051371	53.4649
AJ942124 CSEQRAN17 cDNA clone C0007320p09 3', mRNA sequence [AJ942124]	#N/D	A_72_P339593	52.93
interferon-induced protein with tetratricopeptide repeats 1	IFIT1	A_72_P489826	52.6449
chromosome 4 open reading frame 21	C4orf21	A_72_P001576	52.5083
MAM domain containing glycosylphosphatidylinositol anchor 1	MDGA1	A_72_P306253	52.3233
chromosome 12 open reading frame 43	C12orf43	A_72_P081431	52.2177
interferon-induced protein with tetratricopeptide repeats 1	IFIT1	A_72_P286449	52.0464
zinc finger, AN1-type domain 3	ZFAND3	A_72_P154666	51.7024
transcription elongation factor A (SII) N-terminal and central domain containing	TCEANC2	A_72_P398963	51.6513
AJ961678 KN404_2 cDNA clone C0007751n18 3', mRNA sequence [AJ961678]	#N/D	A_72_P312538	51.3701
Rsb-66 protein (LOC100151892), mRNA	#N/D	A_72_P110436	51.3411
Rep: Opa-interacting protein 5 - Homo sapiens (Human), partial (11%) [TC523005]	#N/D	A_72_P034176	51.2992
NHL repeat containing 3	NHLRC3	A_72_P419244	50.9984
Rep: Chromosome undetermined scaffold_130, whole genome shotgun sequence - Vitis	#N/D	A_72_P012186	50.4007
F-box and leucine-rich repeat protein 22	FBXL22	A_72_P789012	50.3633
FYN oncogene related to SRC, FGR, YES	FYN	A_72_P304244	50.3283
BCL2-associated X protein	BAX	A_72_P389953	50.0031
RIMS binding protein 2	RIMBP2	A_72_P130946	49.9815
D-aspartate oxidase	DDO	A_72_P492049	49.5175
RNA pseudouridylate synthase domain containing 3	RPUSD3	A_72_P556510	49.293
ATPase, Na+/K+ transporting, beta 4 polypeptide	ATP1B4	A_72_P435424	49.2885
coiled-coil domain containing 88C	CCDC88C	A_72_P479185	49.2299
forkhead box E1 (thyroid transcription factor 2)	FOXE1	A_72_P494801	49.0882
Rep: Microtubule associated serine/threonine kinase family member 4 - Homo sapie	#N/D	A_72_P418454	49.0229
apolipoprotein L3-like (LOC100517940), partial mRNA	#N/D	A_72_P088991	49.006
RGP1 retrograde golgi transport homolog (S. cerevisiae)	RGP1	A_72_P501524	48.8102
protein phosphatase 1, regulatory subunit 12B	PPP1R12B	A_72_P120741	48.7908
betacellulin	BTC	A_72_P410733	48.7694
protein MAK16 homolog (LOC100511048), mRNA	#N/D	A_72_P003771	48.5709
matrix metalloproteinase 2 (gelatinase A, 72kDa gelatinase 72kDa type IV collage	MMP2	A_72_P177771	48.3827
cAMP-dependent 3',5'-cyclic phosphodiesterase 7A	#N/D	A_72_P705439	47.7985
Rep: Predicted protein - Monosiga brevicollis MX1, partial (24%) [TC520719]	#N/D	A_72_P349963	47.617
microsomal glutathione S-transferase 2	MGST2	A_72_P367798	47.4341
Rep: Ankyrin repeat domain-containing protein 52. - Canis familiaris, partial (7	#N/D	A_72_P032426	47.1537
940412 MARC 4PIG cDNA 3', mRNA sequence [CN153307]	#N/D	A_72_P431534	47.1395
BX924180 library (scan) cDNA clone scan0012.f.05 5prim, mRNA sequence [BX92418	#N/D	A_72_P139941	47.0151
A kinase (PRKA) anchor protein 12	AKAP12	A_72_P001666	46.9973
ST8 alpha-N-acetyl-neuraminide alpha-2,8-sialyltransferase 4	ST8SIA4	A_72_P088161	46.7956
troponin I type 3 (cardiac)	TNNI3	A_72_P746288	46.64
Nuclear receptor subfamily 4 group A member 2	NR4A2	A_72_P408573	46.6302
24-dehydrocholesterol reductase	DHCR24	A_72_P195237	46.3833	14.9114
RAB11A, member RAS oncogene family	RAB11A	A_72_P352643	46.2571
Zinc finger protein 827 (ZNF827), mRNA	#N/D	A_72_P286619	46.1619
heat shock 70kDa protein 2	HSPA2	A_72_P088236	46.0652
tumor necrosis factor receptor superfamily, member 21	TNFRSF21	A_72_P436249	46.0249
troponin I type 3 (cardiac)	TNNI3	A_72_P789254	45.9509
blood group A transferase-like (A), mRNA	#N/D	A_72_P035966	45.9334
smg-5 homolog, nonsense mediated mRNA decay factor (C. elegans)	SMG5	A_72_P262942	45.7228
Rh family, C glycoprotein	RHCG	A_72_P223367	45.6546
E1A binding protein p400	EP400	A_72_P676097	45.583
microtubule associated tumor suppressor 1	MTUS1	A_72_P058056	45.4995
rspc005_e16.y1 spc cDNA 5', mRNA sequence [EW571654]	#N/D	A_72_P406673	45.3831
uncharacterized LOC100505669	LOC100505669	A_72_P082866	45.3276
chromosome 10 open reading frame 118	C10orf118	A_72_P284889	45.2917
129541 MARC 1PIG cDNA 5', mRNA sequence [BE031096]	#N/D	A_72_P142921	45.1747
2,4-dienoyl-CoA reductase	DECR1	A_72_P213607	45.1044
coatomer protein complex, subunit alpha	COPA	A_72_P626598	45.0316
BX674909 library (scac) cDNA clone scac0037.l.03 5prim, mRNA sequence [BX67490	#N/D	A_72_P039711	44.9649
ATPase, Na+/K+ transporting, beta 1 polypeptide	ATP1B1	A_72_P036071	44.7673
FS666538 full-length enriched swine cDNA library, adult hypothalamus cDNA clone	#N/D	A_72_P153221	44.6609
sema domain, immunoglobulin domain (Ig), transmembrane domain (TM) and short cyt	SEMA4A	A_72_P248222	44.6335
coiled-coil domain containing 91	CCDC91	A_72_P106451	44.5428
EP300 interacting inhibitor of differentiation 1	EID1	A_72_P544442	44.488
acyl-CoA synthetase long-chain family member 3	ACSL3	A_72_P383243	44.477
desumoylating isopeptidase 2	DESI2	A_72_P136576	44.3516
solute carrier family 35 (UDP-galactose transporter), member A2	SLC35A2	A_72_P044001	44.3398
Clathrin light chain (CLTA) protein	CLTA	A_72_P428009	44.3113
chromosome 11 open reading frame 76 (C11orf76), miscRNA	#N/D	A_72_P221487	44.1505
GDP-mannose 4,6-dehydratase	GMDS	A_72_P283799	44.1248
Endoplasmin-like (LOC100624850), mRNA	#N/D	A_72_P379211	44.0233
F-box and leucine-rich repeat protein 22	FBXL22	A_72_P728178	43.8559
endothelial PAS domain protein 1	EPAS1	A_72_P441713	43.6796
TBC1 domain family, member 7	TBC1D7	A_72_P181511	43.6025
DiGeorge syndrome critical region gene 8	DGCR8	A_72_P488959	43.5896
Hypothetical protein LOC100519657 (LOC100519657), mRNA	#N/D	A_72_P039971	43.5483
nudix (nucleoside diphosphate linked moiety X)-type motif 4	NUDT4	A_72_P362858	43.5273
heterogeneous nuclear ribonucleoprotein H3 (2H9)	HNRNPH3	A_72_P048106	43.505
Phosphodiesterase 4C	#N/D	A_72_P361018	43.3402
Similar to:FK506 binding protein 5	FKBP5	A_72_P262522	43.0135
transmembrane 9 superfamily member 3	TM9SF3	A_72_P212687	42.9566
interleukin 20 receptor beta	IL20RB	A_72_P379103	42.9289
Kelch repeat and BTB domain-containing protein 11-like (LOC100625139), mRNA	#N/D	A_72_P020296	42.7504
peroxiredoxin 3	PRDX3	A_72_P581407	42.5492
chromosome 20 open reading frame 108 ortholog (C17H20orf108), mRNA	#N/D	A_72_P073741	42.4551
KIAA0753	KIAA0753	A_72_P010426	42.3805
Rep: ATP-dependent Clp protease, ATP-binding subunit ClpX - Anaeromyxobacter sp.	#N/D	A_72_P340113	42.3328
Multiple EGF-like-domains 8 (MEGF8), partialMRNA	#N/D	A_72_P264527	42.0312
four and a half LIM domains 5	FHL5	A_72_P317703	41.9322
phosphoribosyl pyrophosphate synthetase 2	PRPS2	A_72_P408258	41.923
serine/threonine kinase 10	STK10	A_72_P193392	41.7142
nanos homolog 1 (Drosophila)	NANOS1	A_72_P490492	41.6896
zinc finger protein 501	ZNF501	A_72_P236157	41.6648
LIM and senescent cell antigen-like domains 1	LIMS1	A_72_P046271	41.2823
elongation protein 4 homolog (S. cerevisiae)	ELP4	A_72_P239057	40.902
adaptor-related protein complex 1, gamma 1 subunit	AP1G1	A_72_P209662	40.816
family with sequence similarity 21, member C	FAM21A/FAM21C	A_72_P098791	40.7809
troponin I type 3 (cardiac)	TNNI3	A_72_P731413	40.7286
transmembrane protein 167B	TMEM167B	A_72_P591554	40.6903
Orf protein	#N/D	A_72_P442594	40.6273
solute carrier family 35, member A5	SLC35A5	A_72_P106626	40.5377
ADP-ribosylation factor 4	ARF4	A_72_P108881	40.5366
Rep: Glycogenin-2 (EC 2.4.1.186) (GN-2) (GN2). - Canis familiaris, partial (58%)	#N/D	A_72_P329998	40.3335
WD repeat domain 46	WDR46	A_72_P476846	40.3328
PDUts2084G10 Porcine testis cDNA library II cDNA clone PDUts2084G10 5' similar	#N/D	A_72_P084296	40.3071
matrix metallopeptidase 16 (membrane-inserted)	MMP16	A_72_P473779	40.2912
similar to Molybdenum cofactor biosynthesis protein 1 B (MOCS1B) (Molybdenum cof	MOCS1	A_72_P316258	40.2358
mesoderm specific transcript homolog (mouse)	MEST	A_72_P442223	39.8069
plasmin trypsin inhibitor (UPTI), mRNA	#N/D	A_72_P030356	39.3744
acetoacetyl-CoA synthetase	AACS	A_72_P110156	38.8124
chromosome 9 open reading frame 100	C9orf100	A_72_P494635	38.6136
Rep: Short-chain dehydrogenase/reductase SDR - Mycobacterium sp. (strain KMS), p	#N/D	A_72_P137516	38.3904
activin A receptor, type I	ACVR1	A_72_P219807	38.1851
V-set and immunoglobulin domain containing 10	VSIG10	A_72_P488190	37.8576
mitochondrial ribosomal protein L14	MRPL14	A_72_P477303	37.8158
guanylate binding protein 4	GBP4	A_72_P208142	37.5427
protein AF-10-like (LOC100521678), mRNA	#N/D	A_72_P070301	37.349
PDUts1134C07 Porcine testis cDNA library I cDNA clone PDUts1134C07 5', mRNA seq	#N/D	A_72_P132761	37.271
Rep: Icmt protein - Mus musculus (Mouse), partial (90%) [TC527460]	#N/D	A_72_P400843	37.1123
breast carcinoma amplified sequence 4	BCAS4	A_72_P358633	36.973
secretin	SCT	A_72_P414018	36.891
chromosome 20 open reading frame 112	C20orf112	A_72_P090831	36.8149
troponin I type 3 (cardiac)	TNNI3	A_72_P730888	36.7456
granzyme K (granzyme 3; tryptase II)	GZMK	A_72_P440676	36.6742
tet methylcytosine dioxygenase 1	TET1	A_72_P067341	36.6541
La ribonucleoprotein domain family, member 1B	Larp1b	A_72_P279054	36.5579
myelin basic protein	MBP	A_72_P065001	36.3974
serpin peptidase inhibitor, clade A (alpha-1 antiproteinase, antitrypsin), membe	SERPINA1	A_72_P173811	36.3692
guanylate binding protein 1, interferon-inducible	GBP1	A_72_P648637	36.2489
ribosomal protein L6	RPL6	A_72_P761955	36.1585
dihydrolipoamide dehydrogenase	DLD	A_72_P165436	36.0586
Rep: Polyprotein - Human enterovirus B, partial (12%) [TC622120]	#N/D	A_72_P125036	36.0323
CDKN1A interacting zinc finger protein 1	CIZ1	A_72_P340373	36.0064
mutS homolog 2, colon cancer, nonpolyposis type 1 (E. coli)	MSH2	A_72_P050216	35.7075
AT rich interactive domain 5B (MRF1-like)	ARID5B	A_72_P676396	35.6674
893070 MARC 4PIG cDNA 5', mRNA sequence [CK449496]	#N/D	A_72_P329183	35.3959
coiled-coil domain containing 90A	CCDC90A	A_72_P671628	35.2755
mRNA, clone:DCI010075D05, expressed in dendritic cells (immature). [AK344560]	#N/D	A_72_P101491	34.9999
WW domain containing E3 ubiquitin protein ligase 1	WWP1	A_72_P246162	34.9731
angiopoietin-4-like, transcript variant 1 (LOC100515978), mRNA	#N/D	A_72_P042271	34.9417
cyclin D binding myb-like transcription factor 1	DMTF1	A_72_P055036	34.8844
ribosomal protein L6	RPL6	A_72_P734143	34.506
kinase insert domain receptor (a type III receptor tyrosine kinase)	KDR	A_72_P380298	34.4987
synaptogyrin 1	SYNGR1	A_72_P297809	34.3446
Rep: Chromosome chr13 scaffold_17, whole genome shotgun sequence - Vitis vinifer	#N/D	A_72_P101006	34.3401
ATPase, Na+/K+ transporting, beta 1 polypeptide	ATP1B1	A_72_P176191	34.2892
ribosomal protein S19	RPS19	A_72_P263447	33.7398
rece16c_d24.y1 ece cDNA 5', mRNA sequence [EW096410]	#N/D	A_72_P129286	33.7335
ribosomal protein L14	RPL14	A_72_P204642	33.5399	50.293
transcription termination factor, RNA polymerase II	TTF2	A_72_P475373	33.5217
ruio05_h24.y1 kid cDNA 5', mRNA sequence [EW299319]	#N/D	A_72_P215087	33.4936
serpin peptidase inhibitor, clade A (alpha-1 antiproteinase, antitrypsin), membe	SERPINA1	A_72_P795910	33.2794
calmodulin 1 (phosphorylase kinase, delta)	CALM1	A_72_P541783	33.0464
microseminoprotein, beta-	MSMB	A_72_P232507	32.9803
AJ956413 KN404_2 cDNA clone C0007751a04 5', mRNA sequence [AJ956413]	#N/D	A_72_P263712	32.9601
BX917082 library (scan) cDNA clone scan0039.h.22 5prim, mRNA sequence [BX91708	#N/D	A_72_P086281	32.8956
forkhead box N3	FOXN3	A_72_P329963	32.7643
guanylate binding protein 2, interferon-inducible	GBP2	A_72_P293034	32.6572
latent transforming growth factor beta binding protein 2	LTBP2	A_72_P665523	32.488
WW domain containing E3 ubiquitin protein ligase 1	WWP1	A_72_P342173	32.485
PDUts2013G11 Porcine testis cDNA library II cDNA clone PDUts2013G11 5', mRNA se	#N/D	A_72_P013326	32.4782
MORC family CW-type zinc finger 4	MORC4	A_72_P354303	32.375
RAB28, member RAS oncogene family	RAB28	A_72_P214917	32.3591
946746 MARC 4PIG cDNA 5', mRNA sequence [CN157989]	#N/D	A_72_P028701	32.342
SLAM family member 6	SLAMF6	A_72_P354738	32.3031
microtubule associated tumor suppressor 1	MTUS1	A_72_P116001	32.2755
Rep: 4Fe-4S ferredoxin, iron-sulfur binding - Geobacter lovleyi SZ, partial (4%)	#N/D	A_72_P120151	32.2368
golgin A3	GOLGA3	A_72_P403968	31.9267
nuclear receptor coactivator 6	NCOA6	A_72_P620179	31.8567
zinc finger protein 644	ZNF644	A_72_P000006	31.6674
WW domain containing E3 ubiquitin protein ligase 1	WWP1	A_72_P123116	31.5666	100
Rep: PREDICTED: family with sequence similarity 19 (chemokine (C-C motif)-like),	#N/D	A_72_P403638	31.4117
Rep: Endonuclease/reverse transcriptase - (Pig), partial (3%) [TC591665]	#N/D	A_72_P340713	31.3696
ATP citrate lyase	ACLY	A_72_P447091	31.3685
adipogenin	ADIG	A_72_P122316	31.3349
nuclear protein, ataxia-telangiectasia locus	NPAT	A_72_P081181	31.3042
KIAA1644	KIAA1644	A_72_P262452	31.2047
eukaryotic translation initiation factor 4 gamma, 3	EIF4G3	A_72_P238857	31.1401
RE1-silencing transcription factor	REST	A_72_P094251	30.884
neuroglobin	NGB	A_72_P077581	30.8658
citron (rho-interacting, serine/threonine kinase 21)	CIT	A_72_P532663	30.8256
N-acetyltransferase 1 (arylamine N-acetyltransferase)	NAT1	A_72_P378588	30.8025
rebs24c_k16.y1 ebs cDNA 5', mRNA sequence [EW078896]	#N/D	A_72_P388523	30.6689
myocyte enhancer factor 2A	MEF2A	A_72_P043516	30.4898
serpin peptidase inhibitor, clade B (ovalbumin), member 8	SERPINB8	A_72_P289774	30.4536
myelin protein zero-like 1	MPZL1	A_72_P718203	30.4103
abhydrolase domain containing 4	ABHD4	A_72_P504194	30.3395
potassium inwardly-rectifying channel, subfamily J, member 2	KCNJ2	A_72_P146421	30.1876
motile sperm domain containing 2	MOSPD2	A_72_P199112	30.1027
ret proto-oncogene	RET	A_72_P104561	30.071
P09437 Hansenula anomala Cytochrome B2 - Kluyveromyces lactis (Yeast) (Candida s	#N/D	A_72_P198347	30.0124
Rep: PREDICTED: SET and MYND domain containing 4 isoform 3 - Pan troglodytes, pa	#N/D	A_72_P229032	30.0105
cX3Cchemokine receptor 1-like (LOC100622126), mRNA	#N/D	A_72_P333308	29.9755
Similar to:Rho GTPase activating protein 29	ARHGAP29	A_72_P102016	29.883
ornithine decarboxylase antizyme 3	OAZ3	A_72_P619999	29.6604
seryl-tRNA synthetase	SARS	A_72_P266602	29.456
ribosomal protein L23	RPL23	A_72_P658907	29.4217
p21 protein (Cdc42/Rac)-activated kinase 4	PAK4	A_72_P031921	29.4192	32.475
spire homolog 1 (Drosophila)	SPIRE1	A_72_P255442	29.3671
actin-like 9	ACTL9	A_72_P118621	29.3509
StAR-related lipid transfer (START) domain containing 4	STARD4	A_72_P295104	29.1843
Rep: Mitochondrial gene for cytochrome oxidase subunit 1 - Neurospora crassa, pa	#N/D	A_72_P218472	29.1792
Rep: ISEhe3 orfB - Wolbachia endosymbiont of Drosophila ananassae, partial (37%)	#N/D	A_72_P248622	29.123
alpha-kinase 1	ALPK1	A_72_P138251	29.0876
FBJ murine osteosarcoma viral oncogene homolog	FOS	A_72_P596714	29.0258
polymerase (RNA) III (DNA directed) polypeptide H (22.9kD)	POLR3H	A_72_P453514	28.8714
immunoglobulin superfamily, member 8	IGSF8	A_72_P100386	28.6991
HEAT repeat containing 4	HEATR4	A_72_P337268	28.6748
Rep: IL-1-beta-inhibitor - Variola virus, partial (23%) [TC532985]	#N/D	A_72_P282554	28.6553
ankyrin repeat domain 1 (cardiac muscle)	ANKRD1	A_72_P366633	28.5824
protein tyrosine phosphatase, receptor type, U	PTPRU	A_72_P165956	28.5696
choroideremia (Rab escort protein 1)	CHM	A_72_P133681	28.1996
phosphoserine aminotransferase 1	PSAT1	A_72_P494551	28.049
fer-1-like 5 (C. elegans)	FER1L5	A_72_P215717	27.9079
nucleoporin 188kDa	NUP188	A_72_P283199	27.7574	43.8366
WAP four-disulfide core domain 3	Wfdc3	A_72_P704371	27.533
phosphoserine aminotransferase 1	PSAT1	A_72_P198642	27.5111
Vacuolar protein sorting 13 homolog D (S. cerevisiae) (VPS13D), mRNA	#N/D	A_72_P120596	27.261
Rep: Nickel transporter - Chlamydomonas reinhardtii, partial (5%) [TC577269]	#N/D	A_72_P261637	27.118
secreted protein, acidic, cysteine-rich (osteonectin)	SPARC	A_72_P444699	27.008
Enhancer of polycomb	#N/D	A_72_P245952	26.9058
signal peptide, CUB domain, EGF-like 3	SCUBE3	A_72_P361938	26.8686
parathyroid hormone 1 receptor	PTH1R	A_72_P303289	26.7241
methylenetetrahydrofolate dehydrogenase (NADP+ dependent) 1-like	MTHFD1L	A_72_P128456	26.5693
BP438103 full-length enriched swine cDNA library, adult lung cDNA clone LNG0100	#N/D	A_72_P108061	26.5471
chromosome 12 open reading frame 50	C12orf50	A_72_P599178	26.0891
Tyrosine 3-monooxygenase/tryptophan 5-monooxygenase activation protein zeta poly	YWHAZ	A_72_P197917	26.0016
musashi homolog 2 (Drosophila)	MSI2	A_72_P322928	25.4864
Rep: Olfr644 protein - Mus musculus (Mouse), partial (5%) [TC617527]	#N/D	A_72_P357638	24.8888
SCL/TAL1 interrupting locus	STIL	A_72_P409918	24.8159
frizzled family receptor 10	FZD10	A_72_P487913	24.3798
CDP-diacylglycerol synthase (phosphatidate cytidylyltransferase) 1	CDS1	A_72_P065606	24.2293
thrombospondin 1	THBS1	A_72_P496491	23.9091
coiled-coil domain containing 150	CCDC150	A_72_P471982	23.8349
CTD (carboxy-terminal domain, RNA polymerase II, polypeptide A) small phosphatas	CTDSPL	A_72_P120356	23.8234
aldehyde dehydrogenase 1 family, member L2	ALDH1L2	A_72_P649082	23.7296
paraneoplastic Ma antigen 1	PNMA1	A_72_P647416	23.6892
rebs35c_o12.y1 ebs cDNA 5', mRNA sequence [EW077560]	#N/D	A_72_P360543	22.8503
ubiquitin associated protein 2-like	UBAP2L	A_72_P015866	22.7928
Rep: Endonuclease/reverse transcriptase - (Pig), partial (7%) [TC584016]	#N/D	A_72_P056436	22.5095
Rep: Proton-translocating NADH-quinone oxidoreductase, chain M - Salinispora are	#N/D	A_72_P266917	22.4314
Rep: Tll1943 protein - Synechococcus elongatus (Thermosynechococcus elongatus),	#N/D	A_72_P375713	22.3236
uncharacterized LOC100291917	LOC100291917	A_72_P711963	10.9207
Rep: Predicted protein - Monosiga brevicollis MX1, partial (16%) [TC555227]	#N/D	A_72_P250872	5.18896
GATS protein-like 3	GATSL3	A_72_P210542	0.894874
TreeNet boosting procedure was applied to 20,405 annotated probes expressed in the longissimus muscle of 71 pigs to release very important predictors (VIP) that can be used to predict feed conversion values. A total of 318 molecular probes were identified. Iterative steps led to reduce the set to 7 molecular probes corresponding to 6 unique encoded genes. These genes were listed by the order of i…
