# Supplementary material for: Investigation of muscle transcriptomes using gradient boosting machine learning identifies molecular predictors of feed efficiency in growing pigs
Source: BMC Genomics. 2019 Aug 17;20:659. doi: 10.1186/s12864-019-6010-9 (PMC6697907; doi:10.1186/s12864-019-6010-9)
Supplement: Supplementary file 6 — Master matrix with values of three feed efficiency traits, the metadata and the microarray expression profiles. (XLSX 14964 kb) [file 12864_2019_6010_MOESM6_ESM.xlsx]

## Sheet: Suppl. File 6
Suppl. File 6: Master matrix with values of three feed efficiency traits, the metadata and the microarray expression profiles.
ID_REF	FI_1	FI_2	FI_3	FI_4	FI_6	FI_7	FI_8	FI_9	FI_10	FI_11	FI_12	FI_13	FI_14	FI_15	FI_16	FI_17	FI_18	FI_19	FI_20	FI_22	FI_23	FI_25	FI_26	FI_27	FI_28	FI_29	FI_30	FI_31	FI_32	FI_33	FI_34	FI_35	FI_37	FI_38	FI_39	FI_40	FI_41	FI_42	FI_43	FI_44	FI_45	FI_46	FI_48	FI_49	FI_50	FI_53	FI_54	FI_55	PF_9
A_72_P000006	-2.14923	-1.77125	-2.1964	-2.61641	-1.44345	-1.87324	-2.19377	-2.22363	-2.09478	-1.76236	-2.30986	-2.13876	-2.39456	-2.20246	-2.38447	-1.77535	-2.20696	-2.10947	-1.61108	-2.26566	-2.07276	-2.04943	-1.93273	-1.74277	-1.85025	-2.16993	-2.37692	-2.14007	-1.70782	-2.06761	-2.22513	-2.13275	-2.08989	-2.24286	-1.99578	-1.83371	-2.18253	-1.72899	-1.57309	-1.6908	-2.05102	-1.90913	-2.23139	-1.89862	-2.14026	-2.33861	-2.40263	-1.80237	-1.53974
A_72_P000036	0.583572	0.305788	0.546567	0.368607	0.483704	0.485953	0.201977	0.296552	0.544082	0.154386	0.266494	0.309273	0.28469	0.412561	0.481675	0.436579	0.474463	0.250936	0.465887	0.495928	0.524003	0.669037	0.506151	0.193297	0.564785	0.537611	0.43865	0.51567	0.634677	0.268817	0.450301	0.46662	0.417456	0.261186	0.575636	0.307495	0.46588	0.454751	0.351043	0.534839	0.348421	0.574503	-0.0764197	0.581888	0.565663	0.223813	0.616996	0.615281	1.00859
A_72_P000111	1.53548	1.03349	2.21394	1.6851	1.9644	2.37184	1.51151	0.654764	1.59328	1.79995	1.50728	0.365367	0.765904	1.71351	1.46086	1.43015	1.46124	0.905082	1.01448	1.25756	1.63151	1.02327	2.23719	1.24628	1.29385	1.85869	1.76151	1.56594	1.93159	1.85954	1.51145	1.19611	1.7209	1.57384	1.88206	1.5329	0.12988	1.34302	1.25856	1.59023	1.69271	1.41448	0.993652	0.842459	1.32952	1.19368	1.66139	1.58563	2.03878
A_72_P000171	1.18834	1.14816	1.18442	0.9745	0.866409	0.893085	1.24252	0.918191	0.779691	1.03339	1.08736	0.958458	1.11624	0.935045	1.09884	1.06482	1.01817	0.880753	0.953988	0.952503	1.05307	1.10344	1.28208	1.02413	1.33688	1.16581	0.903182	1.01274	0.847242	1.24261	0.853276	0.70044	0.83068	1.36236	1.21695	1.00489	0.902703	0.857863	1.3993	1.19011	0.986007	1.23731	0.723282	1.24667	0.997568	0.898687	1.1149	1.05681	2.00533
A_72_P000216	0.968384	1.25738	0.783425	0.773064	1.05712	0.788302	1.17255	0.415038	0.487213	0.916134	0.943486	0.875042	0.649548	0.263859	0.613246	0.176574	0.512244	0.686705	0.435114	0.692346	0.763745	0.71161	0.696429	0.961244	1.03709	0.890078	0.293397	0.645245	0.570547	0.629462	0.0049155	0.415533	0.40044	0.501957	0.689018	-0.0363585	0.266515	0.590663	0.959699	0.725661	0.286973	0.654714	0.677478	0.503475	0.705354	0.724976	0.516067	0.616584	0.955026
A_72_P000256	1.89741	2.11149	2.02062	2.38805	1.79872	2.20786	2.22955	2.21962	2.50238	2.31635	2.6696	2.01994	2.14814	1.91943	1.78698	1.56162	1.62593	2.04959	1.7256	2.13937	1.87938	1.98145	2.13613	2.43167	1.92679	2.0584	2.29598	2.06786	2.39995	2.04534	2.29976	2.0143	2.3229	2.35516	1.95013	2.25341	2.35745	1.96532	1.82148	2.36389	1.92093	1.86918	2.11487	1.99122	2.10466	2.43603	2.26241	2.3629	2.57717
A_72_P000286	7.73751	7.64182	7.85133	7.81396	7.77413	7.90985	7.93688	7.85964	7.8304	7.86972	7.87831	7.76607	7.69806	7.67704	7.66765	7.68736	7.72447	7.72526	7.63531	7.69752	7.68843	7.80171	7.70294	7.67623	7.71839	7.79466	7.58038	7.74683	7.89034	7.54332	7.69549	7.79454	7.74053	7.76718	7.71723	7.72141	7.71886	7.6679	7.64479	7.56228	7.59912	7.74502	7.73114	7.7852	7.81494	7.73717	7.76281	7.81206	8.36515
A_72_P000356	-1.72727	-1.49007	-2.2578	-1.84179	-1.69342	-1.77551	-1.87184	-1.90689	-1.58914	-1.98026	-1.92081	-1.48165	-1.91724	-2.01743	-1.5385	-1.75924	-2.1917	-1.61848	-1.76198	-1.85062	-1.77231	-2.24207	-1.88853	-1.94208	-1.88452	-1.58496	-1.51525	-1.6352	-1.94011	-1.90907	-1.81394	-1.76633	-1.7929	-1.95097	-1.74289	-1.7879	-1.02957	-1.78694	-1.84561	-1.64606	-1.78799	-1.72806	-1.74916	-1.57944	-2.03029	-1.82236	-1.72209	-1.88853	-1.45771
A_72_P000371	-1.51577	-1.41682	-1.45943	-1.28735	-1.14799	-1.48543	-1.73434	-1.44746	-1.49211	-1.43774	-1.42605	-1.61038	-1.88376	-1.58249	-1.42616	-1.28916	-1.19931	-1.48182	-1.53411	-1.46848	-1.25025	-1.45525	-1.09906	-1.44904	-1.26755	-1.47805	-1.56135	-1.36649	-1.46966	-1.4255	-1.59484	-1.39927	-1.46428	-1.50589	-1.45185	-1.5495	-1.56009	-1.26646	-1.37454	-1.55536	-1.00558	-1.60747	-1.46936	-1.50434	-1.29068	-1.46109	-1.25261	-1.27669	-0.607336
A_72_P000376	-0.0726844	0.365144	-0.118395	-0.652632	-0.165912	-0.378696	-0.422943	-0.449983	-0.347165	-0.881774	-0.393834	0.176211	0.784763	-0.174262	-0.416787	-0.592876	-0.581642	-0.0412445	-0.510881	0.0114306	-0.53842	-0.226307	-0.32025	-0.115767	-0.681081	-0.263034	-0.342307	-0.937381	-0.173042	0.0629207	-0.357655	-0.154648	-0.270801	-0.535037	-0.639215	-0.22566	-0.1849	-0.377826	-0.314001	-0.0574283	-0.663662	-0.77697	0.188283	-0.59606	-0.653813	-0.297266	-0.629561	-0.844803	0.293972
A_72_P000416	-2.1867	-1.87209	-1.85062	-2.00389	-1.75313	-2.10691	-1.59684	-1.73697	-1.74813	-1.81733	-2.02975	-2.21715	-2.08209	-2.18735	-2.1184	-2.00316	-1.56188	-1.98502	-1.68196	-1.87447	-1.99663	-1.70548	-1.87	-1.54215	-1.70232	-1.63515	-2.05995	-2.29297	-1.8153	-2.30465	-1.94683	-1.80736	-2.15308	-1.56479	-1.8855	-2.43035	-1.97102	-2.06663	-1.96467	-2.22005	-2.15883	-1.50884	-2.30775	-1.83808	-2.11197	-1.65635	-1.74697	-1.67568	-1.52111
A_72_P000436	-1.14001	-1.23793	-0.672835	-0.575273	-0.937093	-0.292782	-0.961111	-0.712513	-0.601738	-0.354079	-0.850424	-0.470697	-0.613029	-1.15393	-0.980891	-0.813682	-0.778558	-0.728956	-0.927456	-0.986944	-0.983205	-0.795673	-0.971727	-0.348239	-0.739472	-0.90458	-1.02078	-0.735138	-0.556926	-0.754453	-1.12151	-1.43098	-1.04258	-0.748092	-0.96246	-1.01641	-0.733485	-1.3168	-0.996031	-0.865699	-1.01681	-0.835545	-0.746499	-0.888355	-1.30262	-0.813587	-0.575649	-0.6885	-0.800175
A_72_P000456	2.8204	3.11705	2.54507	2.61193	2.89613	2.62965	2.49762	2.63941	2.72461	2.6261	2.50545	2.85841	3.02092	2.71954	2.63255	2.34944	2.42022	2.69254	2.57956	3.07273	2.67976	2.57487	2.74859	2.81132	2.6254	2.71929	2.81887	2.94027	2.40424	2.7496	2.42455	2.94856	2.58872	2.85409	2.6148	2.72286	2.86187	2.48628	2.65036	2.80434	2.52695	2.7001	2.75553	2.72921	2.57439	2.65956	2.43683	2.5645	2.91407
A_72_P000461	-0.819918	-0.747107	-0.747937	-0.581079	-0.599097	-0.660513	-0.576121	-0.667751	-0.598578	-0.827869	-0.641477	-0.535423	-1.30322	-0.80653	-0.705257	-0.870266	-0.866734	-0.94388	-0.987119	-0.736966	-1.13076	-0.89812	-0.718608	-0.696967	-0.554295	-1.1289	-0.976387	-0.525849	-0.625152	-1.08594	-0.624901	-0.726435	-0.855764	-0.789	-1.07547	-0.872023	-0.801096	-1.03118	-0.558382	-0.938013	-0.549203	-0.4899	-0.894669	-0.761119	-0.601255	-0.870054	-0.670616	-0.437863	-0.343475
A_72_P000501	-1.3366	-0.987571	-1.85853	-1.02352	-1.13469	-1.85316	-1.92324	-1.65896	-1.46884	-1.35917	-1.61471	-1.00631	-1.78776	-2.02412	-1.46908	-1.54143	-1.90357	-1.64649	-1.26952	-1.06368	-1.70467	-2.03562	-1.57159	-1.33942	-1.30884	-1.33121	-1.50621	-2.03892	-1.9753	-1.17733	-1.52233	-1.75291	-1.6697	-1.49024	-1.38852	-1.63816	-1.19683	-1.35135	-1.60901	-1.74874	-2.10992	-1.49619	-1.50938	-2.29094	-1.23623	-1.51694	-1.63826	-1.83764	-0.887321
A_72_P000506	-0.783577	-0.814506	-0.956931	-1.51847	-1.02432	-1.08333	-0.930737	-1.29445	-1.32089	-1.04439	-0.713488	-1.1527	-1.07452	-1.13569	-1.38447	-1.09458	-1.09267	-0.996991	-1.37464	-1	-1.28688	-1.35326	-0.815777	-1.15781	-0.948338	-1.27542	-1.30457	-1.38548	-1.01594	-1	-1.46231	-0.878438	-1.41611	-1.22547	-0.917068	-1.09442	-1.19205	-1.20988	-0.941583	-1.27434	-1.20945	-0.960351	-1.44329	-1.07759	-1.17642	-0.990085	-1.13303	-1.44057	-0.412984
A_72_P000516	-0.0726844	1.11808	1.27573	1.02315	1.30658	0.0237261	1.38063	-0.530515	0.976883	1.35493	0.681532	-0.539996	0.773268	0.972519	-0.400538	0.80148	1.18389	-0.184493	0.98046	1.01549	1.1718	0.816185	0.911697	1.29597	1.22721	0.970938	1.01264	-0.189253	0.908852	0.0207089	0.757499	-0.0984037	0.744691	0.837905	1.01262	1.02267	0.312699	0.872911	1.1686	0.598969	0.872696	1.25613	0.88122	1.23105	0.86864	0.746881	0.875148	0.644975	1.17929
A_72_P000556	-1.94277	-2.6156	-1.73697	-2.04342	-1.99599	-2.15528	-2.07276	-2.18107	-1.90325	-1.87447	-2.05832	-2.13185	-2.2341	-2.32937	-2.24531	-2.16363	-2.05419	-2.29655	-2.03935	-2.52397	-1.73809	-1.849	-2.22295	-2.17341	-2.00753	-1.66091	-2.25828	-2.00917	-1.60779	-2.43958	-2.35345	-1.89308	-2.28057	-1.97255	-2.15229	-2.34496	-1.7866	-2.14025	-1.88912	-2.33963	-1.50901	-1.72068	-2.43899	-1.86468	-1.68995	-2.24131	-1.92003	-2.26704	-1.85155
A_72_P000586	0.167143	0.564006	0.190184	0.624596	0.10835	0.470098	0.380633	0.065095	0.220008	0.815846	0.186571	0.615096	0.505399	0.0478646	0.136708	0.155472	0.0776526	0.202027	0.193454	0.169925	0.195598	0.191178	0.151331	0.599949	0.173261	0.282765	0.171864	0.505401	-0.180723	-0.0280825	0.310393	-0.0648511	0.0460558	0.24257	0.151496	-0.0498103	0.31774	0.18168	0.256062	0.134301	0.0166147	0.111693	0.515207	0.303011	0.450642	0.209543	0.0037327	0.349635	0.934379
A_72_P000621	2.87343	2.82281	2.88101	3.0379	2.83746	2.94491	2.94808	2.90145	2.75334	3.12302	2.84905	2.79651	3.07895	2.94279	3.20657	3.19599	3.32293	2.76545	3.11143	2.89856	3.06584	3.15533	3.17049	2.87051	3.26092	3.09926	2.97155	3.24841	3.03855	3.0301	3.10521	3.02212	3.08195	3.16808	3.13003	2.85956	2.93723	3.08039	3.17103	3.10229	2.71684	3.13578	2.87562	2.9577	3.14478	3.04349	3.1095	3.08157	3.76212
A_72_P000646	1.77543	1.49609	1.71316	1.72682	1.60624	1.90493	1.85608	1.71685	1.53548	1.70563	1.58323	1.78376	1.4375	1.76393	1.60177	1.77267	1.82482	1.58747	1.91806	1.54844	1.90306	1.67587	1.62308	1.59765	1.93909	1.60672	1.61895	1.84678	1.77695	1.62383	1.56347	1.57036	1.48589	2.11533	1.77697	1.92204	1.65236	1.85597	1.85592	1.69447	1.75386	1.91964	1.82556	1.71581	1.9514	1.848	1.67959	1.86719	2.47723
A_72_P000681	2.21058	2.06153	2.45864	2.18924	2.21952	2.23938	2.28318	2.07961	2.11468	2.34636	2.20246	1.88829	1.80338	2.11491	2.10128	2.226	2.13629	1.97494	2.24759	2.22917	2.23417	2.29964	2.18274	2.2514	2.4308	2.12917	2.16268	2.24571	2.10586	2.33611	2.0504	2.21074	1.94532	2.19616	2.36078	2.1054	2.04122	2.23943	2.36615	1.88133	2.02827	2.30485	1.89576	2.1159	2.19163	2.12463	2.37188	2.44078	2.72026
A_72_P000711	2.04616	1.89699	1.95673	2.30982	2.08864	2.18538	1.94168	2.19033	1.872	1.85098	1.88373	1.77228	1.76485	2.11567	1.85139	1.77267	2.0902	1.92505	1.81657	2.02438	2.14837	2.31454	2.21855	2.27924	2.13271	2.03953	1.95568	2.02448	2.01577	2.15205	1.94905	1.85086	2.06199	2.24179	1.97097	1.81943	1.97469	1.79901	1.99453	1.96753	1.85356	2.19258	1.79349	1.48385	1.98125	1.80023	2.11663	2.16503	2.26448
A_72_P000746	-1.40121	-1.1131	-0.974005	-1.53528	-1.27839	-1.22239	-1.21649	-0.447459	-0.779992	-1.18641	-0.957339	-0.890837	-0.621281	-1.17986	-1.52838	-1.51412	-1.66879	-1.0459	-1.34969	-1.14836	-0.763678	-1.3236	-1.27078	-1.32193	-1.46602	-0.900738	-1.39351	-1.56319	-1.42033	-1.23344	-0.99836	-0.91908	-0.735353	-1.22116	-1.57738	-1.18799	-1.27058	-1.14403	-1.21842	-1.06846	-1.03381	-1.17552	-1.23885	-1.01296	-1.22482	-0.876128	-1.383	-1.23376	-1.24968
A_72_P000836	5.1451	5.10539	5.28871	5.35878	5.23774	5.1165	5.44059	5.13466	5.14904	5.2571	5.26325	5.23711	5.08931	4.92384	5.15031	5.14917	5.146	4.92425	5.16186	5.04449	5.14837	5.12406	5.01244	5.15337	5.16334	5.15501	5.20902	4.97248	5.21343	5.0334	4.98438	4.97388	4.9328	5.14696	5.20618	5.00066	5.03422	5.29896	5.11536	4.92924	5.00239	5.05733	5.0379	4.98797	5.12472	5.04886	5.06966	5.22845	5.94816
A_72_P000856	-0.60808	-0.457872	0.510195	-0.699225	-0.713053	0.611702	-0.230298	-0.601706	-0.533761	-0.237039	-0.85355	0.225539	-0.730107	-0.577557	-0.339522	-0.418198	-0.369234	-0.641787	-0.432393	-0.60394	-0.360882	-0.410019	-0.393367	-0.663544	-0.466021	-0.432959	-0.604135	-0.497177	-0.115477	-0.517058	-0.285864	-0.441705	-0.692995	-0.666664	-0.610543	-0.298055	-0.668901	-0.527852	-0.31895	-0.643307	-0.316369	-0.434524	-0.746499	-0.30453	-0.50615	-0.396365	-0.504994	-0.451461	0.182364
A_72_P000881	1.37755	1.37824	1.99123	1.23456	2.20913	0.376812	0.365414	1.98513	1.33604	1.26022	2.28438	0.914849	0.660935	1.23261	1.27537	2.30701	0.830906	1.11849	2.6723	0.884864	2.78938	2.84539	0.534256	0.680243	2.24079	3.03	1.17186	1.63351	2.45799	2.40369	0.774869	1.71137	1.4509	2.42871	2.79851	1.51302	0.971494	2.3474	2.05459	2.08041	1.00972	2.42782	1.1068	3.27321	1.57276	1.47294	2.34086	2.08487	1.80086
A_72_P000966	-2.05959	-2.13643	-2.18641	-1.93536	-2.13911	-1.88679	-2.24891	-2.24978	-2.04231	-1.78958	-2.14758	-2.12496	-1.8254	-2.14296	-2.31321	-2.20669	-2.14684	-1.87598	-2.29311	-1.80408	-2.2303	-2.14996	-2.19192	-1.87679	-1.56259	-1.76883	-2.25828	-2.39506	-2.21712	-2.23754	-2.28787	-2.35805	-1.83835	-2.35179	-2.37969	-2.05998	-1.97102	-0.946187	-2.41636	-2.43155	-1.35147	-2.33539	-1.70719	-2.16993	-2.44974	-2.40732	-2.06889	-2.17393	-1.4856
A_72_P001041	-1.28488	-1.38853	-1.26829	-1.31611	-1.41102	-1.49577	-1.30138	-1.60171	-1.74114	-0.881774	-1.46377	-1.4555	-1.85753	-1.56286	-1.1964	-0.99056	-1.404	-1.35699	-1.14269	-1.54296	-1.68824	-1.52105	-0.97833	-1.24576	-1.02272	-1.64155	-1.26589	-1.29296	-1.58723	-1.27912	-1.45779	-1.6623	-1.30828	-1.10933	-1.22155	-1.39559	-1.26555	-1.3168	-1.0692	-1.49957	-1.20303	-1.20611	-1.46498	-1.16166	-1.16185	-1.30544	-1.35405	-1.11648	-0.50863
A_72_P001056	-0.983417	-0.668474	-0.492878	-0.3504	-0.65495	-1.33394	-0.335791	-0.896524	-1.03375	-0.555458	-0.444785	-0.926315	-0.924028	-0.607407	-0.693897	-0.624162	-0.854661	-0.898257	-0.385158	-0.80408	-0.354388	-0.42344	-0.622393	-0.905805	-0.380391	-0.63196	-0.506208	-0.320101	-0.122857	-0.446669	-0.349267	-0.719892	-0.56334	-0.141573	-0.261514	-0.663781	-0.930607	-0.527852	-0.291937	-0.965235	-0.450754	-0.496187	-0.862641	-0.496524	-0.326796	-0.846008	-0.320994	-0.283967	-0.102226
A_72_P001061	-1.39571	-1.51025	-1.40632	-1.51291	-1.35856	-0.756729	-1.46042	-1.67659	-1.63373	-1.88177	-1.73639	-1.52632	-1.59667	-2.04439	-1.71097	-1.61205	-1.79001	-1.80059	-1.43458	-1.60643	-1.76081	-1.69459	-1.81578	-1.39319	-1.6366	-1.77585	-1.58496	-1.52059	-1.6641	-1.50714	-1.79673	-1.56528	-1.77071	-1.32378	-1.57738	-1.59808	-1.72309	-1.59874	-1.4926	-1.8593	-1.37295	-1.39875	-1.63163	-1.29094	-1.52701	-1.70959	-1.86454	-1.926	0.329556
A_72_P001071	-1.7622	-1.63763	-1.95693	-1.62838	-1.7874	-1.75673	-1.53842	-1.49881	-1.61445	-1.58496	-1.78331	-1.70992	-1.89706	-1.42359	-1.58496	-1.95341	-1.79001	-1.48603	-1.95541	-1.81557	-2.02385	-1.93609	-1.56164	-1.73118	-1.73947	-1.46664	-1.81691	-1.43406	-1.67129	-1.96905	-1.89098	-1.79355	-1.69039	-1.5539	-1.83036	-1.72181	-1.61027	-1.63021	-1.81034	-1.49957	-2.08607	-1.89245	-1.74384	-1.75489	-1.83269	-1.58496	-1.99254	-2.156	-0.834156
A_72_P001121	0.21283	0.633476	0.571787	0.439139	0.0474353	-0.188445	0.688871	0.219218	0.303464	0.934966	0.347676	0.224191	0.6598	0.538298	-0.170581	0.230039	0.0964298	0.156814	0.0832706	0.669851	0.267532	0.305413	0.502599	0.414168	0.594947	0.262349	0.46878	0.528403	0.493815	0.767578	0.15839	-0.0119396	0.299157	0.612408	0.265568	0.0716322	0.269987	0.140305	0.718969	0.210784	0.345135	0.491158	0.057436	0.45591	0.3614	0.550278	0.290186	0.74255	0.621508
A_72_P001126	0.545511	0.623093	0.867298	0.657017	0.634988	0.804197	0.767389	0.909355	0.760129	0.933926	0.445032	0.808255	0.893016	0.600551	0.68896	0.673725	0.484001	0.707143	0.652371	0.374723	0.686074	0.547047	0.338294	0.500249	0.587465	0.985542	0.751179	0.951658	0.806384	0.442584	0.612598	0.567685	0.984587	0.544373	0.779438	0.506718	0.783867	0.375081	0.508799	0.902662	0.848925	0.484789	1.00474	0.545741	0.579823	0.713898	0.594895	0.984935	1.52285
A_72_P001131	-0.210627	-0.500125	-0.697437	-0.0156391	-0.589995	-0.732067	-0.244237	-0.612977	-0.468844	-0.440431	-0.278006	-0.138764	-0.993737	-0.405992	-0.635682	-0.671143	-0.830814	-0.784941	-0.681959	-0.450443	-0.365227	-0.37483	-0.0954626	-0.324103	-0.0614005	-0.122172	-0.668265	-0.629528	-0.372635	-0.268607	-0.541315	-0.752907	-0.829716	-0.309971	-0.422098	-0.695145	-0.808401	-0.384521	0.105353	-0.514573	-0.207844	-0.567206	-0.384224	-0.618515	-0.290677	-0.394184	-0.0283076	-0.296183	0.547704
A_72_P001171	-1.49211	-2.12084	-1.89059	-2.01171	-1.85848	-1.76922	-1.72128	-1.92083	-2.05959	-2.05261	-1.96071	-2.0383	-2.14415	-2.01743	-1.97401	-1.76996	-1.64261	-2.21738	-2.07298	-2.10893	-1.88011	-1.81913	-2.01859	-2.27912	-1.91254	-2.1334	-1.98265	-1.93738	-1.96642	-1.8266	-1.92174	-1.68762	-1.92149	-1.99447	-1.83036	-1.86904	-1.75803	-1.73468	-1.91137	-1.88506	-1.65926	-1.55403	-2.20195	-1.62418	-1.8501	-2.04377	-1.5981	-1.58297	-0.675007
A_72_P001201	2.07019	2.2096	1.40682	2.43735	1.78012	2.32781	2.2446	2.32156	2.46246	2.65163	2.05021	2.40189	2.43585	2.38219	2.33966	1.35871	1.6489	1.86513	1.85284	2.16262	2.03669	2.06631	2.14679	1.90851	1.85591	2.29873	1.9255	2.23992	1.37747	2.17147	2.19039	1.80622	2.51159	2.38588	1.90481	1.8148	1.71866	2.37772	2.14857	2.03562	2.1481	2.35198	2.38362	1.85372	1.81071	2.12044	1.85463	2.22182	2.85147
A_72_P001246	-2.22518	-2.01614	-1.90689	-2.05954	-2.02841	-1.88	-1.76081	-1.99262	-1.92683	-1.70941	-1.77144	-2.25424	-2.2944	-1.88967	-2.01582	-2.19219	-1.92866	-2.63709	-2.27734	-1.88049	-2.27049	-1.78408	-2.16155	-1.99653	-1.93391	-2.43296	-2.06658	-2.08472	-1.8973	-2.18917	-2.12151	-1.84246	-2.06266	-2.02422	-1.92989	-2.41286	-1.8606	-2.00343	-2.3339	-2.03562	-1.71303	-1.79623	-1.91244	-2.05828	-1.97829	-2.03695	-1.9486	-1.98806	-1.97168
A_72_P001276	-1.87239	-0.677002	-0.483679	-2.36535	-1.75992	0.547682	-1.40196	-2.10748	-0.601738	-1.44854	-2.5025	0.245605	-0.538206	-1.07535	-0.926699	-1.39311	-1.46693	-1.02736	-1.48802	-1.79268	-1.21453	-1.83698	-1.24269	-2.6095	-1.61918	-1.2854	-0.976387	-2.16445	-0.847544	-2.14238	-0.819717	-1.23167	-2.3284	-2.36125	-2.05075	-0.612977	-1.90689	-1.27473	-1.29437	-1.78466	-1.51696	-1.09699	-1.2056	-1.55217	-1.46755	-0.715023	-1.46317	-1.49585	-2.44144
A_72_P001296	3.19473	3.24765	3.23869	3.33123	3.1912	3.24676	3.0907	3.24754	2.94041	3.21599	3.43354	3.04248	3.23756	3.26455	3.35512	3.3872	3.15377	3.01945	3.19451	2.96725	3.14646	3.26048	3.22467	3.16412	3.45052	3.42674	3.34679	3.34838	3.22764	3.24518	3.23028	2.9398	3.30668	3.2828	3.4572	3.15424	3.1648	3.13368	3.21855	3.58921	3.23541	3.30078	3.10459	3.05911	3.22442	3.1566	3.33939	3.26341	3.96059
A_72_P001356	-0.500938	-0.615602	-0.811733	-0.803956	-0.818955	-0.511422	-0.760812	-0.899971	-0.423401	-0.523686	-0.527247	-0.704777	-0.527827	-0.684851	-0.716707	-0.527711	-0.421701	-1.01514	-0.591446	-0.531061	-0.22634	-0.155545	-0.393367	-0.652573	-0.337035	-0.654427	-0.753995	-0.436529	-0.556926	-0.44904	-0.345091	-0.4634	-0.479951	-0.2298	-0.518079	-0.640698	-0.688986	-0.159256	-0.289507	-0.624198	-0.58218	-0.221648	-0.728019	-0.30453	-0.414767	-0.672114	-0.162004	-0.182972	0.102609
A_72_P001366	0.333556	0.291289	0.0578441	0.456246	0.159618	-0.0410627	0.229134	0.302563	-0.0770762	0.451824	0.487652	0.138076	-0.164108	0.238913	0.451301	0.190473	0.0744991	0.0833822	0.358971	0.085919	0.150651	0.412522	0.49666	0.507604	0.653442	0.0799482	0.30629	0.447581	0.160584	0.450237	0.368757	-0.0565835	0.259264	0.194952	0.481921	0.1692	0.224184	0.414181	0.645921	0.431656	0.325266	0.148425	0.260128	0.442414	0.414633	0.398778	0.364645	0.235464	1.45527
A_72_P001371	2.17824	1.87965	2.47367	2.17467	2.16231	2.54011	2.22577	1.9573	2.15127	1.99502	2.20622	1.91401	2.29861	2.2021	2.2373	2.72619	2.15395	2.16993	2.36149	1.75586	2.32598	2.43779	2.32294	2.04197	2.50846	2.33421	2.08475	2.3274	2.19512	2.20616	2.42057	2.04199	2.38198	2.2316	2.49937	2.36692	1.71165	2.31023	2.19488	2.03562	2.34897	2.52725	1.84509	2.30376	2.34172	2.03926	2.64296	2.17922	2.59127
A_72_P001381	-1.10371	-1.41682	-0.800268	-1.51291	-1.32797	-1.34325	-1.11056	-1.32193	-2.00836	-1.50947	-1.13232	-1.42981	-1.5698	-1.53869	-1.41679	-0.764588	-1.36923	-1.1357	-1.02611	-1.74794	-1.38054	-1.55511	-1.49859	-1.56254	-1.25853	-1.1066	-1.25828	-1.24884	-1.68579	-1.6095	-1.17981	-1.58298	-1.31228	-1.35179	-0.851551	-1.36584	-1.74395	-1.20988	-1.42701	-1.52466	-1.48153	-1.09699	-1.6514	-0.994483	-1.20601	-1.21798	-1.48917	-1.48463	-0.41982
A_72_P001466	2.55228	2.45244	3.05443	2.40136	2.74278	2.38247	2.57044	2.75571	3.25603	2.77984	2.57162	2.69704	2.47766	2.8157	2.97353	2.67718	2.80308	2.38498	2.75441	3.01893	2.74522	2.67875	2.62063	2.41221	3.0453	2.77108	2.63641	2.77966	3.04075	3.03414	2.72659	2.76016	2.73987	2.77722	2.49037	2.46595	2.5201	3.08059	3.10535	2.41526	2.35415	2.75439	2.56047	2.53561	2.80747	2.80878	2.69063	2.93146	3.44366
A_72_P001506	-1.29508	-1.88521	-2.0717	-0.696072	-1.52206	-1.02225	-1.12338	0.241293	0.112266	-1.16844	-0.61471	0.390817	-0.296597	-1.77231	-0.632968	0.0343144	-0.360672	-0.13901	-0.443348	-1.074	-0.78099	-0.340479	-0.63799	-0.838986	-0.761595	-1.29546	-0.80023	-0.510139	-2.14522	-0.291826	-1.62997	-1.35298	0.123647	-0.666664	-1.27782	-1.29205	-0.946637	-1.92977	-0.294372	0.0017583	-1.04526	-1.16046	-0.174882	-1.58496	-0.0469275	-0.387661	0.481684	-0.315946	-0.56921
A_72_P001516	1.08893	0.947334	1.26849	1.15385	1.08959	0.881145	1.17604	0.99444	0.991637	1.12006	0.900526	0.980975	0.788921	0.850653	0.958308	0.846066	0.885007	0.86099	1.01128	0.983512	0.958875	0.919902	0.920597	0.884233	1.21513	0.95194	0.868831	1.09379	1.27075	0.973689	0.953296	1.08373	0.780832	1.07732	0.896656	0.953564	1.07635	0.888729	1.24604	0.84212	0.925706	1.19697	0.924415	1.26977	1.06649	0.923379	1.11058	1.1543	0.838171
A_72_P001546	2.3236	2.14131	2.77578	1.97153	2.29188	2.28011	2.89634	2.26534	2.19973	2.23427	2.22746	2.26277	2.37872	2.10956	1.72008	2.09875	2.26497	2.07197	1.78875	2.30511	2.52371	2.05628	2.44639	2.58235	2.23681	2.06824	1.97357	2.24069	2.7506	2.1784	2.16719	2.20645	2.27802	1.98421	2.29755	2.18615	2.53893	1.68693	2.57098	1.73362	1.86507	2.36765	1.91605	2.41642	1.74359	1.82992	1.72382	1.50836	2.02975
A_72_P001551	-1.90325	-2.23373	-2.36632	-2.01958	-2.1128	-1.87324	-1.94584	-1.94912	-1.9752	-1.72904	-2.00869	-1.90847	-1.85753	-2.1724	-2.12601	-2.09458	-2.20696	-2.28917	-1.88204	-2.10188	-2.39824	-2.50194	-2.5177	-2.25402	-2.29956	-2.18854	-2.23568	-1.97283	-2.24906	-2.43018	-2.04501	-2.00795	-2.27275	-2.06228	-2.27781	-2.05319	-1.92266	-2.29141	-2.12879	-2.3666	-1.59896	-2.09699	-2.34749	-2.07371	-2.17642	-2.19502	-2.27053	-2.004	-1.89082
A_72_P001556	3.48498	3.97481	4.07104	4.40155	4.28509	3.68564	3.3719	4.31693	4.12044	3.80252	3.84833	3.81968	3.98796	4.40027	4.4416	4.54407	3.82306	3.94112	4.27759	4.26772	4.35351	3.86622	4.28871	3.95912	4.26727	4.3338	4.31285	4.04854	3.9852	4.40435	4.34173	4.31089	4.24555	4.39012	4.03744	4.39348	4.36822	4.81504	3.92846	4.39131	4.85047	4.26731	4.1457	4.45759	4.15763	4.46965	4.40331	3.96754	4.72103
A_72_P001576	-2.65327	-2.6156	-1.94006	-2.83484	-2.93325	-2.78182	-1.53842	-2.21501	-2.62727	-2.23704	-2.70217	-2.81684	-2.03724	-2.04439	-2.22882	-1.86451	-2.03363	-2.56403	-2.65115	-2.67284	-2.45269	-2.37483	-2.1466	-2.55742	-2.22741	-2.4441	-2.40187	-2.81653	-2.65694	-2.22936	-2.40468	-2.34792	-2.23427	-2.16623	-2.62872	-2.63815	-2.43045	-2.16309	-1.82435	-2.18763	-2.68589	-2.40465	-2.63164	-1.64132	-2.04358	-1.97046	-2.06889	-1.88115	-2.6365
A_72_P001586	-0.448786	0.00534	-0.343954	-0.311274	-0.47382	-0.564861	0.108182	-0.170619	-0.727269	-0.111508	0.0325369	-0.177426	-0.72417	-0.105203	-0.370838	-0.304669	-0.417255	-0.256423	-0.387272	-0.273565	-0.619151	-0.1972	0.0608406	-0.0712587	0.101538	-0.221708	-0.243174	0.0869249	-0.265301	-0.296088	-0.310078	-0.415038	-0.468741	-0.117326	-0.306795	-0.090935	-0.345644	-0.209882	-0.107221	0.0174874	-0.29742	-0.195839	-0.456268	0.0524674	0.0248957	-0.30544	-0.217418	-0.403098	0.546924
A_72_P001591	-1.17253	-1.13643	-1.72247	-1.0078	-1.43256	-0.788161	-1.97654	-1.64155	-1.28488	-1.33892	-1.5025	-0.757055	-1.3121	-1.62766	-1.17255	-2.06787	-2.00666	-1.04901	-1.28126	-1.56219	-1.44347	-1.96851	-1.39337	-0.751524	-1.57934	-1.06731	-1.39768	-1.07699	-1.36095	-1.5371	-1.35345	-1.64981	-1.33246	-1.37556	-1.7657	-0.974121	-1.10852	-1.67328	-1.8314	-1.42681	-1.59896	-1.67718	-1.19106	-1.62418	-1.71101	-1.33861	-1.73448	-1.47349	-0.552957
A_72_P001611	-1.91107	-1.82711	-2.00877	-2.15157	-2.48784	-1.92122	-1.76751	-1.94912	-2.41226	-2.2559	-1.85668	-2.39626	-2.1521	-2.12846	-1.60079	-2.06787	-1.84269	-2.15569	-2.09354	-2.24998	-2.22239	-2.32361	-1.76923	-2.42084	-1.76478	-1.91617	-2.21343	-1.44896	-2.37263	-2.39319	-2.22513	-2.26939	-2.26497	-2.13345	-2.11519	-2.20294	-2.16367	-2.14782	-2.21842	-2.25321	-1.82698	-1.88418	-2.24634	-1.81845	-1.86773	-1.7425	-1.73448	-2.04464	-1.15739
A_72_P001656	-0.269721	-0.365375	-0.465455	-0.411154	-0.794353	-1.03728	0.188204	-0.0759489	-0.564264	-0.403163	-0.297031	-0.44046	-0.580486	-0.272469	-0.646591	-0.569264	-0.0473057	-0.341639	-0.492561	-0.317835	-0.518924	-0.410019	-0.415597	-0.352672	-0.377948	-0.489543	-0.673318	-0.364138	-0.369706	-0.237536	-0.531792	-0.363136	-0.502635	-0.654982	-0.57234	-0.434756	-0.394279	-0.518004	-0.289507	-0.662672	-0.251937	-0.0044735	-0.725399	-0.143227	-0.282772	-0.0924462	-0.412548	-0.501502	-0.0658109
A_72_P001666	-0.783577	-0.267678	-0.242201	0.418921	-0.0202345	-0.0467538	0.191659	0.567595	1.26321	-1.53804	0.374643	1.01255	0.740369	-0.142958	-0.357333	-0.824823	0.145339	-0.243886	-0.618506	-0.281514	-0.123382	0.0249176	0.681846	-0.0603429	-0.0891075	-0.26057	-0.960858	0.240305	-0.0159415	-0.296088	0.310393	-0.394053	0.0128526	-0.0875783	0.0765341	0.219125	-0.235696	0.259603	-0.284657	-0.16378	0.782473	-0.634951	-0.520694	-0.165785	-2.07737	-0.0977601	-0.268276	0.321129	0.106173
A_72_P001671	-0.696536	-0.435994	-0.588245	-0.0117134	-0.658117	-0.772359	-0.193772	-0.289918	0.119961	-0.354079	-0.143752	-0.246747	-0.430361	-0.541093	-0.405162	-0.239861	-0.804449	-0.0120981	-0.139122	-0.874469	-0.634804	-0.855052	-0.529768	-0.502211	-0.373074	-0.0374747	-0.839452	0.266383	0.136062	-0.59368	-0.543705	-0.821294	-0.560957	-0.307683	-0.660431	-0.338754	-0.298596	-0.233861	-0.810339	-0.16378	-0.549203	-0.363847	-0.171311	-0.273018	-0.14742	-0.261046	-0.42755	-0.675676	-0.288151
A_72_P001676	-2.1867	-2.27629	-2.1184	-2.34545	-2.15692	-2.32931	-2.07276	-1.92785	-2.22518	-2.20004	-1.87562	-2.01903	-2.00809	-2.48691	-2.22065	-2.185	-2.29395	-2.29655	-2.08665	-2.40632	-2.1835	-2.25802	-2.16155	-2.28758	-1.95561	-2.08029	-2.30457	-2.3571	-2.18587	-2.39319	-2.17981	-2.15024	-2.10369	-2.42927	-2.12992	-2.0668	-1.9386	-1.87847	-2.27501	-1.82773	-1.72219	-1.75043	-2.2166	-1.84468	-1.89158	-2.09954	-1.9631	-2.05291	-2.59504
A_72_P001711	-0.186701	0.234822	-0.137504	0.0646375	-0.0699875	0.383881	-0.171404	-0.170619	-0.110448	-0.255898	0.0392943	-0.0126553	0.0928855	-0.0788274	-0.152975	-0.304669	-0.112295	0.0733981	-0.31306	-0.428213	-0.242237	-0.485427	-0.117158	0.0728703	0.0018773	0.11832	-0.344321	-0.0091716	-0.381459	-0.339415	-0.16501	-0.199456	-0.103691	-0.0167217	-0.129917	-0.0770961	-0.0467483	0.0187255	-0.279824	-0.0284284	-0.123507	-0.190732	-0.111918	-0.171999	0.523456	-0.179909	-0.0532982	-0.0570632	0.684371
A_72_P001716	-1.08148	-1.10541	-1.12792	-1.0078	-0.991985	-0.928209	-0.724537	-1.10748	-0.967023	-0.786149	-0.927386	-1.1353	-0.917239	-0.772314	-1.24531	-1.06456	-1.44867	-1.01819	-1.30105	-1.1964	-1.07988	-1.04943	-0.848669	-1.09705	-0.926751	-1.14699	-0.939393	-0.8101	-1.15528	-0.92218	-0.921738	-1.26939	-1.29634	-0.708312	-1.36221	-0.854212	-1.38606	-1.30829	-1	-1.06477	-0.897867	-0.884179	-1.03365	-0.95109	-1.10498	-0.876128	-0.722092	-0.82343	-0.732678
A_72_P001791	-2.49211	-2.69421	-2.27886	-2.75392	-2.40038	-2.73207	-2.54992	-2.64155	-2.88004	-1.69005	-2.49272	-2.88501	-3.00809	-2.67428	-2.98781	-2.82482	-2.73918	-2.96137	-2.8467	-2.80408	-2.74941	-2.47375	-2.93916	-2.69697	-2.56259	-2.71386	-3.04678	-3.06929	-2.76056	-2.65257	-2.95954	-2.6623	-3.02277	-2.77629	-2.63922	-2.90526	-2.67557	-2.91032	-2.72247	-2.7137	-2.13416	-2.38119	-2.90057	-2.73022	-2.79847	-2.33861	-2.18307	-2.40839	-2.52671
A_72_P001811	-2.1127	-2.13643	-2.1375	0.275296	-2.25902	-2.13089	-1.96111	-1.87941	-2.49211	-1.74894	-1.65778	-2.20258	-1.9377	-1.99095	-1.92007	-1.83605	-2.1395	-2.03352	-1.89401	-2.46848	-2.27866	-1.96851	-2.03916	-2.05311	-1.98505	-1.92395	-2.05995	-1.8557	-1.73772	-2.23754	-2.13586	-1.93794	-1.86162	-1.80182	-2.07904	-2.14405	-1.74395	-1.79881	-2.10295	-2.27009	-1.71303	-2.0686	-2.13087	-1.94044	-1.78724	-2.12102	-1.91298	-1.9567	-1.33405
A_72_P001831	1.51738	1.30435	1.68896	1.47735	1.51075	1.21025	0.916842	1.16581	1.08697	1.33459	1.40635	1.03655	1.28616	1.1702	1.51571	1.20629	1.28966	1.25725	1.35455	1.04757	1.5594	1.23597	1.67397	1.61251	1.56986	1.78129	1.30757	1.1963	1.5106	1.57391	1.41873	1.57502	1.38074	1.19495	1.60927	1.10464	1.11644	1.29565	1.42913	1.55054	1.18654	1.30305	1.37387	1.21527	1.51611	1.40943	1.31669	1.38526	2.19927
A_72_P001836	-1.09033	-1.33807	-1.59814	-1.64046	-1.53364	-1.59234	-1.78778	-1.47805	-0.842171	-1.77591	-1.85668	-1.37977	-1.34817	-1.38861	-1.14522	-1.6965	-1.31034	-1.0901	-1.08322	-1.28151	-1.34149	-1.42794	-1.57659	-1.4924	-1.32287	-1.43296	-1.3524	-1.30195	-1.29278	-1.32193	-1.31211	-0.849583	-1.49125	-1.39001	-1.44723	-1.32847	-1.28579	-1.22582	-1.62118	-1.3666	-1.1776	-1.12107	-1.3637	-1.62418	-1.56007	-1.31366	-1.37329	-1.36143	-0.937618
A_72_P001901	0.0632236	0.219587	0.207325	0.13361	0.161416	-0.075551	0.267298	0.233448	0.045152	0.301918	0.0510441	0.266705	0.393811	0.0382573	0.135117	0.330113	0.182429	0.175603	0.227006	0.102811	-0.0376525	0.0380331	-0.139184	0.318447	0.189825	0.161222	0.221712	0.0414544	0.41956	0.0778195	-0.0181681	0.0921182	0.150065	0.32008	0.160598	0.0977938	0.278631	0.224838	0.274251	0.176945	0.0825395	0.319246	0.0141828	0.269775	0.27567	0.111645	0.0657545	0.094732	0.635742
A_72_P001936	9.37995	9.27401	9.42854	9.31948	9.28998	9.25145	9.47575	9.2979	9.31391	9.50975	9.24024	9.05643	9.16982	9.24589	9.20489	9.21009	9.15525	9.10671	9.18816	9.19605	9.16934	9.21243	9.1091	9.13519	9.38155	9.37847	9.17596	9.23242	9.52543	9.17926	9.22847	9.35166	9.14511	9.41692	9.20921	9.22414	9.26779	9.23951	9.31171	9.1418	8.92879	9.44735	9.19409	9.23301	9.16564	9.21954	9.27209	9.35677	9.6946
A_72_P001941	0.934969	0.942703	0.59368	0.94854	0.419051	0.22134	1.45441	1.12569	0.761359	1.12371	1.32435	0.996847	1.02577	0.807944	1.17594	1.01022	0.909105	1.30069	1.02962	0.777061	1.09163	0.699279	1.21999	1.0445	0.961932	0.939136	0.788412	0.51567	0.627365	0.984271	0.990945	0.419983	0.928036	1.02563	0.973559	0.848722	0.793549	1.08322	1.20181	1.19704	1.02485	1.06762	1.08756	1.3558	0.977962	1.34952	1.06128	0.993993	1.40304
A_72_P001986	-2.91107	-2.53071	-2.6939	-3.10901	-2.06999	-3.12286	-2.5157	-2.81291	-2.37935	-2.64585	-2.74798	-2.62975	-2.65195	-2.96496	-2.90689	-2.52317	-3.20696	-2.71406	-2.99355	-2.75899	-2.45269	-2.84298	-2.81578	-2.37504	-2.45568	-2.32604	-2.74067	-2.61265	-2.67129	-3.23754	-2.67119	-2.39927	-2.10369	-2.70229	-3.03681	-3.01972	-2.63604	-3.07382	-2.57309	-2.58145	-1.76888	-2.84354	-2.74384	-2.32747	-2.78724	-2.76487	-2.83757	-2.852	-2.79445
A_72_P002006	-0.486261	-0.374594	-0.672835	-0.130134	-0.719656	-0.756729	-0.754149	-0.294447	-0.117216	-0.275007	-0.468553	-0.0611267	-0.172168	-0.0409953	-0.264084	-0.467544	-0.232121	-0.341639	-0.178848	0.0032751	-0.516505	-0.716446	-0.262699	-0.0749157	-0.5135	-0.616123	-0.0799436	-0.292965	-0.783768	-0.296088	0.0146965	-0.243352	-0.334489	-0.511147	-0.329979	-0.332575	-0.430453	-0.0241895	-0.338919	-0.313158	-0.242021	-0.804009	-0.162422	-0.712002	-0.633565	0.0489096	-0.26154	-0.252681	-0.133452
A_72_P002021	2.06671	1.95885	1.926	1.70014	2.05132	1.99169	1.60583	1.65006	1.67781	1.61252	1.86388	1.60374	1.89012	1.71703	1.7681	1.76154	1.80498	1.86016	1.71381	1.78897	1.94051	1.88222	1.67765	1.75063	1.82018	2.22898	1.83986	1.66325	2.05226	1.76246	1.62755	1.98506	2.21962	1.78635	1.87562	1.89026	1.72816	2.00342	1.97393	2.05184	1.65694	1.83328	1.79257	2.02602	2.06881	1.89155	1.91732	1.69273	2.68896
A_72_P002026	3.79854	3.69618	3.85738	3.629	3.63854	3.79229	3.98875	3.89625	3.67357	3.82793	3.92707	3.86578	3.83086	3.75907	3.71489	3.89293	3.6775	3.70507	3.75895	3.61096	3.55567	3.77981	3.46279	3.45071	3.77725	3.7599	3.74077	3.76266	3.79599	3.46054	3.66063	3.63527	3.68346	3.77264	3.9039	3.78716	3.70974	3.75565	3.82989	3.85543	3.68709	3.79823	3.60904	3.83473	3.91728	3.82688	3.80869	3.85301	4.33522
A_72_P002056	-2.51577	-2.93208	-2.1765	-2.23149	-2.51056	-2.30183	-2.42824	-2.39788	-2.65327	-2.17291	-2.79528	-2.75174	-2.79397	-2.62257	-2.73405	-2.4962	-2.35216	-2.9266	-2.49712	-3.10893	-2.74941	-2.56005	-2.65905	-2.6095	-2.13375	-2.7829	-2.50621	-2.55779	-2.5078	-2.98272	-2.99836	-2.72643	-2.92149	-2.60918	-2.47986	-2.90526	-2.59756	-2.52785	-2.52655	-2.80911	-2.22239	-2.44057	-2.74384	-2.60164	-2.53168	-2.51694	-2.50499	-2.61321	-1.52165
A_72_P002066	-0.521739	-1.04897	-0.811733	-0.622386	-0.719656	0.153475	-0.784381	-1.0643	-0.558111	-1.00398	-1.08012	-1.07765	-1.16813	-0.8298	-0.772371	-1.28146	-0.854661	-0.875976	-1.26562	-1.19265	-0.721284	-1.02877	-0.569095	-0.784078	-0.66015	-0.793549	-1.36461	-0.681367	-1.03438	-0.969047	-1.08972	-1.01594	-1.16027	-0.603554	-0.567322	-0.974121	-1.36436	-1.1863	-0.775905	-1.39408	-1.12199	-0.573839	-1.06976	-1.22485	-0.918888	-0.947888	-0.494425	-0.740968	-0.869541
A_72_P002071	-2.52774	-2.53071	-2.2578	-2.28735	-2.27839	-1.98535	-2.58496	-2.51987	-2.73419	-2.29437	-2.44478	-2.48165	-2.26824	-2.73889	-2.10329	-2.60723	-2.85466	-1.94969	-2.34147	-2.53343	-2.43431	-2.08453	-2.71309	-2.12711	-2.65422	-2.67397	-2.28124	-2.69314	-2.53379	-2.45856	-2.20986	-2.27898	-2.47321	-1.97982	-2.32786	-2.41286	-2.28071	-2.12522	-2.37454	-2.15592	-2.17132	-2.38119	-2.13782	-2.13713	-2.75408	-2.47025	-2.54806	-2.63787	-3.53387
A_72_P002101	0.306839	0.647205	0.248388	0.746655	0.290237	0.286157	0.477239	0.550017	0.596039	0.384918	0.583229	0.478209	0.740369	0.533747	0.644905	0.705046	0.624311	0.502323	0.536722	0.732368	0.522827	0.453479	0.36201	0.748047	0.309855	0.501775	0.972763	0.476781	0.282903	0.440024	0.828535	0.5556	0.588186	0.513649	0.620305	0.595802	0.643689	0.714866	0.498989	0.703144	0.363653	0.192087	0.392694	0.392756	0.55908	0.5286	0.468239	0.572923	1.42996
A_72_P002111	-2.01678	-1.95956	-1.84276	-2.16024	-2.14799	-2.30183	-2.23957	-2.12351	-2.2647	-1.8965	-2.27591	-2.14572	-2.65195	-2.29658	-2.3307	-2.22872	-2.36923	-2.47762	-2.30105	-2.27357	-2.45269	-2.42794	-2.44273	-2.20511	-1.9925	-2.47805	-2.34432	-1.96567	-2.34937	-1.92878	-2.43987	-2.08153	-2.54674	-2.06228	-2.34493	-2.26434	-1.84549	-1.96279	-1.96467	-2.39408	-1.58218	-2.24793	-2.03041	-2.10507	-2.02368	-2.10666	-1.99254	-2.004	-1.71502
A_72_P002136	0.609766	0.243886	0.248388	0.439139	0.0629067	0.597178	0.81073	0.802061	0.469254	0.836024	0.485179	0.454268	0.3979	0.648698	0.507737	0.661802	0.677241	-0.0678315	0.141615	0.487767	0.0498103	0.356039	1.07844	0.576828	0.72565	0.186724	0.563107	0.624046	0.0857299	0.179549	0.517197	0.517345	0.542383	0.443389	0.407411	0.645683	0.337732	0.745848	0.490528	0.539688	0.650303	0.207642	0.115599	0.64216	0.595991	0.87718	0.344181	0.633428	1.26634
A_72_P002196	-0.950812	-0.629329	-0.638402	-1.07175	-0.693424	-0.81381	-1	-0.743144	-0.842171	-0.956931	-1.17861	-0.938337	-0.903756	-0.8298	-1.22064	-0.833235	-0.860684	-0.887074	-0.906082	-0.636702	-0.855449	-0.781203	-1.29119	-1.22123	-1.12553	-1	-0.808546	-0.913075	-0.61471	-0.896068	-0.900136	-0.945552	-0.909313	-0.840994	-1.20587	-0.905259	-1.31151	-1.24194	-1.08597	-1.07215	-0.47765	-1.01798	-0.95479	-1.09323	-1.29863	-1.10666	-1.27504	-1.16046	-0.619575
A_72_P002201	0.135227	0.568823	0.808604	0.328911	0.49087	0.881145	0.301284	0.67228	0.189253	0.456176	0.366606	0.304179	0.0310463	0.30717	0.214125	0.613098	0.271872	0.779113	-0.12318	0.188746	0.1703	0.363873	0.501413	0.474209	0.166582	0.741889	-0.155711	0.511828	0.409364	0.1264	-0.0897214	0.182203	0.167412	0.214189	0.251438	0.148735	0.506185	-0.0558983	0.0197362	0.419868	0.104725	0.674438	0.459863	0.47194	0.0841715	0.244957	0.0111693	0.104058	1.14153
A_72_P002221	2.20562	1.29856	1.91038	1.44486	1.94679	2.20906	2.14964	1.72582	1.46473	1.78273	1.15425	1.86297	1.85783	1.70544	1.71795	1.60586	1.77372	1.94278	1.46881	0.89812	1.83129	1.75396	0.882842	1.80884	1.03526	1.80912	1.57913	1.89575	1.7469	1.81083	1.69348	1.91217	1.27402	1.7702	1.61203	2.12947	1.42442	1.67571	2.05172	0.846041	1.50675	1.79196	1.8184	2.10652	1.77943	1.81256	1.42296	1.35511	2.20588
A_72_P002226	0.525374	0.954714	0.504042	0.386566	0.733747	0.747234	0.403163	0.256856	0.085008	0.498989	0.544568	0.616123	0.366252	0.350514	0.552541	0.447038	0.229971	0.332132	0.80643	0.508659	0.35994	0.358655	0.49666	0.514921	0.841302	0.696958	0.316522	0.705915	0.48575	0.387841	0.446693	0.43472	0.158765	0.580646	0.63235	0.49981	0.224184	0.518338	0.993028	0.542107	0.876493	0.519478	0.437819	0.872961	0.793986	0.400035	0.6023	0.588953	0.951075
A_72_P002256	-2.40121	-2.21705	-2.27886	-2.43724	-2.17496	-2.48543	-2.24891	-2.43741	-2.05959	-1.77591	-2.41677	-2.43832	-2.18434	-2.34605	-2.2704	-2.31249	-2.38651	-2.30397	-1.92438	-2.38904	-2.3287	-1.86723	-2.0883	-2.34824	-2.01511	-2.56051	-2.10022	-2.00917	-2.40826	-2.40235	-2.12151	-2.16795	-1.95864	-2.2083	-2.44263	-2.43917	-2.13583	-2.27473	-2.12879	-2.08702	-1.59054	-2.25857	-2.37188	-2.32747	-2.40615	-2.22571	-2.20875	-2.32593	-1.70287
A_72_P002291	4.07354	3.85237	4.11812	4.44594	3.98726	4.09459	4.22492	4.13414	3.90076	4.1877	4.23069	4.18126	4.01527	3.95996	4.05816	4.08691	4.17766	4.03927	3.90019	3.78897	3.79901	4.08332	3.97266	3.85786	3.86921	4.0266	4.01264	3.96741	4.06057	3.68187	4.05258	4.06064	4.02955	4.07206	4.11157	4.13672	4.14768	4.0645	3.8065	4.08352	3.94066	4.25438	4.0541	4.54456	4.11731	4.1407	4.19126	4.24582	4.86685
A_72_P002311	-2.60174	-2.41207	-2.09954	-3.05954	-2.5571	-2.12286	-2.58496	-2.66482	-2.58914	-2.59694	-2.89482	-2.1527	-2.03724	-2.66379	-2.92007	-2.60723	-2.98019	-2.6001	-2.33329	-2.45943	-2.41616	-2.62059	-2.58664	-2.96905	-2.63077	-2.81147	-2.92125	-2.60151	-2.45717	-2.09706	-1.64529	-2.57706	-2.5562	-2.93675	-2.83036	-2.59808	-2.61027	-2.7404	-2.57309	-2.46031	-1.08017	-2.73548	-2.33945	-2.50434	-2.66919	-2.5652	-2.42253	-2.97229	-2.72455
A_72_P002326	0.258859	-0.0416104	0.388565	0.255887	0.309822	0.528673	0.357744	0.358454	0.415559	0.194879	0.480222	0.464577	0.145713	0.315148	0.215632	0.346344	0.415868	0.186231	0.17924	-0.0534393	0.270336	0.371664	0.0768529	-0.0210105	0.246345	0.339089	0.301146	0.0450035	0.351962	-0.150073	0.305089	0.328256	0.325152	0.181984	0.3003	0.183641	0.304257	0.180169	-0.220737	0.159724	0.161857	0.228759	0.140236	0.385722	0.229434	0.244957	0.318935	0.204585	1.12223
A_72_P002366	0.0491875	-0.445677	-0.477579	0.0646375	0.113931	0.0219148	-0.868241	-0.101519	-0.0530853	-0.157312	-0.63071	-0.0943699	-0.325519	-0.325231	-0.184425	-0.25485	-0.265696	-0.227925	-0.0678846	-0.552541	-0.222392	-0.560045	-0.798147	-0.279115	-0.590609	-0.193232	-0.145142	-0.414428	-0.31515	-0.557416	-0.0348855	-0.310578	-0.129939	-0.0355316	-0.375303	-0.264341	-0.255527	-0.233861	-0.424341	-0.34409	-0.489331	-0.346706	0.0513358	-0.318248	-0.389081	-0.355481	-0.615177	0.0237812	-0.0175005
A_72_P002376	-0.480432	-0.259117	-0.74427	-0.699225	-0.493487	-0.750524	-0.457708	-0.624337	-0.653269	-0.467652	-0.340229	-0.671786	-0.385162	-0.331445	-0.304546	-0.631479	-0.373534	-0.440358	-0.26757	-0.670224	-0.650629	-0.37483	-0.606963	-0.601571	-0.619178	-0.466643	-0.435819	-0.612654	-0.649814	-0.6746	-0.505924	-0.315502	-0.455403	-0.708312	-0.271681	-0.461473	-0.372461	-0.225823	-0.664622	-0.167727	-0.594743	-0.521609	-0.624293	-0.514836	-0.581726	-0.422797	-0.667644	-0.721068	0.212587
A_72_P002381	2.38715	2.51493	2.49941	2.93437	2.20565	2.81809	2.78722	3.39091	2.90383	2.2368	2.81746	2.32821	2.59182	2.7885	2.77935	2.21448	2.58219	2.84829	1.94561	2.61364	2.4287	2.56415	2.76078	2.40894	2.65643	2.62015	2.60388	2.78179	2.57815	2.49964	2.48002	2.61697	2.9329	2.57104	2.35088	2.37449	2.76184	2.38036	2.36654	3.01705	2.26975	2.30305	2.65829	2.38784	2.42251	2.80118	2.90739	2.84789	3.52607
A_72_P002416	-2.79077	-2.77735	-2.6384	-2.95031	-2.58095	-2.63743	-2.65772	-2.49881	-2.7622	-2.68365	-2.77143	-2.64938	-3.14415	-3.03085	-2.51832	-2.97807	-2.63227	-2.76433	-3.07298	-2.92338	-2.8926	-2.64134	-3.17666	-2.91561	-2.94111	-2.93176	-2.90927	-2.92344	-2.73019	-2.75445	-2.71363	-2.4417	-2.89724	-2.66666	-3.05075	-2.55908	-2.28071	-2.84731	-3.07756	-2.96523	-2.7784	-2.52804	-2.92442	-2.64708	-2.83269	-2.69878	-2.75957	-3.05291	-2.85843
A_72_P002421	-0.903247	-1.24637	-0.527118	-0.767091	-1.06999	-0.578536	-0.850364	-0.676593	-1.14001	-0.803386	-0.702173	-0.885007	-1.13625	-0.53391	-0.649331	-0.678703	-0.473839	-1.0121	-0.835116	-1.12315	-1.11238	-0.157412	-0.433631	-0.870419	-0.356144	-0.591141	-0.885622	-0.81331	-0.435566	-1.17341	-1.16133	-1.01995	-0.879319	-1.0778	-0.818384	-0.964535	-1.13583	-0.540257	-0.70941	-1.07215	-0.953413	-0.943073	-1.04667	-0.705978	-0.711009	-1.21028	-0.912977	-1.17844	0.312855
A_72_P002461	0.818037	1.32798	1.33412	1.3925	0.820499	1.45943	1.98115	1.94438	1.17085	1.35571	1.3278	1.08783	1.23299	1.63283	1.12713	1.36362	1.61783	1.02833	1.02087	1.32978	1.1019	1.55163	1.78389	1.14145	1.49719	1.02849	1.28561	1.43004	1.12987	1.32817	1.23291	1.38702	1.47664	1.03648	1.50116	0.934905	1.3311	1.44974	1.76413	1.11899	1.05733	1.25145	1.22804	1.61955	1.23151	1.28905	1.12779	1.60874	2.27613
A_72_P002511	-1.16784	-1.48009	-1.44746	-1.3754	-1.63609	-1.34792	-1.74091	-1.40766	-1.02524	-1.4704	-1.68536	-0.720263	-1.5124	-2.10698	-1.41213	-1.71711	-1.50416	-1.69443	-1.72944	-2.09486	-1.88011	-1.47375	-1.68582	-1.64169	-1.10923	-1.70044	-1.7092	-1.15221	-1.49497	-1.62551	-1.75181	-1.72643	-1.2611	-2.03932	-1.49407	-2.07366	-1.30117	-1.71768	-1.47592	-1.0106	-1.06261	-1.35811	-1.46498	-1.25092	-1.41045	-1.47947	-1.22613	-1.62549	-0.0429856
A_72_P002542	1.24133	1.3844	1.27934	1.09043	1.1668	1.09782	1.08235	1.14254	1.27187	0.986022	1.01807	1.10184	0.889148	1.10497	1.19592	1.16042	1.22642	1.14461	1.2277	1.32651	1.25059	1.17048	1.31688	1.17955	1.24872	1.36884	1.21899	1.33467	1.23752	1.48667	1.19326	1.25126	1.1631	1.17464	1.14463	1.02748	1.29065	1.23652	1.52753	1.20545	1.14369	1.31297	1.08008	1.37297	1.39074	1.14652	1.19463	1.33307	2.00801
A_72_P002546	-1.81992	-1.89844	-1.34395	-1.89865	-1.65495	-1.6722	-1.68281	-2.09954	-1.58914	-1.75563	-1.79528	-2.00631	-1.91724	-1.66903	-1.78738	-1.88768	-1.7117	-1.90388	-1.4172	-1.63161	-1.58834	-1.82506	-1.72971	-1.6746	-1.60768	-1.51281	-1.71961	-1.79099	-1.79945	-1.8266	-1.81972	-1.42033	-1.83259	-1.82128	-1.60796	-2.16585	-1.66227	-1.96279	-1.44854	-1.98599	-1.24862	-1.52161	-1.94866	-1.49393	-1.62355	-1.89451	-1.77868	-1.82343	-1.18674
A_72_P002551	6.15888	5.88077	6.30179	6.21176	6.13284	6.29284	6.37155	6.32271	5.87762	6.34284	6.01395	6.0259	5.7963	6.24676	5.89354	6.35487	6.19169	6.14111	5.9077	5.96221	5.96705	6.01334	5.88657	5.85155	6.3099	6.01419	5.87623	6.11389	6.42234	5.85384	6.00241	6.3249	5.9472	6.52276	5.90413	6.27751	6.20651	6.08001	6.08582	5.82447	5.96449	6.2578	6.20121	6.1711	6.24626	6.24143	6.15067	6.28479	5.80852
A_72_P002561	1.34673	2.2499	1.17284	1.39989	0.938425	1.31084	1.39569	1.54115	1.8304	1.42469	1.14175	1.95967	2.12202	1.53602	1.94565	0.995257	0.826226	1.87584	1.23115	1.79039	1.24561	1.18824	1.17086	1.32886	1.29462	1.71585	1.8723	1.5965	1.22304	1.62721	1.2674	1.61633	1.52902	1.51688	1.14845	1.38452	1.79113	1.22777	1.35649	1.79423	1.21861	1.50853	1.79486	1.20091	1.46949	1.55141	1.16076	1.46559	1.90759
A_72_P002571	-0.679741	-0.808247	-1.36632	-1.23149	-1.24944	-0.992658	-0.83622	-0.455045	-0.751634	-1.41636	-0.702173	-0.373637	-1.12839	-0.809418	-0.483679	-1.32826	-0.692773	-0.593269	-0.795275	-0.538186	-1.44807	-1.37483	-0.371475	-1.01047	-0.884523	-0.900738	-0.483841	-1.21449	-1.1057	-1.48751	-0.946829	-1.20401	-1.04258	-1.04312	-1.01273	-1.24874	-0.995824	-1.07743	-0.93397	-0.477356	-0.713028	-1.34104	-1.2056	-1.02415	-1.19856	-0.864005	-1.2349	-0.844803	-0.63173
A_72_P002616	0.293292	0.211909	0.388565	0.569323	0.586301	0.451379	0.027332	0.0292943	0.375943	0.332225	0.189611	-0.0545689	0.540345	0.252825	0.6516	0.716619	0.794955	0.227975	0.61906	0.0546906	0.57932	0.43004	0.356774	0.429737	0.247927	0.454566	0.611694	0.154196	0.256603	0.218912	0.551198	0.237039	0.652223	0.446104	0.440172	0.256492	0.467393	0.474616	0.189661	0.439461	0.363653	0.324605	0.351087	0.263648	0.283678	0.205234	0.142253	0.325919	1.2116
A_72_P002696	-2.81992	-3.16814	-2.6939	-2.98069	-2.3689	-2.52725	-2.70835	-2.58496	-2.94278	-2.52655	-2.31847	-2.93231	-2.99374	-2.86542	-2.59022	-2.6965	-2.80735	-3.12252	-2.87016	-3.16665	-2.99662	-2.89189	-3.16155	-3.01047	-2.6661	-2.84062	-2.93332	-2.66968	-2.70044	-2.81432	-2.94683	-2.47437	-2.98395	-3.02422	-2.98236	-2.88101	-2.68899	-2.52785	-2.88912	-3.00705	-2.20945	-2.5805	-2.93649	-2.63559	-2.91583	-3.03695	-2.79804	-2.56512	-2.55943
A_72_P002731	1.39668	1.37412	1.16115	1.2428	1.44142	1.20706	1.15496	1.15422	1.14469	1.28081	1.06601	1.00157	0.545268	1.16359	1.30043	1.19186	1.19265	1.10944	1.25167	1.35499	1.18375	0.873097	1.0479	1.24188	1.28617	1.12964	1.2046	1.34982	1.19956	1.32956	1.27692	1.18569	0.814254	1.22845	1.14997	1.00976	1.16294	1.18244	1.06508	0.955331	0.909488	1.10444	0.893207	0.843486	0.977139	0.785875	1.1235	1.18186	1.62072
A_72_P002751	-0.868574	-1.12861	-1.26303	-1.06767	-0.917984	-1.63743	-0.579062	-1.04891	-0.834715	-1.10295	-1.14375	-0.850519	-1.17621	-1.47769	-1.23704	-0.759235	-0.83971	-0.958438	-0.987119	-1.05344	-0.63743	-1.02195	-1.16531	-0.948775	-0.955606	-0.584963	-1.22451	-1.16445	-0.993221	-0.935416	-1.53179	-0.957048	-1.28843	-1.14157	-1.22945	-1.15128	-0.578704	-1.16309	-0.980264	-0.94477	-1.22239	-0.796231	-1.31561	-0.895192	-0.903654	-0.986795	-0.820968	-1.3563	-0.583198
A_72_P002761	5.49846	5.36877	5.88057	5.40756	5.39031	5.61554	5.62033	5.53605	5.36844	5.48717	5.5053	5.2069	5.28395	5.24127	5.30075	5.53878	5.63107	5.35262	5.47457	5.4874	5.80385	5.8031	5.78557	5.4425	5.65583	5.73542	5.41864	5.42	5.77496	5.6697	5.38895	5.56961	5.58577	5.34069	5.64227	5.39856	5.45133	5.40491	5.55425	5.21912	5.43604	5.71173	5.19729	5.68455	5.66173	5.47368	5.63985	5.54469	5.68813
A_72_P002816	0.473764	0.0982273	0.368387	0.579768	0.499424	1.15513	0.512206	0.924051	0.82276	0.515765	0.580916	0.516147	0.520479	0.35439	0.263034	0.298376	0.527315	0.301911	0.490271	-0.16665	0.346716	0.57656	-0.0339873	-0.0495091	0.308339	0.546081	0.518377	0.0800221	0.48575	-0.397759	0.669429	0.627915	0.485888	0.288667	0.503544	0.846908	0.563901	0.328083	-0.0901978	0.626582	0.748063	0.544193	0.542645	0.660927	0.736804	0.215268	0.50294	0.648803	1.0272
A_72_P002851	4.21328	3.67623	4.41688	4.11005	4.38079	4.39118	4.06267	4.2638	4.20562	4.17697	4.04098	3.89477	3.7034	4.11624	4.05595	4.60812	4.68921	3.97503	4.23476	4.04598	4.12329	4.18833	3.64607	3.7426	4.14083	4.05346	4.0479	4.00957	4.71051	3.75141	4.17756	4.48841	3.96053	4.48168	4.11704	4.49069	4.12402	4.23379	3.91455	3.8377	4.13825	4.37111	4.18715	4.20211	4.4302	4.21044	4.16743	4.29612	3.7336
A_72_P002866	-0.751634	-0.490071	-0.84276	-0.920566	-0.862131	-0.744345	-0.727797	-0.359403	-0.401205	-0.633461	-0.527247	-0.0611267	0.230695	-0.717032	-0.728248	-0.905313	-1.01672	-0.54633	-0.383047	-0.463947	-0.786807	-0.83698	-0.230815	-0.989608	-0.977632	-0.236159	-0.479408	-0.759695	-0.488601	-0.969047	-0.860856	-1.04836	-0.781763	-0.894933	-0.854604	-1.14405	-0.578704	-0.578125	-1.02001	-0.799897	-0.609541	-1.00447	-0.46062	-0.661584	-0.809787	-0.734205	-1.01126	-0.495855	-0.291863
A_72_P002871	-0.0316162	0.0814711	-0.0309319	-0.175526	-0.315412	-0.180082	0.398685	-0.0837684	-0.313095	-0.279824	0.181998	-0.191745	-0.17419	0.030202	0.115881	-0.135611	0.183893	-0.13901	-0.0935408	-0.219117	-0.480704	-0.208773	0.163379	-0.313263	-0.0438659	-0.0630098	-0.0616076	-0.531124	-0.201407	-0.361577	-0.16501	-0.0731664	-0.230484	-0.564785	-0.0247201	-0.173193	-0.192048	0.0864546	-0.3289	0.0105179	0.0891002	-0.0969856	-0.495917	-0.205601	-0.126046	0.215268	-0.252607	-0.281536	0.800986
A_72_P002891	3.17178	3.40205	1.9713	2.35727	2.32914	2.80209	3.18907	2.48675	3.04768	2.3834	3.03296	3.6574	3.56389	2.50439	3.23619	2.14766	1.70044	3.51792	2.37777	2.54141	1.91206	1.73998	2.27516	2.76758	3.53301	3.1383	3.35084	2.71958	2.58986	2.32367	3.09064	1.77529	2.42228	2.58095	2.77154	2.94596	1.90717	2.70754	2.51159	2.93776	2.14495	2.15946	2.83225	2.63268	2.32241	3.06723	2.36392	2.17524	2.06156
A_72_P002897	1.41399	1.47315	1.32193	1.38954	1.5688	1.34529	1.17517	0.985127	1.31859	1.24772	1.06436	1.41346	0.979229	1.12931	1.29617	1.24477	1.24898	1.25599	1.09921	1.5518	1.53454	1.32828	1.4805	1.44322	1.21917	1.25892	1.46303	1.40748	1.49381	1.45278	1.40019	1.24876	1.0554	1.19576	1.28928	1.09321	1.17688	1.21896	1.21727	0.802319	0.980371	1.27101	1.08756	1.00184	1.18167	0.956228	0.996258	1.10777	2.19388
A_72_P002936	-0.762203	-0.932075	-1.05344	-1.01171	-0.736296	-0.91427	-1.22108	-1.31271	-0.801633	-1.07337	-1.17079	-0.926315	-1.69195	-1.31699	-0.980891	-1.24734	-1.07505	-1.10622	-1.17154	-1.00657	-0.877005	-1.44609	-1.06001	-0.808224	-0.901968	-1.15155	-1.19878	-1.01655	-1.03903	-0.860917	-1.12867	-0.828314	-1.47321	-1.12536	-1.19422	-1.35327	-0.995824	-1.09562	-1.12879	-1.28716	-1.05102	-0.99554	-1.04667	-1.30453	-1.23623	-1.08188	-1.14125	-0.805857	-0.549467
A_72_P002946	-1.44594	-1.5993	-1.59814	-1.58691	-1.76674	-1.87324	-1.68915	-1.67659	-1.67308	-1.56131	-1.70217	-1.48165	-1.57513	-1.50553	-1.51332	-1.74859	-1.84269	-1.47762	-1.42586	-1.56219	-1.49016	-1.50194	-1.60696	-1.55742	-1.26755	-1.49533	-1.73538	-1.62388	-1.57368	-1.80215	-1.50826	-1.56528	-1.73804	-1.60918	-1.71488	-1.63816	-1.46467	-1.60915	-1.34395	-1.73697	-0.86199	-1.44665	-1.5929	-1.13309	-1.39759	-1.5217	-1.50499	-1.52431	-1.36085
A_72_P002961	0.119961	0.359595	0.304334	0.128283	-0.0699875	0.176453	-0.0440246	0.314511	0.346732	-0.323917	0.204718	-0.152703	0.04328	0.133073	0.314565	-0.0416345	-0.222392	0.450367	-0.135564	0.468939	0.386029	0.753956	0.332971	0.0761717	0.398031	0.598599	0.153431	0.221609	0.123642	0.330939	0.339222	0.437649	0.780832	0.0436662	0.339568	0.396973	0.433734	-0.0207089	-0.0179964	0.27617	0.0411834	0.128134	0.196599	0.275875	-0.0302873	0.518217	0.10103	0.487139	0.0078723
A_72_P002976	-2.27476	-2.43118	-2.22677	-2.09233	-1.82963	-2.18845	-2.5615	-2.53051	-2.10371	-2.52655	-2.32713	-2.07102	-1.86405	-2.5435	-2.62216	-2.71711	-2.43962	-2.52018	-1.44775	-2.37197	-2.01017	-2.13516	-2.37148	-2.46815	-2.73947	-2.2655	-2.25828	-2.62388	-1.70044	-2.76623	-2.47594	-2.37851	-2.67485	-2.56479	-2.44263	-2.59808	-2.30117	-2.58839	-2.67094	-2.43155	-2.01681	-2.17552	-2.50938	-2.33674	-2.45862	-2.93198	-2.54806	-2.44057	-1.04183
A_72_P002991	-0.614449	-0.246368	-0.539774	0.345839	-0.964278	0.292181	-0.371042	-0.573907	-0.237411	-0.0382593	-1.13232	-0.394189	-0.385162	-0.648193	-0.643856	-0.908272	-0.428396	-0.481817	-0.215937	-0.767339	-0.528639	-0.681091	-0.234762	-0.425505	-0.0419307	-0.885472	-0.547366	0.867972	-0.94011	-0.969047	-0.110834	-0.674905	0.0144512	0.168898	-1.08261	-0.617978	-0.32979	0.14341	-0.343954	-0.380272	-0.288888	-0.780802	-0.162422	-0.78632	-0.198559	0.0392594	-0.114699	-0.267036	0.560203
A_72_P003186	0.786959	0.443292	0.45226	0.380604	0.65299	0.557718	0.480067	0.493332	0.157829	0.724993	0.583229	0.354322	0.8379	0.47086	0.489169	0.362395	0.706054	0.504448	0.393857	0.45585	0.540357	0.502796	0.647948	0.606813	0.535275	0.527666	0.312693	0.333221	0.514573	0.562776	0.307744	0.771816	0.692723	0.607567	0.316679	0.536278	0.461331	0.275262	0.529597	0.843101	0.496919	0.503813	0.814351	0.569526	0.239075	0.768458	0.573706	0.343349	1.13456
A_72_P003201	-1.61445	-1.7531	-1.44746	-1.60454	-1.27839	-1.6722	-1.36595	-1.42742	-1.73419	-1.35408	-1.46377	-1.42558	-1.49713	-1.63789	-1.6939	-1.40142	-1.66879	-1.71406	-1.81791	-1.63161	-1.11604	-1.62059	-1.804	-1.44904	-1.52427	-1.39463	-1.85086	-1.58496	-1.21712	-1.90255	-1.31211	-1.48543	-1.64931	-1.34239	-1.69285	-1.51644	-1.75803	-1.49851	-1.53804	-1.64606	-1.24862	-1.36961	-1.48701	-1.1908	-1.39759	-1.53605	-1.62667	-1.46243	-0.921176
A_72_P003331	-1.47463	-1.49007	-1.1327	-1.16024	-1.06158	-0.405257	-0.67965	-0.793549	-1.17724	-0.464907	-0.682582	-0.95962	-0.751081	-1.28046	-1.0372	-0.881854	-1.2657	-0.821733	-1.26562	-1.11602	-1.05159	-1.41895	-1.20348	-0.94208	-0.717684	-1.07595	-1.29286	-0.156276	-0.749096	-1.11954	-0.702904	-1	-0.629205	-0.976183	-1.09339	-0.568734	0.15263	-0.989756	-1.35917	-0.881819	-0.921411	-1.29647	-0.464985	-0.593278	-1.34726	-1.03355	-1.35405	-1.20123	-0.488432
A_72_P003351	-2.1867	-1.91853	-2.38904	-2.51291	-2.27839	-2.36678	-2.06449	-2.26748	-2.52774	-2.35408	-2.02269	-1.95656	-1.74506	-2.34605	-2.22882	-2.4962	-2.4217	-1.94969	-2.38305	-1.94847	-2.16824	-2.66241	-2.07409	-2.28758	-2.13375	-1.80428	-2.43582	-2.34776	-2.31515	-2.17341	-2.18726	-2.01594	-2.25724	-2.36125	-2.34493	-2.23331	-2.02106	-2.40479	-2.23704	-2.00705	-1.70847	-2.4285	-2.08984	-2.22055	-2.45862	-2.18744	-2.73448	-2.10354	-1.75709
A_72_P003367	0.642187	0.704139	1.03882	0.886789	0.655543	0.577583	1.21222	0.854149	1.169	0.787345	1.21371	0.992104	0.977408	0.699361	0.538162	1.00473	0.762011	0.921077	0.851945	0.763605	0.908466	1.07827	0.745339	0.648438	0.89986	1.08577	0.655679	0.53599	1.05989	0.545016	0.66426	0.440573	0.973124	0.821274	0.996616	0.743479	0.681987	0.807844	0.84047	0.586135	0.866599	1.29851	0.751776	1.14285	1.05718	1.09466	1.13886	0.512574	0.718831
A_72_P003386	0.244852	0.246895	0.0302826	0.119361	-0.0325128	0.0219148	0.413559	0.239727	0.323595	0.335378	-0.0315164	0.565938	0.772218	0.104203	0.422885	0.138364	0.547925	0.486287	0.211725	0.0951572	0.383441	0.318909	0.0315628	0.145383	0.429058	0.415038	0.498293	0.183473	0.252806	0.3254	0.314358	0.46662	0.431883	0.294703	0.371277	0.791413	0.485427	0.242325	0.437222	0.201634	0.452833	0.471965	0.674504	0.711312	0.595991	0.393738	0.431297	0.3115	0.338385
A_72_P003396	-2.41226	-2.62657	-2.87447	-2.26849	-2.29801	-2.52725	-2.93074	-2.99262	-2.58914	-3.20004	-2.29278	-3.22449	-2.76931	-2.93942	-2.63297	-2.80263	-2.37785	-3.1357	-3.10046	-2.79268	-2.66128	-2.68378	-2.36281	-2.8266	-2.39514	-2.91617	-3.03372	-2.8037	-2.58723	-2.79008	-2.69226	-2.56528	-2.83835	-2.789	-2.22945	-2.83371	-2.32193	-2.65159	-2.74894	-3.02127	-2.55738	-2.81183	-2.92442	-3.1866	-3.09803	-2.69878	-2.75957	-2.19207	-2.24215
A_72_P003481	0.395095	0.356812	0.602345	0.92927	0.636281	0.794681	0.540938	0.807355	1.07515	0.74884	0.88185	0.462292	0.973761	0.030202	0.106166	0.813206	-1.97365	0.757896	0.81381	-0.273565	0.828913	1.03558	0.873706	0.636188	0.768184	1.06136	0.874036	0.774862	0.618541	0.70711	0.726092	0.0467942	0.954092	0.717251	0.928089	0.870309	0.114512	0.898872	0.729794	0.948965	-0.203027	0.895831	0.989669	0.639797	0.769485	0.812557	1.04779	0.104058	1.45747
A_72_P003526	1.73279	2.65062	2.00709	1.85812	1.69082	1.62489	2.09163	2.46447	2.00624	1.07171	1.9887	1.49842	2.36242	1.48035	2.01176	1.04583	1.34305	1.46953	0.94897	1.98765	1.36388	2.26972	2.53426	1.51978	1.22882	1.1813	2.58125	2.01546	1.23174	1.33025	2.21357	2.27357	2.23479	1.49476	1.31124	1.45824	1.52955	1.62329	1.68847	2.42774	2.04321	1.654	1.77787	1.2097	1.32371	2.27747	2.50919	1.70443	1.19889
A_72_P003601	-1.80527	-1.79581	-1.85853	-1.91322	-1.89538	-1.92821	-1.62696	-1.78715	-1.91107	-1.91886	-1.47335	-1.88501	-2.01532	-1.76109	-1.9267	-2.0095	-1.92866	-1.82707	-1.96801	-1.92338	-1.68281	-1.43246	-1.60696	-1.80215	-1.52427	-1.65443	-1.83945	-1.78468	-1.47595	-1.55742	-1.84898	-1.71338	-1.88527	-1.789	-1.84243	-1.75448	-1.85302	-1.79881	-1.74894	-1.97212	-1.72219	-1.4285	-1.5929	-1.6645	-1.89158	-1.5652	-0.824273	-1.76793	-1.14559
A_72_P003621	-0.445943	-0.610147	-0.565422	-0.138671	-0.746373	-0.719892	-0.507271	-0.546634	-0.489184	-0.670936	-0.0619277	-0.0447879	-0.668955	-0.463975	-0.0371986	-0.631479	-0.627125	-0.326453	-0.345573	-0.514573	-0.718502	-0.478406	-0.643227	-0.20712	-0.123483	-0.205029	-0.506208	-0.806898	-0.366782	-0.734071	-0.617328	-0.828314	-0.669705	-0.801824	-0.424364	-0.292048	-0.470451	-0.413896	-0.400538	-0.470027	-0.391099	-0.590557	-0.722783	-0.281952	-0.412609	-0.54087	-0.609464	-0.601037	-0.0501061
A_72_P003641	1.9141	1.69756	2.30787	2.78862	1.78945	1.93604	2.88784	1.98045	3.03043	2.32669	2.87478	1.8595	2.74573	2.29277	2.0549	1.57546	1.84207	1.69231	1.82069	3.11042	2.06604	2.51222	1.99958	2.80586	2.17493	2.27344	1.97033	2.4297	2.5114	2.25759	1.98266	1.94239	2.75142	2.80577	2.3522	2.75319	2.66164	2.16954	2.58959	2.38661	1.95832	2.14034	2.27198	2.64864	1.71821	1.02792	2.19095	2.9569	1.4511
A_72_P003646	1.73842	1.41415	1.73303	1.60492	1.59298	1.80841	1.71432	1.84182	1.58774	1.58629	1.87903	1.92608	1.72309	1.56531	1.666	1.80871	1.65472	1.6531	1.66925	1.3252	1.57195	1.82945	1.29514	1.42392	1.47843	1.82776	1.61584	1.61572	1.88575	1.14066	1.63602	1.65586	1.736	1.59233	1.66576	1.75513	1.7507	1.72786	1.4195	1.78302	1.48403	1.71514	1.69078	1.86943	1.95474	1.62637	1.70675	1.76389	2.39158
A_72_P003671	-1.53376	-1.90511	-1.49596	-2.12588	-1.56303	-1.85982	-1.78778	-1.80643	-1.91107	-1.65834	-1.62002	-1.96884	-1.85753	-1.76669	-1.53343	-1.52317	-1.84269	-2.00301	-1.62099	-1.85655	-1.8312	-1.68378	-1.84565	-1.98272	-2	-2.02906	-1.7301	-1.66969	-1.63567	-1.96226	-1.36187	-1.51911	-1.74885	-1.82782	-1.3974	-1.60799	-1.52356	-1.84116	-1.98026	-1.95838	-1.5492	-1.81969	-1.77061	-1.62418	-2.09111	-1.85798	-1.89202	-1.67568	-1.85231
A_72_P003696	2.24485	1.63233	2.15233	2.28889	1.99749	2.06433	2.30128	2.18057	2.1494	1.99901	2.37731	2.25421	2.21842	2.18913	2.19706	2.24177	2.29847	2.24714	2.11124	1.75392	2.04777	2.21086	1.72313	1.77166	1.77369	2.03251	2.08774	1.67418	2.12208	1.65397	2.08872	1.90583	2.07008	2.15112	2.19866	2.18184	1.84451	2.17714	1.71292	2.22063	1.70472	2.21439	2.06654	2.0932	2.06494	2.31328	2.14648	2.13986	2.73056
A_72_P003721	2.32526	2.06366	2.34835	2.2217	2.32032	2.187	2.06926	2.22714	2.13902	2.05364	2.1212	2.12802	1.86867	2.10036	2.1921	2.29065	2.36322	2.2225	2.22424	2.28675	2.29808	2.33759	2.04709	2.18185	2.19394	2.17767	2.04377	2.28	2.50023	2.12241	2.22555	2.35135	2.3335	2.17586	2.17602	2.24518	2.20436	2.21786	2.07171	2.12546	2.14243	2.2976	2.1334	2.24083	2.20012	2.19658	2.12436	2.30545	2.62938
A_72_P003731	7.16094	7.14053	7.20362	7.14657	7.08833	7.1154	7.43388	7.262	7.07527	7.27065	7.19655	7.22164	7.00773	7.09663	7.00251	6.96173	6.96344	7.12301	6.8982	7.01944	6.94301	7.13321	7.1158	7.13107	7.20388	7.15212	6.84282	7.11416	7.09673	7.04009	6.86038	7.06904	7.00825	7.16619	7.01785	7.05172	7.10364	7.03154	7.15806	7.00479	6.89182	7.2426	7.0075	7.24851	7.1194	7.18967	7.15361	7.15644	7.80132
A_72_P003736	2.75643	3.16893	2.08386	2.23291	4.23198	4.94072	0.887312	3.37709	2.56959	3.64624	1.43993	1.5686	3.97536	0.914186	1.55552	2.79921	2.33878	1.76323	3.31804	1.92254	1.75326	-0.651837	2.30605	2.19709	3.31023	4.8127	2.48871	3.66383	2.84976	-0.249884	3.62049	4.80835	2.58227	2.05126	2.674	3.8771	2.89822	1.85881	1.87501	2.16993	3.13991	2.47518	4.0813	4.18175	4.44619	-0.279042	2.13971	2.00449	3.31229
A_72_P003771	0.0751468	-0.221204	-0.477579	-0.367857	-0.261428	-0.883391	-1.26777	-0.432405	-0.0639408	0.154386	-1.14758	-1	-0.54866	-1.07187	-0.375367	-0.573955	-1.15053	-0.203442	-0.46551	-1.1964	-0.26845	-1.02536	-1.01859	-1.19314	-1.03422	0.217098	-1.22822	-0.778391	-0.180723	-0.517058	-1.09672	-0.996042	-0.903264	-0.748092	-0.590042	-0.129691	-0.801096	-0.540257	-0.874469	-0.760617	-0.690379	0.0782376	-0.792388	-0.332098	-1.09803	-0.913122	-0.400164	-0.96058	0.647525
A_72_P003796	0.142801	0.108188	-0.57842	0.0646375	0	-0.646043	-0.446922	-0.0074175	-0.269721	-0.0403014	-0.0350611	-0.0031534	-0.482023	-0.329371	0.0931094	-0.225026	-0.222392	-0.0212388	0.341207	-0.29956	-0.0656669	-0.18572	-0.207355	0.709237	-0.276624	0.272593	-0.166358	-0.206029	-0.157803	-0.209127	-0.146724	-0.547793	-0.0694214	-0.221162	-0.203917	-0.0874628	0.381725	-0.513105	-0.484235	0.277622	-0.541075	-0.425497	-0.265253	-0.638454	-0.228616	-0.495745	0.352987	-0.382113	-0.326047
A_72_P003856	0.230708	0.289831	0.453857	0.95858	0.674551	0.335117	0.298081	0.430217	0.507886	0.795382	0.22264	0.619203	0.473465	0.134576	0.411098	0.449352	0.354793	0.83927	0.89954	0.906891	0.726453	0.779561	0.161878	1.31286	0.453956	0.312857	0.452634	0.609738	0.46621	0.667167	0.769103	0.121562	0.51667	0.712749	0.366041	0.654004	1.18518	0.489338	0.543298	0.487938	0.467008	0.417826	0.566367	0.479889	0.614098	0.569402	0.740698	0.817028	0.702124
A_72_P003876	2.53332	2.54396	2.56663	2.83732	2.47578	2.53249	2.58003	2.51161	2.70939	2.51715	2.91254	2.6345	2.47991	2.53261	2.71689	2.76526	3.12147	2.54061	2.80943	2.86452	2.63722	2.88721	3.02497	2.88706	3.06519	2.75291	2.79666	2.82113	2.6463	2.78206	2.77007	2.89761	2.43666	2.55855	2.99598	2.51302	2.53317	2.97516	3.08466	2.69882	2.72592	2.65684	2.7781	2.82176	2.81394	2.88528	2.76124	2.95742	3.46257
A_72_P003896	-0.699919	-0.855865	-0.611435	-0.702385	-0.563028	-0.78182	-0.596837	-0.906891	-0.620847	-0.658336	-0.532248	-0.830775	-0.844593	-0.722466	-0.691071	-0.474107	-0.717157	-0.653583	-0.676779	-0.621488	-0.732468	-0.795673	-0.653757	-0.702614	-0.518873	-0.811471	-0.805769	-0.790991	-0.485427	-0.0767477	-0.751813	-0.752907	-0.855764	-0.629039	-0.72602	-0.967724	-0.662268	-0.578125	-0.738954	-0.827731	-0.869603	-0.560603	-0.795134	-0.670354	-0.0073087	-0.734205	-0.728271	-0.628576	-0.322892
A_72_P003901	-2.22518	-2.23373	-2.1375	-2.26849	-2.37932	-2.09115	-1.99214	-2.21501	-2.17724	-2.29437	-2.43539	-2.07102	-2.32103	-2.04439	-2.29593	-2.14955	-2.33529	-2.39609	-2.5155	-2.46848	-2.31183	-2.27414	-2.44273	-2.33942	-2.11736	-2.36786	-2.33628	-2.23156	-2.1057	-2.28758	-2.32029	-2.08994	-2.18942	-2.34239	-2.31098	-2.20294	-2.24063	-2.16309	-2.14627	-2.3757	-2.01118	-2.02251	-2.27672	-2.12101	-2.28277	-2.21798	-2.39278	-2.20123	-1.57439
A_72_P003941	-1.74114	-1.65437	-1.47758	-2.02748	-1.66129	-1.5979	-1.57906	-1.85244	-1.80527	-2.02809	-1.70782	-1.71508	-1.5022	-2.23316	-1.83027	-1.67618	-1.79577	-1.87598	-1.81221	-2.2578	-1.96991	-1.71645	-1.73529	-1.83278	-2.16711	-1.74797	-1.44443	-2.10032	-1.71524	-1.57285	-1.7029	-1.56528	-1.7929	-2.08562	-1.33637	-1.83371	-1.57247	-1.35135	-1.8965	-1.80912	-1.70847	-1.73548	-2.06312	-1.77998	-2.07737	-1.63044	-2.0533	-1.926	-1.41044
A_72_P003952	2.24485	1.87041	2.03562	2.08952	1.80218	1.89308	2.13938	2.18505	2.10016	2.34362	2.36929	1.82702	2.23908	2.22416	1.86921	1.78096	2.33977	2.02685	1.84025	2.04041	2.05551	2.16601	2.45316	2.17301	2.46693	2.40498	1.91249	2.1754	2.24327	2.1734	1.68534	1.96845	2.26767	1.92804	1.94663	2.12499	2.07486	2	2.17741	2.2623	1.91614	2.18621	2.40889	2.01147	2.06804	2.24705	2.26747	1.79991	2.74834
A_72_P003971	2.04313	1.95517	1.55403	1.32891	1.99598	2.07791	1.70951	1.54812	1.47376	1.40906	1.41547	1.87418	2.36695	1.82667	1.64937	1.4971	1.89129	1.42816	1.45649	1.7294	1.62001	2.01955	1.81668	1.90108	1.51964	1.66232	1.70129	1.27849	1.45304	2.93671	1.93538	1.82871	1.79113	1.562	1.67214	1.69491	1.82929	1.90071	1.7038	1.53727	1.67406	1.49433	2.18341	1.8368	1.50873	1.66297	1.57245	1.39441	2.09321
A_72_P003981	-2.84967	-2.85264	-2.6384	-2.98069	-2.96428	-2.73207	-2.84327	-2.72469	-2.65327	-2.91886	-3.02975	-2.59128	-2.43278	-2.84158	-3.04439	-3.08116	-2.9542	-2.9152	-3.07298	-3.1375	-2.45269	-2.76118	-2.87615	-2.79008	-2.8036	-2.47805	-2.97016	-2.74124	-2.5078	-2.83899	-2.51293	-2.86394	-2.94615	-2.73881	-2.95589	-2.81062	-3.14505	-2.78694	-2.48146	-2.60267	-2.53299	-2.5805	-2.88879	-2.46312	-2.82119	-2.81067	-2.97775	-2.88115	-2.52682
A_72_P004001	-2.50389	-2.66	-2.48368	-2.44781	-2.35856	-2.48543	-2.53842	-2.34054	-2.43463	-2.58496	-2.51235	-2.47288	-2.11279	-2.38	-2.45943	-2.56926	-2.65303	-2.09653	-2.15704	-2.61144	-1.6774	-2.62059	-2.76923	-2.41156	-2.27208	-2.3468	-2.59932	-2.30195	-2.25987	-2.30465	-2.23283	-2.31797	-2.51873	-2.36125	-2.67116	-2.29605	-2.40808	-2.53777	-2.35408	-2.25321	-2.33031	-2.36961	-2.56452	-2.15344	-2.14742	-2.42502	-2.77228	-2.58896	-2.13297
A_72_P004041	-2.89547	-2.63763	-2.61144	-2.75392	-2.87313	-3.13898	-2.19377	-2.87941	-1.9752	-2.93397	-2.89482	-2.66928	-2.42313	-1.95853	-3.1964	-3.02869	-2.89119	-2.67506	-3.30905	-3.1375	-2.56817	-2.95545	-3.30357	-2.39319	-3.1587	-2.57268	-2.95777	-3.10032	-2.57368	-2.96905	-2.84898	-2.6749	-2.87339	-2.99447	-2.64978	-2.63815	-2.6231	-3.01724	-2.56131	-2.89812	-2.50901	-2.72068	-3.15888	-2.94044	-3.55054	-3.15016	-2.72209	-3.03642	-3.5582
A_72_P004056	-1.52174	-1.39321	-1.21657	-1.46919	-1.38455	-1.51142	-1.21192	-1.57942	-1.46884	-1.02001	-1.25096	-1.34735	-1.43763	-1.55315	-1.55897	-1.38484	-1.59163	-1.64649	-1.62597	-1.62149	-1.52864	-1.41895	-1.47973	-1.31759	-1.28575	-1.55446	-1.83378	-1.37595	-1.39629	-1.29609	-1.81394	-1.47989	-1.51873	-1.37077	-1.48458	-1.64835	-1.52356	-1.27473	-1.2277	-1.59202	-1.49325	-1.62115	-1.46498	-1.68213	-1.72166	-1.37255	-1.42755	-1.25745	-0.749145
A_72_P004116	3.119	2.86748	3.19066	2.82365	2.9279	3.10682	3.41097	3.10154	2.85712	2.86849	2.96183	2.72447	2.98739	3.11338	2.84411	2.6412	2.95869	3.15123	2.58604	2.91343	3.02864	3.25856	2.79845	2.84025	2.87677	2.92757	2.93009	3.02941	2.91727	2.93648	2.85894	3.17169	3.1964	3.32341	2.6992	3.07512	3.12605	2.71591	2.78591	2.88085	2.8275	2.99916	2.59338	2.71524	2.86908	3.03805	3.30274	3.11955	3.48809
A_72_P004186	-1.03375	-1.06754	-1.57191	-1.84878	-1.7736	-2.31093	-1.33579	-1.54124	-2.0859	-1.60901	-1.5025	-1.8392	-1.61852	-1.53391	-1.68825	-1.92316	-1.85466	-1.74401	-1.45217	-1.50059	-1.8312	-1.77833	-1.56164	-1.58844	-1.64245	-1.87037	-1.24317	-1.69314	-1.92283	-1.55742	-1.33678	-1.72643	-1.69561	-1.64339	-1.49884	-1.89308	-1.64255	-1.60915	-1.34395	-1.3666	-1.24862	-1.4712	-1.91244	-1.44294	-1.46755	-1.22184	-1.51564	-1.55334	-1.67977
A_72_P004196	8.38258	8.50089	8.81454	8.62043	8.70522	8.55526	8.91574	8.55546	8.35243	8.75971	8.7213	8.21464	8.50344	8.4089	8.24993	8.34016	8.4178	8.33176	8.20585	8.45388	8.52204	8.58023	8.53567	8.53701	8.60968	8.6272	8.3045	8.47744	8.68711	8.5246	8.20092	8.42562	8.51733	8.70417	8.24172	8.31923	8.25172	8.42183	8.70844	8.23662	8.2763	8.52201	8.37444	8.35413	8.54104	8.52005	8.59127	8.58523	9.13861
A_72_P004266	-0.509816	-0.196471	-0.827163	-0.233779	-0.746373	-0.570316	0.0195755	-0.31271	-0.699919	0.136419	-0.393834	-0.438324	-0.657595	-0.545902	-0.548699	-0.681232	-0.561879	-0.639439	-0.552972	-0.611435	-0.81328	-0.51625	-0.451894	-0.324103	-0.179821	-0.707134	-0.342307	-0.21237	-0.678525	-0.348239	-0.439869	-0.773085	-0.770708	-0.347084	-0.401857	-0.372161	-0.793828	-0.532801	-0.265421	-0.534822	-0.578016	-0.434524	-0.327481	-0.115017	-0.322738	-0.376854	-0.586832	-0.403098	1.19341
A_72_P004276	3.88363	3.75165	4.09234	3.8487	3.69858	3.75761	4.19015	3.91071	3.78075	4.03169	4.00799	4.06947	3.98343	3.8164	3.99101	4.1858	4.12367	4.01582	4.02326	3.69981	3.72543	3.9099	3.94566	3.81058	3.93958	3.83512	3.87306	3.8711	3.93456	3.67916	3.97704	3.69034	3.6997	4.05238	4.08831	3.91449	3.76261	4.04823	3.94726	3.708	3.8782	4.08864	3.71112	4.08247	3.88496	4.13562	4.11447	3.92213	4.06718
A_72_P004291	-1.65327	-1.66	-1.92338	-1.54659	-1.65495	-1.91427	-1.76081	-1.58496	-1.46884	-1.64585	-1.93399	-1.6743	-1.57513	-1.65337	-1.61143	-1.53227	-1.79577	-1.6001	-1.62099	-1.64181	-1.57822	-1.62575	-1.76352	-1.58844	-1.56259	-1.84062	-1.59452	-1.60151	-1.56026	-1.75445	-1.5036	-1.82129	-1.60446	-1.53236	-1.54742	-1.51644	-1.75803	-1.59356	-1.76236	-1.7137	-1.57387	-1.56721	-1.70202	-1.57944	-1.75408	-1.53605	-1.4478	-1.5015	-1.2199
A_72_P004321	-1.65327	-1.52045	-1.94006	-1.62838	-1.99599	-2.22239	-1.62088	-2.08377	-2.1585	-1.90391	-1.47817	-1.95656	-1.74506	-1.92057	-1.63297	-2.05469	-2.06111	-1.8486	-2.34147	-1.70454	-1.79558	-2.07744	-1.8517	-1.73118	-1.98505	-1.74108	-1.90927	-2.38548	-1.9753	-1.71397	-2.39601	-2.39927	-1.90326	-1.81476	-1.57234	-2.15855	-1.8011	-1.69531	-1.85997	-1.84659	-1.75942	-2.00447	-2.03689	-1.93339	-1.70044	-1.97046	-1.53717	-1.926	-2.03319
A_72_P004326	1.97582	1.85718	2.26349	2.30393	1.92314	2.28616	2.05605	1.94438	2.18192	1.97292	2.29924	1.49395	2.15822	2.36788	2.13591	1.98652	2.31793	2.05938	1.89737	2.01954	2.00926	2.25646	2.39112	1.99303	2.14338	2.21312	2.3311	1.99863	2.32826	1.91912	2.22696	2.22607	2.43128	1.95449	2.20307	1.92806	1.85495	1.69331	1.73935	2.18896	1.65473	1.84203	1.8269	1.74962	1.92775	2.0585	1.97312	2.17745	3.28355
A_72_P004331	0.723981	0.721547	1.02385	0.833231	0.957175	0.750519	0.656728	0.619082	0.72019	0.804513	0.708279	0.620228	0.233748	0.456504	0.540568	0.774052	0.228553	0.49913	0.366518	0.75197	0.56226	0.592205	0.606633	0.737661	0.906891	0.754126	0.562033	0.87895	1.15551	0.618182	0.54671	0.657112	0.430686	0.739549	0.43393	0.838719	0.646363	0.672493	0.740538	0.453662	0.881037	0.796467	0.473614	0.856773	0.60667	0.542329	0.720426	0.711159	1.02832
A_72_P004351	5.10792	4.97878	5.1761	5.22232	5.17138	4.97845	5.03288	4.83419	5.07069	4.85757	4.89413	4.88109	4.87638	4.81991	4.95988	5.1864	5.1008	4.80337	5.11698	5.29429	5.20291	5.09101	4.95138	5.27664	5.08281	4.9157	5.35558	4.92939	5.25897	4.8807	5.00747	4.82543	4.92315	4.70823	5.2904	4.95851	4.74322	5.12054	4.86482	4.64583	4.8076	5.02669	4.71516	4.83137	5.02171	4.8638	4.79495	4.69057	5.77851
A_72_P004356	-1.57044	-1.76518	-1.12315	-1.96542	-2.06157	-1.94229	-1.36595	-1.82597	-2.00836	-1.69647	-1.23457	-1.57242	-1.81906	-1.39728	-1.32193	-1.51864	-1.23799	-1.44445	-1.70287	-1.54296	-1.8312	-1.24604	-1.0883	-1.60421	-1.02654	-1.66091	-1.74067	-1.66969	-1.62166	-1.4778	-1.71363	-1.87117	-1.7929	-1.62618	-1.35354	-1.86904	-1.90689	-1.27059	-1.27501	-1.41269	-1.8519	-1.37539	-2.18745	-1.36494	-1.5988	-1.24917	-1.22177	-1.7885	-0.573309
A_72_P004436	1.60635	1.90606	1.72114	2.04592	1.53175	1.55271	1.38969	1.13245	1.5261	1.70013	1.72985	1.05637	1.27509	1.4649	1.85188	1.62236	1.82904	1.43151	2.13574	2.02841	1.89581	1.68267	1.90364	2.3464	1.80628	1.74066	1.79025	1.66729	1.27824	2.23525	2.18245	1.63048	1.19587	1.59049	2.38299	1.79706	1.61803	1.89381	2.20913	1.62316	1.67755	1.67654	1.3751	1.53815	1.59706	1.52745	2.00839	2.30707	2.43691
A_72_P004441	-0.371233	-0.311268	-0.0534393	-0.482707	-0.338093	-0.817048	0.0465426	-0.393011	-0.352479	-0.0923148	0.0409787	-0.209847	-0.156093	-0.352354	-0.0122933	-0.0095019	0.0490204	-0.213884	0.0508491	-0.277534	-0.436596	-0.246044	-0.236739	-0.330645	-0.171335	-0.483784	-0.334281	-0.39266	-0.414283	-0.375039	-0.209864	-0.493774	-0.700843	-0.314558	0.0908894	-0.528159	-0.311511	0.0751139	-0.0240455	-0.328541	-0.049582	-0.175519	-0.335452	-0.277478	-0.310632	-0.153847	-0.42755	-0.346108	0.0401896
A_72_P004451	1.58705	1.67985	1.75067	1.5588	1.47939	1.61891	1.55844	2.33592	1.80795	1.84822	1.86531	1.75792	1.68623	1.6487	1.6726	1.68162	1.6124	1.65836	1.61484	1.62697	1.71106	1.87949	1.52845	1.23081	1.50978	1.68294	1.64405	1.7265	1.83333	1.47546	1.86504	1.80736	2.04371	1.68429	1.38299	2.08477	1.74447	2.10847	2.00595	1.67477	1.80417	1.84452	1.74707	2.01284	2	1.71491	1.75738	1.51816	1.83814
A_72_P004501	2.9953	2.61205	2.93174	2.54488	2.76571	3.02373	2.98912	3.07917	2.85942	2.88231	3.08164	3.14415	2.80338	2.81453	2.93311	2.87282	3.00705	2.89621	2.80273	2.52812	2.67976	2.98018	2.45193	2.30092	2.74119	2.97748	2.86883	2.79661	3.00057	2.46101	2.80923	2.84563	2.85363	2.82493	2.90661	2.94002	2.9573	2.8581	2.65384	2.94828	2.74931	3.02161	2.84421	2.75727	2.99615	2.98143	2.91038	2.88027	3.75337
A_72_P004531	-2.9752	-2.95956	-2.75161	-3.05954	-3.1128	-2.76922	-2.70835	-2.85244	-3.14923	-2.76236	-3.08746	-2.77312	-2.64072	-2.88967	-2.81789	-2.88185	-2.87891	-2.88151	-3.03272	-2.87447	-2.95673	-2.7275	-2.93916	-3.05311	-2.63077	-2.96347	-3.02078	-2.92344	-2.64272	-2.90255	-2.82552	-2.86394	-3.07621	-2.67844	-3.023	-3.00654	-2.90689	-3.05946	-2.64585	-2.87213	-2.60742	-2.64889	-2.87711	-2.48359	-2.5988	-2.93198	-2.69764	-2.76794	-2.59358
A_72_P004571	-1.99168	-2.25061	-2.0717	-2.49088	-1.64235	-2.17177	-2.03997	-2.34054	-2.13085	-2.0692	-2.32713	-2.46416	-2.40402	-2.36292	-2.3307	-1.79166	-2.17659	-2.46925	-1.83512	-2.44151	-2.16824	-2.04943	-2.48913	-2.37504	-2.52968	-1.88547	-2.38519	-2.5686	-1.99322	-2.39319	-2.42217	-2.23167	-2.50035	-2.50065	-2.13733	-2.31217	-2.26053	-1.87219	-2.69647	-2.44108	-2.14644	-2.18564	-2.68156	-1.85798	-2.50385	-2.50748	-2.60377	-2.47349	-2.36149
A_72_P004596	2.45031	2.44755	2.6477	2.78496	2.27869	2.42249	2.91945	2.69102	2.52754	2.61219	2.65428	2.22722	2.56176	2.59319	2.6269	2.42927	2.62296	2.19941	2.46178	2.51412	2.52547	2.90879	2.8076	2.61931	2.91837	2.59111	2.43748	2.65224	2.62075	2.57799	2.24888	2.22013	2.24844	2.63667	2.65829	2.29691	2.27172	2.54999	2.87528	2.45719	2.08056	2.48798	2.08607	2.45591	2.72411	2.40881	2.64445	2.6915	3.12935
A_72_P004711	-1.84967	-1.77735	-2.06254	-1.79381	-1.84398	-1.94229	-1.31603	-1.90689	-1.8572	-1.87447	-1.6798	-1.62975	-1.81906	-1.96496	-2.10329	-1.95953	-1.99337	-1.79536	-1.97435	-1.58169	-1.84327	-1.65184	-2.06001	-1.69697	-1.8435	-1.74108	-1.49722	-2.10818	-1.90576	-1.81432	-1.97236	-1.68762	-1.90931	-1.88126	-1.8855	-1.94241	-1.89129	-1.81681	-1.76236	-1.79684	-1.55328	-1.926	-1.97956	-1.52541	-1.90365	-1.59495	-1.53176	-1.8738	-1.39496
A_72_P004721	-0.699919	-0.959556	-0.894647	-0.702385	-0.933251	-0.992658	-1	-0.934905	-0.589138	-1.20005	-0.927386	-0.993714	-0.64352	-1.01076	-0.757513	-0.443733	-1.23799	-0.859488	-0.993545	-1.2422	-0.573185	-0.858086	-1.2627	-1.16169	-0.996248	-0.747968	-0.951619	-1.04645	-0.901522	-0.975868	-0.647862	-0.968636	-0.815446	-0.936753	-1.00933	-1.07023	-1.0906	-1.15926	-0.769116	-0.629632	-0.897867	-0.263928	-1.16597	-1.44796	-1.22104	-0.894507	-0.912977	-1.1383	-0.875639
A_72_P004726	5.20188	4.94814	5.1334	5.28475	5.19318	5.39315	5.43349	5.38118	5.14857	5.40222	5.39388	4.22848	5.23803	5.15393	5.31201	5.08449	5.29965	5.2522	5.19195	4.86812	5.06785	5.32318	5.02136	4.95139	5.09754	5.36779	5.12187	5.09363	5.3377	4.077	5.26126	5.20021	5.22455	5.22653	5.22239	5.24776	5.2854	5.22447	3.85428	5.23458	5.12266	5.36797	5.29334	5.38687	5.25291	5.30315	5.25685	4.14394	6.06787
A_72_P004741	-0.230057	-0.317921	-0.0421417	-0.256826	-0.574951	-0.410139	0.0730148	-0.32656	-0.284881	-0.289507	-0.157208	-0.365498	-0.0801957	-0.319044	-0.313211	-0.443733	-0.448668	-0.541938	-0.46551	-0.38048	-0.324464	-0.302786	-0.195768	-0.350454	-0.313499	-0.202662	-0.248821	-0.28626	-0.238334	-0.30465	-0.448802	-0.31797	-0.316291	0.0092068	-0.36656	-0.258472	-0.383329	-0.395748	-0.0403014	-0.364331	-0.312905	-0.116222	-0.559844	0.0595568	-0.294646	-0.273018	-0.378138	-0.0487718	-0.178274
A_72_P004766	-2.43463	-2.68272	-2.1964	-2.83484	-2.58095	-2.32931	-2.19377	-2.1479	-2.03375	-2.20004	-2.14758	-2.77312	-2.00809	-2.19489	-2.45943	-2.36032	-2.43962	-2.58195	-2.10046	-2.50523	-1.94368	-2.37483	-2.47973	-2.35712	-3.0614	-2.30558	-2.60897	-2.3571	-2.64272	-2.30465	-2.30399	-2.35805	-2.3447	-2.06228	-2.48932	-2.08746	-1.59756	-2.25007	-2.35408	-2.43155	-2.50901	-2.13572	-2.33945	-2.19502	-2.14026	-2.49809	-2.42253	-2.82343	-2.56502
A_72_P004796	-1.9752	-2.00894	-2.08092	-2.46919	-1.85848	-1.76922	-1.57319	-1.92083	-2.00836	-1.65834	-1.46855	-1.33936	-1.66326	-2.09989	-1.86807	-1.61688	-2.02008	-1.82707	-2	-2.03989	-1.91791	-1.59	-1.6697	-1.90255	-2.17557	-1.70044	-2.14164	-1.47413	-1.37851	-2.19712	-1.7029	-1.6009	-1.7061	-1.88808	-1.95589	-1.53052	-1.71621	-1.97621	-2.12879	-1.45548	-2.30256	-1.60068	-1.77602	-1.76738	-2.24388	-1.85798	-2.14951	-1.9567	-1.92486
A_72_P004828	2.15689	1.66306	1.39523	1.6246	1.099	1.83444	2.30048	1.92795	1.63817	2.27055	2.12279	1.12297	1.46894	1.53716	1.39123	0.884194	1.72579	2.12057	1.63164	1.62909	1.38279	2.20433	1.99411	1.74286	1.86264	1.53194	1.52666	1.35626	1.93988	1.66388	1.71664	0.939289	1.357	1.69631	1.53071	1.5486	1.07337	1.1779	1.12735	1.6368	1.53826	2.08246	1.65251	1.02918	1.12039	2.25333	2.27018	1.69767	2.00975
A_72_P004871	-1.00418	-1.21291	-1.73697	-1.1559	-1.5991	-1.59234	-1.07276	-1.21931	-1.67308	-1.39008	-1.22644	-0.968839	-1.39928	-1.42359	-1.43086	-1.60723	-1.45777	-1.31892	-1.36627	-1.28951	-1.25428	-1.27414	-1.10989	-1.48751	-1.03037	-1.51281	-1.46181	-1.15628	-1.68579	-1.14238	-1.58989	-1.25041	-1.40753	-1.30997	-1.28604	-1.77109	-1.61027	-1.27059	-0.976349	-1.1481	-1.51298	-1.36961	-1.25766	-1.55759	-1.40187	-1.30544	-0.840913	-1	-1.21303
A_72_P004926	2.30431	2.28288	2.7681	2.4171	2.61938	2.60869	2.37722	2.05445	2.34098	2.48805	2.54041	2.28815	2.53417	2.19275	2.40781	2.47399	2.79088	2.68202	2.27992	2.32389	2.77613	3.05608	2.62526	2.62721	2.66296	2.59792	2.23256	2.46093	2.6434	2.50791	2.27895	2.31796	2.61214	2.3982	2.7526	2.4361	2.83458	2.37012	2.42543	2.60071	2.37819	2.66531	2.32034	2.3223	2.53245	2.3657	2.67374	2.76271	3.08219
A_72_P004946	6.59339	6.50192	6.74043	6.66629	6.41574	6.40801	6.52897	7.00329	6.78465	6.88792	6.55763	6.70918	6.85	6.87074	6.79517	7.0526	6.82988	6.70897	6.88366	6.73947	6.98943	6.92653	6.54735	6.52781	6.57126	6.99472	6.75324	6.64331	6.77843	6.7163	7.06961	6.83357	7.17496	6.80838	6.68736	6.83259	6.90366	6.76771	6.79431	6.66456	6.73264	6.91539	6.81035	6.85357	6.66122	6.74586	6.86649	6.80067	6.97218
A_72_P004996	3.06746	2.62627	3.19353	3.06091	3.10742	3.13642	3.17692	3.11974	2.95769	3.11226	2.83553	3.07518	2.57085	3.01191	3.05616	3.46802	3.26047	3.04357	3.09789	2.74441	2.92724	2.90387	2.59778	2.7496	3.02652	2.94261	2.90784	2.83811	3.24064	2.72772	3.07457	3.27807	2.87072	3.29658	3.03011	3.10994	2.97947	3.0935	2.96123	2.68356	3.07859	3.14893	3.17151	3.26652	3.24541	2.98918	2.94622	3.34787	3.0385
A_72_P005056	3.91742	3.82558	3.877	3.77207	3.80965	3.70637	3.68857	3.68341	3.57117	3.87067	3.73076	3.55378	3.64497	3.70367	3.64071	3.54806	3.49554	3.59397	3.58523	3.59028	3.63572	3.71391	3.95598	3.92257	3.94618	3.9343	3.52004	4.02639	3.83967	3.83673	3.4399	3.4855	3.82625	3.65027	3.647	3.65996	3.7067	3.45413	4.06662	3.82608	3.79637	3.69665	3.56717	3.76217	3.88452	3.60595	3.79502	3.84483	4.25648
A_72_P005061	-1.34716	-1.43118	-1.32193	-1.49088	-1.37932	-1.67807	-1.38642	-1.22795	-1.35781	-1.50383	-1.26754	-1.41714	-1.5022	-1.37143	-1.31756	-1.37253	-1.39523	-1.13901	-1.58173	-1.36773	-1.21453	-1.39232	-1.36714	-1.28334	-1.50815	-1.22651	-1.49722	-1.40471	-1.33787	-1.45856	-1.42217	-1.36314	-1.44219	-1.56479	-1.54742	-1.33669	-1.36436	-1.42766	-1.34395	-1.63509	-1.51696	-1.21645	-1.49592	-1.29546	-1.62855	-1.38983	-1.35405	-1.28154	-1.10886
A_72_P005071	-2.30534	-2.16814	-1.84276	-2.38553	-2.31792	-2.38589	-2.10631	-2.07595	-2.34716	-1.98813	-1.89482	-2.23929	-2.25107	-2.28046	-2.27886	-1.93518	-2.07505	-2.28183	-2.00648	-2.33842	-2.39824	-2.07744	-1.99163	-2.39319	-1.83007	-2.16993	-2.43582	-1.71699	-1.99322	-2.18917	-2.00493	-2.08153	-1.97758	-2.52172	-2.41532	-2.12969	-2.0729	-1.96279	-1.94924	-2.18763	-1.74068	-2.078	-2.10339	-1.77998	-1.54108	-2.22571	-2.13302	-2.02012	-1.79656
A_72_P005101	-2.02524	-1.9389	-2.20645	-1.82103	-2.06999	-1.84653	-2.07276	-2.19794	-2.19622	-1.93397	-2.10226	-1.95656	-2.14415	-1.9779	-2.01582	-2.08116	-2.06111	-1.73396	-2.14985	-1.83885	-2.05159	-2.10601	-1.90102	-1.92878	-2.00753	-2.04594	-1.95162	-1.95146	-1.87221	-2.06761	-2.27192	-1.91534	-2.07621	-1.90874	-2.05075	-2.05319	-1.99582	-2.05946	-1.84561	-1.92459	-1.54107	-2.078	-2.08984	-1.89862	-1.93429	-2.00998	-1.91298	-1.9567	-1.51025
A_72_P005121	1.0207	0.89651	1.09208	1.01547	1.12134	1.07616	0.897928	1.20163	0.86458	0.877717	0.871475	1.1783	0.53664	0.766845	0.948374	1.05421	0.880501	0.63915	1.12836	1.02116	0.925466	0.766815	0.853398	0.959457	1.22239	0.824283	0.695426	1.00183	1.05989	1.01039	0.818333	1.25873	0.697706	1.08518	0.758608	0.815724	0.971494	0.994851	1.0905	0.764499	1.24529	1.04182	1.02978	1.28346	1.09483	0.915488	0.891359	1.23207	1.35567
A_72_P005126	2.19017	1.96845	2.38689	2.42834	2.52548	2.50358	1.9386	2.19478	2.45791	2.18443	2.32297	1.97056	1.69567	2.15805	2.13432	2.15263	2.15657	1.76412	2.24076	2.30278	2.47956	2.27942	2.55269	2.18338	2.55427	2.20734	2.22443	2.09978	2.42716	2.37248	2.04086	2.22437	1.71206	2.22687	2.07413	1.7791	1.86417	2.04678	2.22664	2.02874	2.01455	2.07347	2.0582	1.73365	2.36077	1.9622	2.38482	2.45397	2.53161
A_72_P005151	-0.979301	-1.07128	-1.1375	-1.20436	-1.37932	-1.30183	-1.10631	-1.0299	-1.46884	-0.922625	-0.994814	-1.15621	-1.37582	-1.19111	-1.09579	-1.00633	-1.36923	-1.12252	-0.936714	-1.32603	-1.11971	-0.975082	-1.10266	-1.12711	-0.870717	-1.18386	-1.19151	-0.947924	-1.1654	-1.21315	-1.02818	-1.51911	-1.28843	-1.11733	-1.00254	-1.16585	-1.30117	-1.42306	-0.852774	-1.17963	-1.03667	-1.00447	-1.18745	-0.976244	-1.00406	-1.28106	-0.804554	-0.984102	-0.869922
A_72_P005156	-0.548932	-0.546254	-0.471504	-0.640458	-0.976087	-0.516678	-0.471306	-0.321928	-0.805272	-0.374543	-0.449507	-0.402492	-0.444934	-0.730655	-0.196397	-0.296891	-0.48078	-0.428148	-0.454386	-0.892617	-0.819229	-0.801502	-0.161552	-0.614819	-0.103163	-0.542438	-0.472785	-0.108182	-0.642724	-0.142379	-0.555718	-0.87117	-0.815446	-0.690315	-0.401857	-0.899159	-0.758027	-0.969484	-0.384885	-0.618784	-0.454566	-0.662965	-0.454097	-0.582201	-0.748623	-0.342807	-0.638261	-0.510013	0.0586811
A_72_P005176	-1.90325	-2.05267	-2.09954	-1.98838	-1.85848	-2.07555	-1.84327	-1.94912	-1.9752	-2.04439	-1.98793	-2.02542	-2.21732	-2.21773	-1.87447	-1.95341	-2	-2.41203	-2.05943	-2.05344	-2.15313	-1.8795	-1.88233	-2.08226	-1.88452	-2.30558	-2.14164	-1.86899	-2.02975	-1.80215	-1.9853	-1.96864	-2.30429	-1.7512	-1.83638	-2.1014	-2.09954	-2.03118	-1.62118	-2.12489	-1.81224	-1.7808	-2.45627	-1.79909	-1.94049	-2.15016	-2.03787	-1.91089	-0.830753
A_72_P005181	-2.25472	-2.25061	-2.09954	-2.21335	-2.42175	-2.28379	-2.34578	-2.07595	-2.2448	-1.90391	-2.40755	-2.34735	-2.05204	-2.32937	-2.4788	-2.19943	-2.43962	-2.0837	-2.47897	-2.28951	-2.43431	-2.77259	-2.38896	-1.85148	-2.40505	-2.57268	-2.67839	-2.16445	-2.42033	-2.30465	-2.40468	-2.29834	-2.21917	-2.39973	-2.32786	-2.26434	-2.04675	-2.32536	-2.35408	-2.46031	-1.2821	-2.08746	-2.26906	-2.23783	-2.41477	-2.40732	-2.32567	-2.26704	-2.10982
A_72_P005196	0.562551	0.599747	0.743508	0.805687	0.541447	0.70044	0.665452	0.558833	0.569592	0.583637	0.681532	0.236275	0.966437	0.923784	0.660478	0.507135	0.68966	0.820632	0.545614	0.623782	0.83366	0.861155	0.920597	0.47546	0.861087	0.940207	0.579131	0.815949	0.741488	0.668261	0.468208	0.880223	0.920383	1.00553	0.748582	0.665368	0.777782	0.393459	0.685999	1.28052	0.712812	0.963818	0.615776	0.740278	0.719198	0.629591	0.762894	0.749698	1.34563
A_72_P005241	0.900762	1.17842	1.18057	1.19604	1.35058	1	1.30208	1.02839	0.905222	1.11088	1.37331	0.821684	1.01161	1.05344	0.753656	1.30924	0.965518	0.83927	1.29976	1.17429	1.21246	0.996645	0.954792	1.04955	1.07146	1.12964	1.1246	0.983449	1.1847	0.910363	1.31172	0.88774	1.15297	1.27423	1.33422	1.09932	1.03307	1.18394	1.19488	0.962572	1.00625	1.16446	0.785242	1.05956	1.08264	1.26855	1.24596	1.03942	1.4224
A_72_P005251	-1.09478	-1.05267	-0.940057	-1.41633	-1.17496	-1.1471	-0.893648	-1.13972	-1.39023	-1.20921	-0.920813	-1.28461	-1.20074	-1.36292	-1.13366	-1.10813	-0.973649	-1.1357	-1.25401	-1.31375	-1.23427	-1.16491	-1.30357	-1.14622	-1.24511	-1.01654	-1.44443	-1.311	-1.14522	-1.35267	-1.28386	-0.922832	-1.21542	-1.13345	-1.07904	-0.993487	-0.962847	-1.13271	-0.96855	-1.22005	-1.48543	-1.00447	-1.35557	-1.23783	-1.19856	-1.05063	-1.2349	-1.07379	-0.865403
A_72_P005261	-2.39023	-1.93207	-2.23704	-2.51291	-2.62986	-2.57032	-1.94584	-2.36893	-2.58914	-1.85997	-2.38024	-2.22449	-2.5022	-2.46853	-2.22065	-2.76996	-2.6118	-2.69443	-2.46105	-2.59153	-2.79558	-2.12782	-2.37148	-2.14238	-2	-2.31578	-2.38519	-2.45396	-2.43251	-2.27912	-2.75735	-2.24101	-2.53734	-2.50065	-2.26151	-2.41286	-2.14505	-2.46975	-2.11151	-2.35755	-2.28889	-2.20611	-2.43899	-2.22055	-2.32274	-2.32193	-2.11672	-2.36657	-2.1838
A_72_P005306	-1.41226	-2.06008	-1.4715	-1.84877	-1.78048	-2.57032	-1.35079	-0.882817	-1.58914	-1.70293	-1.38476	-1.12496	-1.12447	-1.43246	-1.23704	-1.71711	-1.35641	-1.81642	-1.45217	-1.36351	-0.892602	-0.778326	-1.87615	-1.45856	-1.15033	-0.833275	-1.68859	-0.0886061	-1.13027	-1.24988	-1.94683	-1.069	-0.765212	-0.979822	-1.86073	-2	-1.55394	-1.54275	-0.988126	-1.47981	-1.62449	-0.977838	-1.6514	-0.891769	-1.10498	-1.18744	-1.43259	-1.32593	-1.58128
A_72_P005351	1.40772	0.902246	1.40846	1.22461	1.46053	1.41389	1.39119	1.33372	1.14374	1.23595	1.182	1.33822	0.736069	1.17678	1.14147	1.44356	1.24477	1.05249	1.37652	1.03802	1.14913	1.21519	0.780963	0.977225	1.44363	1.23642	1.09296	1.20584	1.56902	0.908512	1.19899	1.48089	1.01605	1.50586	1.12073	1.46121	1.20617	1.26603	1.13099	1.03477	1.32193	1.34233	1.20761	1.60266	1.35381	0.021398	1.3279	1.42375	1.38435
A_72_P005361	-0.903247	-0.798909	-0.850622	-0.664911	-0.933251	-1.00738	-0.78099	-0.839146	-0.812576	-0.579013	-0.957339	-0.49269	-0.044618	-0.874469	-1.01582	-0.633926	-0.736412	-0.58421	-0.524775	-1.03317	-0.898888	-0.855052	-0.901024	-0.772155	-0.460841	-0.628779	-0.66323	-0.675514	-1.14522	-0.864078	-0.746296	-1.27418	-0.151286	-0.495437	-0.731622	-1.28011	-1.20645	-0.709248	-0.498201	-0.455478	-0.512983	-0.277399	-0.696881	-0.811969	-0.586583	-0.680063	-0.447799	-0.910892	-1.0164
A_72_P005386	3.31021	2.82885	3.8859	2.92082	3.29557	2.69647	3.60389	3.26072	2.9953	3.44527	3.05188	2.95277	2.72472	3.07944	3.07288	3.06274	3.45504	2.65788	3.25878	2.86542	3.20259	3.26607	2.86889	3.13355	3.32811	3.18672	2.95772	3.18327	3.70427	2.91198	2.95837	3.49185	2.90237	3.26849	3.02014	3.29291	3.14886	3.2445	3.49864	2.88157	2.83903	3.45251	2.93315	3.50234	3.26593	3.37835	3.1549	3.21538	2.98921
A_72_P005486	-0.975197	-0.694212	-1.02647	-1.35537	-1.31791	-1.30183	-0.818732	-1.06044	-1.1867	-1.21381	-0.696548	-0.512774	-0.35274	-1.00413	-0.760472	-0.870266	-0.819037	-0.754135	-1.17885	-1.03989	-1.59343	-0.891888	-0.7721	-1.06397	-0.699266	-0.947533	-1.15571	-0.607073	-0.970854	-1.42084	-0.903202	-0.817797	-1.18208	-1.01672	-0.999155	-0.765535	-0.853024	-0.949492	-1.34395	-0.83713	-1.04526	-0.641903	-0.82008	-0.831509	-1.25544	-1.17991	-1.05718	-1.46243	-0.547209
A_72_P005536	-1.57665	-1.63763	-1.70099	-1.53527	-1.74637	-1.68397	-1.40718	-1.53052	-1.80527	-1.26542	-1.63608	-1.48165	-1.95151	-1.63276	-1.52334	-1.55993	-1.50416	-1.57296	-1.46998	-1.72608	-1.74941	-1.68378	-1.63277	-1.46815	-1.18836	-1.79712	-1.48829	-1.30647	-1.84754	-1.73118	-1.44433	-1.64981	-1.75974	-1.5539	-1.57738	-1.5495	-1.70253	-1.66239	-1.34395	-1.74284	-1.25526	-1.65591	-1.57864	-1.43296	-1.38062	-1.7425	-1.70981	-1.49585	-0.254507
A_72_P005581	-0.259703	-0.212913	-0.198904	-0.236067	-0.184059	-0.226693	-0.409791	-0.185266	-0.0814814	-0.200045	-0.122857	-0.276961	-0.180273	-0.0478005	-0.110822	-0.14955	-0.273711	-0.243886	-0.0952675	-0.330149	-0.0238467	0.0956206	-0.36281	-0.335024	-0.0477441	-0.188541	-0.352403	-0.156276	-0.185866	-0.215168	-0.248338	-0.197182	0.170284	-0.050758	-0.113366	-0.214255	-0.14505	-0.213851	-0.128786	0.187799	-0.319841	0.0309319	-0.223977	-0.0893065	-0.320713	-0.225713	-0.176715	-0.0864641	0.392752
A_72_P005596	3.01504	2.9648	2.89224	3.06068	2.90555	3.14933	3.28115	3.07545	2.77939	3.06413	3.21053	2.95562	2.96345	3.32292	3.37548	3.32019	3.20567	2.92644	3.08955	2.81855	2.83271	3.31184	3.05135	2.848	3.48348	3.08189	3.11767	3.42937	2.74149	2.74182	3.24438	2.40135	2.83747	2.84306	3.21786	2.93149	2.52374	2.83451	3.26125	3.18548	2.88651	3.05316	2.76837	2.96409	3.28351	3.07866	3.19911	3.148	4.08095
A_72_P005646	-0.144609	-0.295861	-0.514573	0.222948	-0.554149	0.896054	-0.164761	-0.333535	0.296691	0.232576	0.0426612	-0.126677	0.540345	-0.40818	-0.330698	-0.370484	-0.265696	-0.337828	-0.447753	0.137504	-0.049842	-0.298658	-0.415597	0.127991	0.0093621	0.153852	0.208037	-0.338479	0.102703	-0.197122	0.207545	0.0216359	-0.429092	-0.0431247	0.0276245	0.103881	-0.128956	-0.545249	0.0507631	-0.443466	-0.584266	0.0352971	0.277217	0.0018413	-0.194845	0.0262913	0.0975409	0.504145	-0.0636195
A_72_P005651	-1.49211	-1.78963	-1.85853	-1.26849	-1.89538	-1.71989	-1.95346	-1.93491	-1.91107	-1.80339	-1.81343	-1.65929	-1.70358	-1.92057	-1.65483	-1.99685	-2.02684	-2.10947	-1.81221	-2.00657	-1.86157	-1.94251	-1.20736	-1.12711	-1.70232	-1.96347	-1.68859	-1.89596	-2.18587	-1.75445	-1.99836	-1.72643	-2.11064	-1.90874	-1.95589	-2.14405	-1.39703	-1.68425	-1.51514	-1.87213	-1.75471	-1.7808	-1.8145	-1.22055	-1.79847	-2.06443	-1.87821	-1.76794	-1.62883
A_72_P005716	1.90188	1.43672	1.68896	1.676	1.77073	1.6959	1.82804	1.84491	1.68237	1.54398	1.86673	1.57072	1.8484	1.80228	1.76193	2.22126	1.85132	1.38268	2.0312	1.58168	1.75176	2.34882	1.70933	1.75527	1.88773	1.90771	2.08363	1.86396	1.82887	1.78079	1.85962	1.93359	2.039	1.86807	1.82976	2.05759	1.83282	1.76916	1.73099	1.77636	1.76127	2.0078	1.69812	1.89145	1.66709	1.74688	1.89287	1.81078	2.34066
A_72_P005761	-1.49211	-1.50012	-1.32193	-1.19989	-1.63609	-1.38109	-1.28208	-1.5093	-1.37393	-1.41107	-1.29278	-1.39626	-1.55392	-1.30879	-1.56931	-1.65614	-1.50889	-1.54633	-1.5388	-1.62654	-1.28276	-1.24208	-1.1318	-1.12711	-1.45054	-1.54844	-1.10022	-1.52585	-1.24906	-1.61482	-1.27987	-1.50779	-1.52801	-1.49544	-1.41532	-1.38276	-1.57247	-1.52785	-1.10722	-1.50955	-1.23545	-1.38119	-1.66138	-1.10112	-1.33904	-1.5652	-1.47872	-1.40839	-0.582826
A_72_P005786	0.660769	1.76522	1.51785	2.63778	1.35608	2.82356	0.590209	2.71375	2.85481	2.77113	0.833103	1.86816	2.6265	1.09496	0.879706	1.67372	1.07055	1.7883	1.9927	0.748071	1.85249	0.789289	0.67975	1.22859	1.71081	1.84788	1.74551	2.85489	1.10481	1.06458	2.50395	2.26369	1.87711	1.79063	1.19201	2.41911	2.83105	1.03971	1.37423	1.49482	3.16217	1.44924	2.85869	2.20491	2.43155	0.648756	1.04779	2.2515	2.40118
A_72_P005861	-0.284881	-0.113101	-0.338416	-0.179924	-0.617475	-0.362044	-0.0198448	-0.345235	-0.542844	-0.0754656	-0.0156722	-0.294239	-0.624042	-0.150262	-0.154921	-0.302721	-0.23017	-0.452671	-0.26757	-0.164811	-0.254277	-0.187627	-0.0288379	-0.181268	0.225609	-0.536464	-0.222657	-0.0314245	-0.40226	-0.274903	-0.383115	-0.33787	-0.66714	-0.0469363	-0.315182	-0.47502	-0.526571	-0.314664	0.0039689	-0.368867	0.0411834	-0.0453715	-0.309707	-0.0055382	0.018512	-0.0889146	-0.346904	-0.187516	1.7573
A_72_P005886	-0.1127	-0.0825671	0.105353	0.0116191	-0.0826986	-0.167627	0.128156	-0.0527415	-0.0188865	0.234266	0.0359196	0.254874	-0.225684	0.0318167	0.0766213	0.195995	0.39832	-0.0427949	0.232523	-0.0671142	-0.0169931	0.0477921	-0.129966	0.0034722	0.0624959	-0.131147	-0.127697	0.107438	0.233672	-0.0227753	-0.0348855	0.230298	-0.0392594	0.21737	-0.194215	0.187945	-0.0445902	0.163438	0.0960871	-0.244852	0.0384741	0.219198	-0.0401444	0.398359	0.291641	0.0440926	0.174072	0.471371	0.55416
A_72_P005931	-0.0487658	0.148968	0.423211	0.224613	-0.0615753	-0.265982	0.616157	0.245979	-0.167842	0.496174	0.524239	0.183164	0.27583	0.402611	-0.0480054	0.145517	0.0901978	0.439304	-0.006484	0.229868	0.101112	0.31622	0.694355	0.414168	0.501174	0.334206	0.0204865	0.227868	0.144282	0.245547	0.0937248	0.0274807	0.383221	0.282605	0.0587925	0.0762836	0.156387	-0.0311759	0.244367	0.375802	0.0995357	0.168435	0.202116	0.166851	0.232196	0.335791	0.234092	0.111475	1.2546
A_72_P006016	0.320259	0.715044	0.125531	0.288092	0.422053	0.215013	0.131759	0.0437214	0.125705	-0.0403014	0.0676652	0.354322	0.60308	0.387557	0.613246	-0.0238731	0.341737	0.368748	0.496016	0.595851	0.567969	0.736966	-0.0565164	0.60224	-0.0458037	0.326033	0.492664	0.215322	0.0379973	-0.157809	0.548956	0.679557	0.35574	0.376663	0.187565	0.45765	0.593302	0.308847	-0.0119726	0.106789	0.221597	-0.148038	0.536107	0.619552	0.0153096	0.0181266	-0.0417102	0.155197	-0.0342599
A_72_P006091	-2.51577	-2.32908	-2.61144	-2.44781	-2.70648	-2.55943	-2.72128	-2.72469	-2.52774	-2.80339	-3.27591	-2.33141	-2.06699	-2.66379	-2.74574	-2.72753	-2.91606	-2.28917	-2.30905	-2.37197	-2.65063	-2.60012	-2.79232	-2.69697	-3.19265	-2.54844	-2.20608	-2.84252	-2.1756	-2.25402	-2.25616	-2.45251	-2.20422	-2.90874	-2.71488	-2.39559	-2.02106	-2.7404	-2.80339	-1.9113	-2.25526	-2.97784	-2.47376	-2.75489	-2.79847	-2.69878	-2.8111	-3.05291	-2.46085
A_72_P006131	-2.50389	-2.67131	-2.54614	-3.24987	-2.75992	-2.50618	-3.02385	-3.08377	-2.92683	-2.87447	-2.84419	-3.01903	-2.91048	-2.84158	-2.8809	-2.83605	-2.80735	-2.69443	-2.81222	-2.81557	-2.79558	-2.96851	-2.76923	-2.76623	-2.70232	-2.87037	-2.87394	-2.46401	-2.68579	-2.94208	-2.35345	-2.89309	-2.46428	-2.90874	-2.73725	-2.73262	-2.84549	-2.93632	-3.06088	-2.87213	-1.67251	-3.12594	-2.83131	-3.08931	-2.71101	-2.88223	-3.27053	-2.61321	-2.3445
A_72_P006136	5.55388	5.61864	5.16518	5.45017	5.38935	5.00241	4.96875	5.32701	5.43048	5.05106	5.32314	5.84505	5.12716	5.05949	5.40174	5.29049	5.18609	5.62939	5.77239	5.87629	5.06351	5.05638	5.34831	5.69404	5.1648	5.61505	5.47536	5.37788	5.81767	5.32488	5.25207	5.54112	5.53004	5.27471	5.45435	5.76356	5.64302	5.42523	5.32788	5.41476	5.54669	5.37724	5.41818	5.43656	5.62326	5.43073	5.0151	5.09485	5.63933
A_72_P006176	-0.614449	-0.5993	-0.740613	-0.838308	-0.533644	-0.797726	-0.692333	-0.688467	-1.03375	-0.722466	-0.357877	-0.993714	-0.851048	-0.669026	-0.691071	-0.465363	-0.653027	-0.687136	-0.625974	-0.821358	-0.642695	-0.579944	-0.929531	-0.751524	-0.52968	-0.402759	-0.653211	-0.716991	-0.893085	-0.820451	-0.900136	-0.591915	-0.727315	-0.532363	-0.628723	-0.857165	-0.922658	-0.757675	-0.584963	-0.565738	-0.713028	-0.587198	-0.808939	-0.343742	-0.65892	-0.851982	-0.874781	-0.805857	-0.400628
A_72_P006186	-1.49211	-1.7531	-1.14715	-1.65263	-1.26867	-1.30183	-1.42824	-1.43741	-1.57665	-1.42168	-1.53727	-1.68946	-1.89706	-1.61244	-1.43559	-1.48732	-1.1917	-1.72397	-1.59145	-1.70454	-1.50927	-1.53555	-1.63277	-1.78408	-1.27208	-1.70044	-1.59932	-1.61265	-1.38441	-1.33065	-1.56055	-1.19946	-1.78176	-1.45943	-1.40633	-1.47956	-1.51756	-1.38676	-1.44854	-1.7137	-1.29913	-1.09699	-1.47375	-1.38887	-1.32274	-1.47947	-1.48393	-1.33598	-0.926248
A_72_P006221	-1.50389	-1.36538	-1.38904	-1.70239	-1.57495	-1.53789	-0.861064	-1.51987	-1.67974	-1.03622	-1.08746	-1.23929	-1.33907	-1.51965	-1.37537	-1.17071	-1.39523	-1.05213	-1.68716	-1.73697	-1.46197	-1.48777	-1.39779	-1.57803	-1.22302	-1.43296	-2.02078	-0.97283	-0.884697	-1.4255	-1.92174	-1.18587	-1.28057	-1.41442	-1.55734	-1.11548	-1.17779	-1.64086	-1.41636	-1.48966	-1.19344	-1.11622	-1.60731	-1.20348	-1.50385	-1.5457	-1.49442	-1.16046	-1.18115
A_72_P006236	0.444955	0.89651	0.751321	0.791154	0.724048	0.716207	0.889442	0.816836	0.717657	0.734579	0.993056	0.786505	1.08445	0.80417	0.83335	0.65179	0.812096	0.786116	0.694955	0.812965	0.839337	0.972938	0.81954	0.814785	0.437405	0.873348	0.766188	0.484643	0.722397	0.798887	0.671492	0.890949	0.828864	0.638749	0.98556	0.72385	0.798366	0.882236	0.497582	0.980516	0.470027	0.607124	0.596006	0.59048	0.577654	0.782023	0.952507	0.591608	1.48601
A_72_P006251	0.305152	-0.0787953	0.168953	-0.0615696	0.137869	0.342392	-0.0258519	0.154221	-0.1127	0.092364	-0.0262157	-0.39626	-0.204865	0.137579	-0.184425	-0.0945834	0.163261	-0.152338	-0.076386	-0.133901	0.174797	0.183821	0.444545	-0.173406	0.144658	0.22063	-0.177085	-0.26853	-0.105696	0.116814	-0.439869	0.228607	-0.138795	0.181984	-0.0719112	0.0354647	0.0950683	-0.0883198	-0.141882	0.373088	-0.268615	0.111693	-0.216597	0.045343	-0.0220385	-0.060968	0.341234	0.359013	0.860102
A_72_P006321	1.97317	1.62425	1.94939	1.69474	1.69083	1.31159	2.03505	1.86027	1.86972	1.94636	1.45328	1.742	1.41414	1.52804	1.73592	2.2633	1.80355	1.44927	1.95106	1.853	1.60287	1.97251	1.6808	2.0013	2.038	1.89119	1.62308	1.84015	1.7347	1.81972	1.73203	2.00445	1.57795	1.56949	2.11489	1.64255	1.83282	2.1847	2.24353	1.55892	1.85356	1.89823	1.42726	2.03099	2.19305	1.61234	1.60599	1.79186	2.11949
A_72_P006346	5.59392	5.33091	5.6324	5.49909	5.49569	5.55177	5.81027	5.72299	5.44629	5.79359	5.77432	5.7292	5.54085	5.51677	5.43514	5.65374	5.58794	5.55228	5.50815	5.3837	5.57217	5.74748	5.38908	5.48655	5.58883	5.67934	5.39628	5.5761	5.65271	5.44098	5.44066	5.55985	5.57087	5.5109	5.56917	5.68358	5.57622	5.54185	5.53256	5.60967	5.49485	5.64126	5.4909	5.66085	5.71828	5.58268	5.58434	5.54922	6.32981
A_72_P006381	-0.734189	-0.753105	-0.631613	-0.652632	-0.722968	-0.63743	-0.496109	-0.467779	-0.423401	-0.390084	-0.517297	-0.49269	-0.128386	-0.517286	-0.913463	-0.518638	-0.674088	-0.349293	-0.618506	-0.631613	-0.593434	-1.18001	-0.78073	-1.02454	-1.1587	-0.844302	-0.833783	-1.00183	-0.819295	-1.03163	-0.374578	-0.779874	-0.316291	-0.814763	-0.754254	-0.727207	-0.255527	-0.684253	-1.06088	-0.83713	-1.14644	-1.02251	-0.663889	-0.452997	-0.888579	-0.381167	-0.81767	-0.443287	-0.645387
A_72_P006436	1.14374	1.38166	1.32368	0.7934	0.867511	0.70044	1.60777	0.806298	0.532598	1.0295	1.60958	1.1208	0.881381	1.05741	1.42419	1.18006	1.28898	1.2254	1.09543	1.18442	0.921012	1.57319	1.44578	1.23451	1.36121	1.0305	0.838975	1.07309	1.10059	0.946889	1.16865	0.994043	1.02638	0.956875	1.44515	1.24345	1.24903	1.12938	1.28489	1.41328	0.444671	1.55183	0.654522	1.17911	1.19234	1.22807	1.41317	0.74255	1.76948
A_72_P006471	-0.819918	0.111494	-0.618129	0.371615	-0.703205	-0.597902	-1.09785	-0.393011	-0.805272	-0.0901978	-1.21032	-0.0876597	0.268404	-0.90195	-0.682626	0.060282	-0.711703	-0.515865	-0.0493558	0.0114306	-0.461968	-0.309	-0.532195	0.398429	-0.607683	-0.533486	-0.237549	-0.492024	-0.819295	0.371811	-0.508256	-1.40976	-0.961781	-0.208299	-0.494073	-0.648351	-0.235696	-0.243971	-0.683647	-0.806036	-0.646121	-0.761743	-0.103387	-1.08931	-0.853028	-0.928821	0.35591	-0.470716	-0.0325404
A_72_P006476	-0.153858	-0.313482	-0.321928	-0.800566	-0.499155	-0.235331	-0.476781	-0.596103	-0.50685	-0.911369	-0.565182	-0.610385	-0.144154	-0.333522	-0.212517	-0.033534	-0.322759	-0.660708	-0.0543856	-0.596484	-0.55074	-0.630928	-0.591696	-0.588443	-0.171335	-0.775847	0.0126414	-0.528485	-0.664098	-0.512092	0.20042	-0.50217	-0.131706	-0.303117	0.35551	-0.136851	-0.768675	-0.436906	-0.520832	-0.384859	-0.362172	-0.583846	-0.828492	-0.496524	-0.781663	-0.287113	-0.58123	-0.675676	0.445267
A_72_P006481	-0.962953	-0.942319	-1.11839	-1.22239	-1.12152	-1.33859	-0.934499	-0.650228	-1.05959	-0.85997	-0.742171	-0.62975	-0.958461	-0.939424	-0.796467	-1.20669	-0.928661	-0.915197	-1.05271	-0.961181	-1.11238	-1.35755	-0.463426	-0.948775	-0.726981	-0.441307	-0.900358	-1.03142	-0.91427	-1.38408	-1.05521	-0.984233	-0.936852	-1.16624	-1.07547	-0.899159	-1.04675	-0.989756	-0.988126	-0.635086	-0.977889	-0.724366	-0.988957	-0.601641	-0.784451	-0.748063	-1.32567	-1.156	-0.268186
A_72_P006521	-2.79077	-2.30244	-2.53343	-2.86285	-2.56898	-3.06012	-2.42824	-2.72469	-2.35781	-2.27501	-2.74798	-2.52632	-2.65195	-2.41476	-2.72247	-2.70677	-2.64261	-2.49449	-2.39151	-2.61144	-2.52864	-2.47375	-2.74651	-2.74277	-2.39514	-2.63515	-2.49722	-1.96567	-2.43251	-2.71969	-2.32029	-2.48543	-2.06266	-2.77629	-2.43347	-2.84539	-2.36436	-2.72899	-2.50383	-2.12489	-2.37295	-2.84354	-2.50938	-2.52541	-2.84428	-2.64593	-2.87821	-2.45146	-2.46661
A_72_P006551	1.37915	1.59739	1.37599	1.18069	1.41227	0.957043	1.13715	1.69188	1.3236	1.34401	0.89774	1.5739	1.39926	1.29512	1.22314	1.64676	1.54565	1.22411	1.48969	1.35627	1.46281	1.54303	1.14375	1.34743	1.41926	1.56635	1.87836	1.58557	1.40766	1.4817	1.57011	1.83206	2.01645	1.35805	1.6236	1.4505	1.1676	1.54794	1.85042	1.31911	1.12912	1.65613	1.36837	1.54195	1.3777	1.31461	1.23171	1.46487	2.09235
A_72_P006556	2.93442	2.85669	3.06178	3.18112	2.99749	3.12254	3.05416	2.87749	2.9396	3.02487	3.18429	2.81409	3.21224	3.02007	3.09557	3.18874	3.07332	2.8674	3.19062	2.85911	3.30425	3.21844	3.15774	3.065	3.13357	3.35524	2.9616	3.11337	3.11791	2.97391	2.98784	3.07529	3.12235	3.08735	3.28165	2.97904	2.98635	2.8885	3.05196	3.23453	2.64497	3.16396	2.96128	3.08149	2.96971	2.94119	3.12179	3.22011	3.68548
A_72_P006561	-0.720383	-0.833447	-0.982618	-1.43199	-1.10414	-1.24839	-0.602811	-0.727747	-1.14461	-1.40579	-0.497601	-0.879202	-1.08209	-0.847502	-0.677023	-0.959533	-0.634847	-0.795357	-1.2852	-1.2578	-1.45269	-0.94897	-0.632772	-1.30036	-1.34656	-1.01238	-1.10362	-1.38548	-0.931445	-1.43958	-1.02483	-0.582982	-1.00972	-1.59795	-1.1865	-0.929922	-0.979241	-0.982967	-0.881774	-0.891578	-1.44316	-0.784644	-1.16597	-0.851317	-1.057	-0.742504	-1.03787	-1.51286	-0.426003
A_72_P006571	0.265811	0.182355	0.576192	0.861329	0.400903	1.23391	0.669176	0.367084	1.08795	1.05076	0.626502	0.232259	1.10127	0.563076	1.19286	0.514889	0.395796	1.10595	0.988634	0.358192	0.473796	0.0380331	-0.0033629	0.595354	0.082149	1.17129	0.754946	1.10913	1.73878	0.277447	1.03486	0.63941	0.42709	1.04187	1.16513	1.09779	0.97256	0.908032	0.404567	0.129484	0.650303	-0.0922164	0.636298	0.581888	0.706347	0.203795	0.62913	0.201112	0.676798
A_72_P006596	0.237797	0.512432	-0.371969	-0.242954	-0.114975	-0.268196	-0.209638	-0.359403	0.0869722	-0.0039799	-0.136119	0.516147	0.45396	-0.507872	-0.180456	-0.426659	-0.277736	-0.125805	-0.173366	0.137504	-0.0834562	-0.0845335	-0.461112	0.173397	-0.113287	0.103094	0.261976	-0.244503	-0.105696	-0.203112	-0.324392	-0.394053	-0.280569	-0.153852	-0.397397	-0.0032677	-0.0424353	-0.250071	0.0660299	-0.119147	-0.235449	-0.573839	0.111207	0.0524674	-0.16366	0.0993146	-0.3977	-0.164938	0.196917
A_72_P006641	1.83567	2.25364	1.62165	1.96557	1.93423	2.01419	1.44068	2.12738	1.62201	1.7885	1.4213	2.14022	1.76538	2.03705	2.39123	2.45972	2.58884	2.37515	2.34312	2.23475	2.09954	1.80472	2.28346	2.1734	1.63118	1.94822	1.87013	2.1887	1.79729	1.94959	2.34666	1.98606	1.96447	1.54247	2.58158	2.07163	2.58775	2.24233	1.70563	2.22214	2.26425	2.07506	2.10827	2.071	1.6548	2.19875	1.71645	2.148	3.43511
A_72_P006676	-1.91893	-2.30244	-1.96544	-2.62839	-1.99599	-2.52725	-2.10631	-2.29445	-2.50389	-2.30415	-2.33585	-2.14572	-2.28563	-2.18735	-2.72247	-2.51412	-2.41282	-2.02124	-1.94915	-2.40632	-2.50927	-1.89189	-2.53706	-1.94208	-2.6661	-1.87037	-2.21343	-2.89596	-2.5078	-1.93542	-2.12151	-2.35805	-2.18208	-1.75743	-2.06482	-2.09442	-2.48794	-1.92326	-2.26542	-2.59202	-2.25526	-2.41653	-1.69688	-1.89862	-2.23623	-2.25708	-2.29784	-2.36657	-2.39394
A_72_P006721	1.00416	0.826839	0.872082	1.03268	0.795248	1.01282	0.18474	0.783913	0.727763	-0.0443941	0.673953	0.529303	0.511701	0.803225	1.07993	0.867853	1.34958	0.6275	0.885601	0.647	0.769702	1.10188	1.44763	0.697495	1.20945	0.681664	0.896377	0.847794	0.446402	1.09988	0.786335	0.547488	0.748538	0.580646	1.21258	0.616175	0.95109	1.01534	0.714132	1.18161	1.04793	0.636153	0.774172	0.558308	0.729005	1.20954	1.39481	1.22182	1.46449
A_72_P006741	1.82512	2.38713	1.87983	2.50124	2.00901	1.75489	2.14608	1.9128	1.99791	1.95202	2.2152	2.13593	2.17857	2.3211	2.41569	2.06142	1.97865	2.08125	2.3734	2.43357	1.93698	1.84632	2.5461	2.46353	2.26835	2.2303	2.41325	2.13184	1.93692	2.18147	2.24334	1.68696	2.2022	2.19898	2.39974	1.99346	2.00052	2.37739	2.05507	2.3536	2.26396	1.68003	2.08308	1.66326	2.16008	2.27061	2.14437	2.22823	3.07222
A_72_P006806	-2.65327	-2.41207	-2.00877	-2.65263	-2.33809	-1.65471	-2.31603	-2.24101	-2.43463	-2.3339	-2.17861	-2.49048	-2.60755	-2.4414	-2.5385	-2.56926	-1.89119	-2.23146	-2.8467	-2.57191	-2.36305	-2.15741	-1.70212	-2.43018	-2.1587	-2.62244	-2.54273	-3.00917	-2.48226	-2.55742	-2.73533	-2.49657	-2.36119	-2.52172	-2.26151	-2.44805	-2.9386	-2.55781	-2.23704	-2.57096	-2.04527	-1.85157	-2.97333	-2.38405	-2.80979	-1.87613	-2.50499	-2.63787	-2.94042
A_72_P006876	2.87655	2.64407	3.07662	3.05998	2.73556	3.02621	3.05629	2.69702	2.82923	2.89198	2.82408	2.80375	3.12366	2.92856	3.23396	3.3213	3.06936	2.81379	3.2173	2.63174	3.07649	2.98738	3.10602	2.8349	3.27651	3.02698	3.05622	3.03076	2.79794	3.1256	3.09161	2.76891	2.97107	3.10657	3.29187	2.93341	2.44299	3.06491	3.05865	2.97851	2.93975	3.1047	2.66978	2.994	3.11965	2.94162	3.19911	3.08299	3.69104
A_72_P006896	-2.62727	-2.19239	-2.67982	-2.90592	-2.51056	-2.70782	-2.76081	-2.66482	-2.7622	-2.60901	-2.74798	-1.86192	-3.25963	-2.72792	-2.4788	-2.90531	-2.69546	-2.43628	-2.59145	-2.89872	-3.10874	-2.06337	-2.92633	-2.88961	-2.54057	-2.75489	-2.76205	-2.4946	-2.49497	-2.66355	-2.76849	-2.43098	-2.67485	-2.93675	-2.50843	-2.90526	-2.45317	-2.70645	-2.76236	-2.41269	-2.44695	-2.7808	-2.83131	-2.48359	-2.67953	-2.76487	-2.89202	-2.78161	-2.22443
A_72_P007031	-0.611261	1.13279	-2.21658	-1.09233	-1.46547	-0.807355	-2.37615	-1.16439	0.296691	-2.2277	-1.43539	0.6676	1.13759	-1.00413	-0.520832	-2.11495	-1.98019	-0.0965269	-1.69761	0.0750658	-1.6937	-2.12782	-1.76923	-1.50714	-2.41504	-0.923946	0.327947	-1.25756	-1.78377	-1.70828	-0.439869	-1.47989	-1.56573	-1.41442	-1.38852	-1.43917	-0.535635	-1.09197	-2.11151	-1.07215	-1.50901	-2.16547	0.290226	-1.80551	-2.16185	-0.648528	-1.89897	-1.38733	-3.34306
A_72_P007141	2.3236	2.77333	2.67534	2.51627	2.62134	2.73153	2.63785	2.64267	2.28775	2.49335	2.43993	2.50676	2.56934	2.35632	2.37447	2.5818	2.62889	2.64831	2.44168	2.37441	2.5033	2.71263	2.53048	2.35016	2.64175	2.74588	2.48588	2.62938	2.58194	2.37315	2.38456	2.2923	2.46295	2.51041	2.56938	2.43971	2.31228	2.23142	2.41504	2.82086	2.46575	2.53189	2.55078	2.30748	2.65274	2.44884	2.44646	2.49283	3.52029
A_72_P007171	1.38236	1.23634	1.5518	1.52677	1.11857	1.22685	1.545	1.30556	1.40772	1.4128	1.58669	1.11572	1.2913	1.4625	1.00175	1.48982	1.21644	1.23439	1.16344	1.37029	1.3606	1.40242	1.48711	1.12958	1.56033	1.29035	1.11877	1.28826	1.48332	1.35967	1.34181	1.4006	1.47664	1.39082	1.26557	1.23585	1.42597	1.03136	1.48486	1.51405	1.34514	1.52414	0.995241	1.53942	1.15718	1.64399	1.48436	1.4371	2.19795
A_72_P007181	-2.04231	-1.57253	-1.75899	-1.49088	-1.34318	-1.64317	-1.46042	-1.4324	-1.28488	-1.2277	-1.34462	-1.44689	-1.13231	-1.63276	-1.6061	-1.32826	-1.19931	-1.235	-1.20844	-1.50524	-1.47131	-1.39232	-2.00505	-1.36605	-1.8435	-1.60984	-1.56135	-1.7659	-1.61471	-1.92878	-1.25616	-1.95321	-1.12465	-1.11332	-1.63922	-1.15128	-1.8084	-1.68977	-1.52655	-1.67386	-0.826984	-1.63495	-1.32351	-1.35548	-1.53168	-1.53605	-1.58123	-1.47349	-1.53606
A_72_P007216	-1.65984	-1.43118	-1.82716	-2.02748	-1.71966	-1.92122	-1.455	-1.82597	-2.1127	-1.90391	-0.789283	-1.94439	-1.96545	-1.60741	-1.92007	-2.185	-1.67409	-1.86496	-2.34969	-1.87447	-2.47131	-2.24207	-1.42008	-2.11954	-1.78406	-1.91617	-2.04678	-1.77839	-1.80735	-1.91561	-1.90935	-1.53051	-2.17477	-1.92268	-1.90436	-2.15855	-1.83054	-2.13271	-2.12879	-1.63509	-2.24862	-1.64889	-2.27672	-1.73635	-2.36384	-1.33861	-2.0689	-1.97229	-1.60154
A_72_P007251	-2.20581	-2.00178	-2.1184	-2.58108	-2.69342	-2.54862	-2.01585	-2.05274	-2.14923	-2.3953	-2.11721	-2.12496	-2.48202	-2.31288	-2.13366	-2.37662	-1.85466	-1.9152	-2.33329	-2.59153	-2.49017	-2.48308	-2.5177	-2.58844	-2.46602	-1.848	-2.25071	-2.39506	-1.94011	-2.74277	-2.28787	-2.13275	-2.42909	-2.36125	-2.22155	-2.07366	-2.28071	-2.56793	-2.29437	-2.00705	-2.24862	-2.10657	-2.24634	-1.95466	-2.11899	-2.28914	-2.50499	-2.40839	-1.67862
A_72_P007316	-2.36854	-2.37459	-2.36632	-2.49088	-2.52206	-2.40526	-2.58496	-2.22363	-2.53981	-2.41636	-2.5025	-2.46416	-2.4425	-2.38	-2.35733	-2.4785	-2.68474	-2.47762	-2.26952	-2.98694	-2.54827	-2.79567	-3.07409	-2.65257	-2.8036	-2.52459	-2.79471	-2.51536	-2.48226	-2.63088	-2.67119	-2.6009	-2.50035	-2.4799	-2.66043	-2.55908	-2.52356	-2.45089	-2.42701	-2.32193	-2.35147	-2.59392	-2.92442	-2.38405	-2.55054	-2.51694	-2.32567	-2.82343	-2.20631
A_72_P007361	-1.53981	-2.45054	-2.26829	-2.51291	-2.40038	-2.78182	-2.70835	-2.74935	-2.29508	-2.35408	-2.92081	-2.68946	-2.5022	-2.52439	-2.67702	-2.46101	-2.73918	-1.78494	-2.30905	-2.35509	-2.34578	-2.54042	-2.47973	-2.37504	-2.29034	-2.63515	-2.32034	-1.84252	-2.31515	-2.54722	-2.18726	-2.90788	-2.69561	-2.60918	-2.75997	-2.59808	-2.70253	-2.71768	-2.4704	-2.47003	-2.57387	-2.66296	-2.53669	-2.50434	-2.32274	-2.67741	-2.46317	-2.89594	-2.08824
A_72_P007366	2.6578	2.66306	2.735	2.63277	2.64434	2.5782	2.4843	2.3678	2.52175	2.53646	2.46148	2.48216	2.75319	2.40355	2.51754	2.60378	2.40524	2.28161	2.54062	2.60961	2.53279	2.52334	2.29651	2.64844	2.65881	2.60131	2.54364	2.31827	2.5606	2.59593	2.30376	2.61179	2.28101	2.46027	2.61369	2.53572	2.52156	2.60312	2.52131	2.57791	2.4416	2.6476	2.35666	2.45053	2.60081	2.40066	2.5082	2.6437	3.16761
A_72_P007391	2.19473	2.33365	2.3158	2.45057	2.17216	2.34999	2.11092	2.10691	2.37635	2.43355	2.38131	2.02343	2.23908	2.1724	2.03669	2.15121	2.00787	2.34553	2.20648	2.3114	2.31108	2.44088	2.42028	2.42586	2.35388	2.39486	2.21284	2.22748	2.16058	2.49193	2.02804	2.15309	2.2633	2.2245	2.32345	2.21772	2.03205	2.14728	2.22961	2.27253	2.02861	2.12609	2.10937	2.10738	2.27901	2.35537	2.25225	2.52235	2.81642
A_72_P007396	-0.390234	0.331526	-0.508341	-0.557995	0.300063	0.38529	-0.754149	-0.530515	0.320259	-0.190943	-0.202327	-0.137031	0.903599	-0.543496	-0.266186	-0.485111	-0.386512	0.0819601	-0.393632	-0.144735	-0.38054	-0.564994	-0.713091	-0.317589	-0.557056	-0.0248747	0.0015863	-0.076987	-0.384412	-0.167537	0.472946	0.033302	-0.482203	-0.684366	-0.386308	-0.122567	0.545395	-0.423056	-0.244083	-0.109624	-0.312905	-0.465026	0.266725	-0.125028	-0.552919	-0.431716	-0.615177	-0.495855	-0.204637
A_72_P007406	0.866868	0.789153	0.835802	0.838677	0.52618	0.560216	1.24751	0.787132	0.61794	1.19835	1.21669	0.795607	0.927368	0.860681	0.721141	0.968081	0.762011	0.773838	0.94897	0.735325	0.790362	0.948835	0.932966	0.991283	1.36194	1.11453	0.806675	0.729265	0.997733	0.859538	0.750687	0.624062	0.657348	1.12722	1.08293	1.09703	0.803167	0.906205	1.21385	0.783022	0.823183	0.966106	0.725199	1.08757	1.17451	0.972376	1.08174	0.919887	1.3655
A_72_P007411	-1.91107	-2.21705	-1.81173	-1.99612	-1.93325	-2.13898	-2.49333	-2.07595	-2.31569	-2.35408	-2.22644	-2.07765	-2.2341	-1.80653	-2.2704	-1.97186	-2.01336	-2.14233	-1.71344	-2.08787	-1.81923	-2.0084	-1.76923	-2.30465	-2.02272	-2.02906	-2.02078	-2.04645	-2.02975	-1.98272	-1.86086	-2.08153	-2.24954	-2.12536	-1.84243	-2.30409	-2.221	-2.03118	-2.01197	-1.98599	-1.93999	-2.04077	-2.1731	-1.95466	-2.09803	-2.07138	-2.20014	-2.04464	-1.01881
A_72_P007416	-2.35781	-2.12861	-2.18641	-2.53527	-2.25902	-2.59234	-2.21192	-2.34994	-2.41226	-2.314	-2.20233	-2.31564	-2.70943	-2.28046	-2.44032	-2.43517	-2.404	-2.38032	-2.67162	-2.35509	-2.45269	-2.43699	-2.32025	-2.21315	-2.1587	-2.32604	-2.59932	-2.43406	-2.6009	-2.25402	-2.51293	-2.33787	-2.37787	-2.33305	-2.54742	-2.47502	-2.59756	-2.34264	-2.23704	-2.24485	-2.27534	-2.24793	-2.29993	-2.40341	-2.51307	-2.29727	-2.35405	-2.55334	-1.71717
A_72_P007426	3.44093	3.30362	3.56331	3.5298	3.41491	3.599	3.66141	3.59953	3.39668	3.60927	3.73037	3.7297	3.49923	3.38566	3.52956	3.61336	3.54821	3.41847	3.49243	3.25842	3.27872	3.58705	3.3363	3.30848	3.46676	3.50486	3.35565	3.47218	3.50103	3.16101	3.52634	3.4752	3.56246	3.49132	3.4792	3.48414	3.49992	3.50587	3.32946	3.57052	3.53081	3.58161	3.4636	3.74248	3.52754	3.5968	3.6525	3.60119	4.39736
A_72_P007461	-0.363166	-0.735183	-0.260414	-0.671089	-0.343182	-0.511422	-0.20055	0.0018484	-0.551985	-0.558382	-0.0475367	-0.577109	-0.525244	-0.538695	-0.793432	-0.418198	-0.0750507	-0.520178	-0.562495	-0.45493	-0.497301	-0.127818	-0.0443416	-0.272801	-0.260782	-0.673968	-0.556674	-0.797333	-0.115477	-0.580624	-0.708257	-0.439016	-0.50035	-0.640512	-0.257467	-0.349111	-0.584963	-0.527852	-0.152887	-0.613391	-0.726789	-0.369606	-0.733275	-0.320547	-0.35968	-0.172415	-0.354052	-0.392567	-0.397474
A_72_P007471	1.1597	1.55432	1.13452	1.05718	1.29516	1.41734	1.40167	1.19033	1.0948	1.44015	1.21221	1.57495	1.04849	1.06925	1.30469	1.16957	1.2143	1.27851	1.1562	1.37536	1.27663	1.05909	1.20331	1.28674	1.04803	1.07019	1.20184	0.705915	1.09742	1.20314	0.995068	1.06396	0.968184	0.985146	1.14234	1.17355	1.0882	1.12467	1.19661	0.978731	1.20357	1.42283	1.07709	1.06661	1.05328	1.23442	1.29629	1.13714	1.42074
A_72_P007481	-1.46884	-1.13252	-1.26829	-2.31611	-1.69994	-1.75673	-0.90099	-1.51987	-1.81992	-2.21842	-1.28432	-1.20258	-1.43278	-1.40599	-1.57973	-2.01587	-1.24585	-1.61848	-1.80655	-1.1964	-2.01699	-1.12416	-1.29943	-1.73118	-1.51887	-1.68714	-1.53812	-2.12404	-1.76056	-1.92878	-1.86086	-1.02398	-1.89724	-1.88126	-1.36656	-1.65862	-1.91475	-1.46975	-0.922625	-1.39871	-2.02812	-0.951686	-2.01753	-1.13714	-1.79285	-1.32193	-1.59246	-2.08646	-1.2191
A_72_P007496	-1.41226	-1.38387	-1.84276	-1.64046	-1.52206	-1.55401	-2.07276	-1.73697	-1.53981	-1.78958	-1.68536	-1.53542	-1.72121	-1.49619	-1.41213	-2.05469	-2.07505	-1.47762	-1.55297	-1.61645	-1.7839	-1.79567	-1.97833	-1.34824	-1.44541	-1.1792	-1.80023	-1.56319	-1.88888	-1.75445	-1.91553	-2.01594	-1.6697	-1.70229	-2.06482	-1.41721	-1.37517	-1.88479	-1.95693	-1.43155	-1.78799	-1.85966	-1.62185	-1.99816	-1.72166	-1.89451	-1.53717	-1.88115	-0.890406
A_72_P007501	-1.93478	-1.47512	-1.76641	-1.79381	-1.97214	-2.02975	-1.66395	-1.64155	-1.27981	-1.81733	-1.48785	-1.63953	-1.83177	-1.2885	-1.32631	-1.94731	-1.25376	-1.7746	-2.04601	-1.90484	-1.94368	-1.36185	-1.23872	-1.88319	-1.6841	-1.65443	-1.7301	-1.7597	-1.54696	-2.08226	-1.86086	-1.22702	-1.87339	-1.84099	-2.01615	-1.79922	-1.18253	-1.72899	-1.20921	-1.79684	-1.37295	-1.73548	-1.95479	-1.48358	-1.69518	-1.65113	-1.48917	-1.38733	-0.991746
A_72_P007506	1.65548	1.60327	1.75067	2.10587	1.46781	1.53884	2.36923	1.82312	1.54408	2.58893	2.28509	1.50176	1.30805	2.03866	1.6682	1.81321	1.35739	1.94474	1.52609	1.63068	1.43496	1.65846	2.22969	1.79589	2.07414	1.68933	1.44624	1.93023	1.46128	1.73974	1.61956	1.70409	1.3303	2.06413	1.63996	2	2.22015	1.83979	2.01089	1.51405	1.79697	1.93257	1.87821	2.05247	1.98289	2.11395	2.31631	2.09426	1.6663
A_72_P007556	2.71035	2.5409	2.62945	2.06974	2.51919	2.60567	2.1817	3.09311	2.46397	2.39023	2.42001	2.44562	2.79074	2.70114	2.63142	2.61	2.54849	2.50975	2.39509	2.387	2.47926	2.86	2.67818	2.19557	2.35828	2.81029	2.33677	2.61959	2.56711	2.69696	2.34666	2.66557	2.85408	2.40763	2.50474	2.40192	2.55468	2.21675	2.70563	2.62715	2.73495	2.91728	2.66929	2.76732	2.22251	2.47771	2.57339	2.57158	3.20834
A_72_P007566	4.76343	5.45065	4.63174	4.87385	4.91983	4.4839	4.72502	5.08136	4.94678	4.34127	4.92741	5.35517	5.02379	4.98476	5.14474	5.52528	4.51261	4.91939	5.07389	5.33344	5.35862	4.50612	4.3412	4.63912	4.74623	4.62232	5.47171	5.01501	4.47499	5.18333	5.26749	5.02651	5.03241	4.48151	4.76757	5.1857	4.63488	5.39052	4.09934	5.12918	4.93083	4.12711	5.05563	4.59643	4.58429	4.56982	4.54757	4.63632	5.89275
A_72_P007571	-2.88004	-2.82711	-2.50834	-2.98069	-2.65495	-3.06012	-2.49333	-2.72469	-3.00836	-2.68365	-2.79528	-2.94439	-2.89706	-3.18735	-3.22882	-2.92916	-2.85466	-2.71406	-2.73481	-2.73697	-2.38054	-2.94252	-2.96516	-3.17341	-2.63077	-2.76883	-2.82814	-2.81653	-2.56026	-3.12711	-2.8372	-2.77987	-2.66458	-3.03932	-2.83036	-2.81062	-2.97102	-2.96279	-2.74894	-2.9113	-2.58218	-2.7808	-2.83131	-2.48359	-2.65892	-2.7425	-2.66172	-3.004	-4.0828
A_72_P007576	0.320259	1.27222	-0.0901978	-0.204358	0.233259	0.0146468	0.0156816	0.0597812	0.0948023	-0.150679	-0.387023	1.11499	0.644968	-0.217725	0.890122	-0.177839	-0.003328	0.721827	0.0969456	0.678072	-0.101468	-0.662407	0.0527673	-0.100778	-0.0871107	0.419654	0.389821	-0.114106	0.0878625	0.959457	0.497568	0.506226	0.158765	-0.375559	0.257106	-0.023031	0.591915	0.0832235	-0.223055	0.532408	-0.215908	-0.285542	0.565298	-0.190804	-0.483322	0.0584956	-0.504994	-0.376914	0.426149
A_72_P007581	0.119961	0.395286	0.117494	-0.0058448	0.188117	0.404881	0.222392	0.142539	0.0771244	0.29059	-0.0403946	0.395614	0.613667	0.0350406	0.31597	0.173778	0.118032	0.126785	0.183519	0.238231	0.0067416	-0.111434	0.0413882	0.40632	0.0425714	0.239901	0.177488	0.283009	-0.201407	0.103932	0.225905	0.263695	0.178863	-0.0092659	-0.188425	0.0449875	0.520832	0.0068374	0.213851	0.349807	0.386204	-0.133267	0.313351	-0.207727	-0.0688508	0.0457	-0.0188098	0.118855	0.672521
A_72_P007606	-0.156179	-0.383871	-0.111294	-0.42414	-0.214044	-0.196857	-0.205087	-0.227952	-0.38478	-0.354079	-0.263381	-0.644447	0.0928855	-0.198667	-0.274622	-0.10643	-0.119499	-0.332129	-0.215937	-0.571906	-0.18927	0.0846016	-0.429102	-0.489953	-0.47122	0.0405278	-0.11046	-0.416867	-0.0767448	-0.601571	-0.20418	-0.128416	0.108758	-0.404608	-0.190353	-0.162194	-0.104023	-0.318933	-0.538041	-0.167728	-0.497172	-0.190732	-0.454097	-0.388867	-0.302617	-0.336511	-0.243729	-0.392567	-0.133413
A_72_P007626	-2.34716	-2.26768	-2.38904	-2.52405	-2.35856	-2.75673	-2.62088	-2.18107	-2.84967	-2.48146	-2.53225	-2.42981	-2.42313	-2.30471	-1.94678	-2.6863	-2.30212	-2.49449	-2.39151	-2.71527	-2.23825	-2.14254	-2.68043	-2.36605	-2.54057	-2.36786	-2.05335	-2.47413	-2.5078	-2.91561	-2.65044	-2.32789	-2.18942	-2.44931	-2.38852	-2.28806	-2.59756	-2.43227	-2.51514	-2.43155	-2.3586	-2.72068	-2.34749	-2.1866	-2.73238	-2.61512	-2.70981	-2.66296	-3.18891
A_72_P007656	0.265811	0.0982273	0.450661	0.536187	0.559284	0.488578	0.167295	0.0756643	0.0186424	0.335378	0.531447	0.14806	0.104608	0.29512	0.212617	0.331368	0.388196	0.289643	0.286563	0.345345	0.546153	0.612074	0.89011	0.474209	0.536571	0.442518	0.227146	0.170534	0.453035	0.447691	0.263308	0.247093	0.194459	0.61964	0.0829319	0.338802	0.143195	0.163438	0.575659	0.254211	0.0546541	0.586451	0.145973	0.166851	0.391353	0.341037	0.427134	0.3115	0.741972
A_72_P007726	2.59051	2.50805	2.83458	2.92723	2.9698	2.78564	2.84213	3.50119	3.08403	3.49159	2.94888	2.72256	3.38113	3.18115	2.56855	2.98871	3.10611	2.61968	2.81794	2.68675	3.33236	3.08065	3.1409	2.96526	3.10765	3.14366	3.00436	3.20267	2.90069	3.0848	2.99589	3.18504	3.38801	3.29395	2.75811	3.42763	2.91107	2.87758	3.09609	3.14985	2.94862	3.1955	3.1057	3.14411	3.42009	2.78876	2.99649	3.40991	3.25308
A_72_P007731	-0.942775	-1.24214	-1.06254	-1.16024	-1.05321	-0.631716	-1.08107	-0.924336	-0.589138	-0.748938	-1.12853	-1.22082	-0.522665	-0.997527	-0.665883	-1.06787	-1.15422	-1.18278	-0.96801	-1.09136	-0.963305	-1.13516	-1.21513	-1.16949	-0.933911	-0.744521	-0.853722	-0.579487	-0.475946	-1.24576	-0.5654	-0.842459	-0.68519	-0.675488	-0.783051	-0.759997	-0.856805	-0.678757	-0.889116	-0.693638	-0.826984	-1.04999	-0.576279	-0.874776	-0.770566	-1.16125	-1.12485	-1.14713	-0.374951
A_72_P007751	-0.630497	-0.717481	-0.85457	-0.793808	-1.19322	-1.32931	-0.476781	-0.913843	-1.09478	-0.602959	-0.473354	-0.767741	-0.72417	-0.80653	-0.699566	-0.631479	-0.792884	-0.803219	-0.635993	-0.910995	-0.937192	-0.700021	-0.5395	-0.854617	-0.548789	-0.747968	-0.868135	-0.958546	-1.15024	-1.01749	-0.86683	-0.842459	-0.912347	-0.726536	-0.649784	-1.00327	-0.804744	-0.910322	-0.827869	-0.514573	-0.708469	-0.554031	-0.912444	-0.491335	-0.781663	-0.484101	-0.740708	-0.941266	-0.519123
A_72_P007771	-2.00836	-2.07503	-2.04439	-2.17772	-2.37932	-2.13089	-1.93074	-1.68847	-2.23496	-2.45943	-1.71349	-2.03185	-1.99374	-2.1576	-2.08834	-1.97186	-1.87281	-1.96724	-2.34147	-2.1889	-2.36305	-2.07744	-2.04608	-2.50714	-2.07717	-2.25565	-2.10022	-2.33848	-2.21712	-2.29609	-2.07928	-2.10691	-2.08989	-2.41935	-2.18266	-2.12969	-2.12667	-2.08105	-2.09443	-2.08702	-2.23545	-2.20611	-2.43899	-1.96901	-2.45862	-1.83413	-1.9704	-2.44057	-1.55031
A_72_P007781	-1.45735	-1.41207	-1.10893	-1.59864	-1.50485	-1.66051	-1.05627	-1.65313	-1.67974	-1.4982	-0.947285	-1.74117	-1.3121	-1.42359	-1.60079	-1.03515	-0.90357	-1.0459	-1.55773	-1.40632	-1.30346	-0.795673	-1.16909	-1.6095	-1.33703	-1.64797	-1.58496	-1.66969	-1.64272	-1.4162	-1.70826	-1.61298	-1.44658	-1.48506	-0.985703	-1.51178	-1.08616	-1.47927	-1.28951	-1.34856	-1.90307	-1.5025	-2.08984	-1.60164	-1.58902	-1.08539	-1.2349	-1.51286	-0.451955
A_72_P007871	-2.86477	-2.67131	-2.57191	-2.46919	-2.21172	-2.23967	-2.47131	-2.38816	-2.34716	-2.1819	-2.56262	-2.12496	-2.5022	-2.56286	-2.60079	-2.72753	-2.60168	-2.17596	-2.17154	-2.73697	-2.55818	-2.66241	-2.4156	-2.28758	-2.39514	-2.52459	-2.43582	-2.39506	-2.36095	-2.4778	-2.45779	-2.39927	-2.42909	-2.4799	-2.48932	-2.28011	-2.43045	-2.63021	-2.45943	-2.61339	-1.88752	-2.33539	-2.55518	-2.20348	-1.72166	-2.39855	-2.60377	-2.32593	-2.47716
A_72_P007906	-2.20581	-2.20056	-1.81173	-2.67729	-2.42175	-2.38589	-1.87184	-1.91384	-2.55199	-2.64585	-2.01567	-1.67933	-2.17622	-2.65337	-2.59022	-2.24359	-1.4217	-2.14899	-2.65115	-2.46848	-2.47131	-2.03562	-1.72415	-2.63088	-2.60768	-2.32604	-2.54273	-2.41443	-2.38441	-2.6095	-2.57027	-2.29834	-2.5562	-2.73881	-2.18266	-2.17319	-1.89129	-2.39575	-2.38489	-2.74874	-2.28889	-1.98666	-2.43899	-2.22055	-2.49469	-2.17991	-2.44271	-2.53007	-2.49708
A_72_P007930	3.83421	3.60621	2.99891	3.39841	2.46636	3.89185	3.51738	3.09744	3.3545	3.34147	2.79168	2.88275	3.52563	3.80039	3.86826	2.50436	3.1714	1.85476	2.17352	3.43296	2.77859	3.47081	4.06456	2.72404	2.49752	3.07873	3.15165	2.91334	2.78058	2.52462	3.49466	4.07435	3.6759	3.58558	2.10117	2.27886	2.9055	2.32467	2.68043	3.78302	3.35796	2.34057	1.71027	2.58496	3.53524	3.17691	3.06352	3.11147	4.306
A_72_P007941	0.875985	0.609131	0.707819	0.358026	0.527575	0.444635	0.354665	0.273784	0.401422	0.487696	0.76033	0.529303	0.459187	0.29512	0.464035	0.191856	1.04177	0.59397	0.358971	0.529253	0.451732	0.643521	0.711892	0.438742	0.431846	0.374395	0.439821	0.711509	1.06855	0.492857	0.509147	0.569021	0.742763	0.359488	0.713964	0.200782	0.394506	0.371112	0.765301	0.85385	0.705999	0.317455	0.736649	0.785875	0.380193	0.67184	0.410358	0.491409	1.09218
A_72_P007951	-1.34716	-2.03064	-1.48368	-2.26849	-1.81542	-1.69585	-1.85036	-2.00742	-2.13085	-1.48146	-1.43539	-1.75174	-1.64072	-2.40599	-1.74574	-1.4785	-1.59163	-2.09653	-1.77853	-2.16665	-1.80145	-1.79567	-1.5129	-1.76623	-1.57374	-1.66742	-2.51525	-1.55242	-1.46966	-1.85776	-1.81394	-1.63128	-1.89724	-1.82782	-1.77146	-1.45699	-1.61027	-1.8597	-1.52655	-1.81529	-1.5656	-1.60747	-1.86552	-1.51484	-1.42778	-2.33024	-1.68557	-1.80935	-2.35419
A_72_P007956	0.223583	0.0948916	0.248388	0.319593	0.402424	0.332196	0.0804899	0.065095	0.482744	0.1686	0.168192	0.308001	-0.148123	0.320443	0.0865367	0.158303	0.275996	0.239501	0.353918	0.436598	0.554229	0.204327	0.304695	0.339206	0.354617	0.252032	0.407878	0.309809	0.524054	0.502705	0.318313	0.27684	0.10276	0.448813	0.12539	0.0449875	-0.0104924	0.207136	0.381871	0.15657	0.0013919	0.24581	-0.0304073	-0.129053	0.106915	-0.0166787	0.248321	0.252338	1.19859
A_72_P007981	2.33107	2.10239	2.52432	2.17983	2.43623	2.29818	2.49483	2.20083	2.11516	2.32272	2.17818	2.40546	1.79668	2.20389	2.35238	2.47286	2.37512	2.09083	2.44643	2.11724	2.2612	2.22669	1.94958	2.09501	2.33166	2.21001	2.16834	2.28301	2.4817	2.23746	2.26433	2.43179	2.11399	2.401	2.28581	2.37983	2.1838	2.36381	2.47131	2.18548	2.37229	2.54113	2.20555	2.57665	2.47416	2.25124	2.27212	2.47713	3.04454
A_72_P008001	-2.13085	-2.19239	-2.32193	-2.17772	-2.27839	-2.26598	-2.22108	-2.03748	-2.41226	-2.2559	-2.02975	-2.03185	-2.74506	-2.3211	-2.26199	-2.4785	-1.25376	-2.19652	-2.42586	-2.42381	-2.66128	-2.37483	-2.22295	-2.22936	-1.79055	-2.22651	-2.41875	-2.23156	-2.04836	-2.41156	-2.22513	-2.19491	-2.57531	-2.41935	-2.5977	-2.32847	-2.28071	-2.32536	-2.11151	-2.45066	-2.08017	-2.47741	-2.40504	-2.35548	-2.24388	-2.39855	-2.30706	-2.21045	-1.81241
A_72_P008011	1.01658	0.82382	1.01846	0.652077	0.351364	0.87313	1.04654	0.798875	0.76872	0.543298	0.765433	0.634502	-0.0080921	1.06531	1.26885	1.07459	1.30656	0.935322	1.0924	0.465381	0.708991	1.12665	1.12385	0.802878	1.40372	0.668794	0.703245	0.979745	1.04899	1.10069	0.822051	0.613739	0.617934	1.04903	1.43893	0.983587	0.960791	1.36912	1.3401	0.757231	1.25932	1.12302	-0.117062	0.991685	0.94468	1.14127	0.816934	0.763888	1.82082
A_72_P008016	0.163424	0.114791	0.263034	0.236214	0.399381	-0.014797	0.177787	0.0292943	0.116119	-0.0608822	0.204718	0.237612	0.254942	-0.0597873	0.381871	0.497105	-0.169094	0.492723	0.251668	-0.162974	0.561116	0.326946	0.184223	0.0444995	0.0443941	0.44554	0.351773	0.178635	0.0921182	-0.199116	0.652822	-0.150243	0.12956	-0.133445	0.296176	-0.0805434	0.198904	0.365803	-0.343954	0.0244235	-0.19026	0.383999	0.160215	0.0237561	-0.063762	0.0033127	0.169094	-0.180705	0.930634
A_72_P008021	5.84121	5.81514	6.02203	5.92876	5.79536	5.79534	5.95769	6.00634	5.8587	6.00354	5.90255	5.80691	5.78203	5.94959	5.80009	5.99347	5.86712	5.7634	5.70541	5.89098	5.98533	6.09748	5.98263	5.88241	5.96425	6.0354	5.62365	6.07564	6.17319	5.98767	5.77193	6.00754	6.08309	5.95372	5.76353	5.97282	6.02452	5.86881	6.11611	5.75277	5.80357	6.13473	5.82551	5.97001	6.13079	5.92253	6.05545	6.06191	6.70449
A_72_P008041	0.43265	0.139286	0.573257	0.443435	0.477944	0.0926493	0.528694	0.423337	0.168998	0.375758	0.573952	0.138076	0.114581	0.583037	0.0931094	0.625429	0.771779	0.285943	0.511983	0.425655	0.499118	0.48375	-0.352052	-0.134725	0.634206	0.36804	0.0757454	0.300931	0.666418	0.263034	0.0356639	0.475199	0.301777	0.61964	0.443905	0.349089	0.124136	0.494212	0.409064	0.170707	0.419903	0.522591	0.0235611	0.0164881	0.408543	0.629591	0.279448	0.594257	0.212065
A_72_P008051	2.95446	2.80557	2.62094	3.19477	2.6324	2.65558	3.05724	2.7353	2.60977	2.71776	3.00454	2.67994	2.3346	2.84699	2.6682	2.67521	2.32392	2.85601	2.555	2.82273	2.90802	3.20759	3.14185	2.98647	3.03617	2.7523	2.36908	3.16647	2.73129	2.79489	2.56485	2.83844	2.78271	2.71528	2.83853	2.40931	2.85322	2.65872	3.14228	2.78456	2.72382	2.74543	2.66005	3.22948	3.03639	2.68221	3.09361	2.9965	3.71952
A_72_P008056	0.989538	0.87041	1.07869	1.00582	0.837465	0.893085	0.971135	1.00185	0.926219	1.09516	0.871475	1.06769	0.658664	0.799438	0.889178	0.948585	0.628618	0.800022	0.742132	0.750022	0.763745	0.908342	0.710867	0.822669	1.16407	0.959358	0.867092	0.934539	1.01353	0.708174	1.0968	0.98806	0.75429	0.915363	0.85053	0.830483	0.942412	0.880376	1.0802	0.957144	1.10019	1.06014	0.817949	1.32891	1.20434	0.752798	1.03508	1.13168	1.74527
A_72_P008086	-2.51577	-2.64877	-2.40054	-2.67729	-1.90288	-2.73207	-2.22108	-2.72469	-2.39023	-2.37454	-2.81953	-2.87342	-2.76931	-2.81812	-2.62216	-2.81368	-2.46693	-2.63709	-2.8467	-2.83885	-2.27866	-2.66241	-2.5177	-2.69697	-2.38529	-2.53646	-2.71961	-2.74124	-2.53379	-2.90255	-2.60979	-2.37851	-2.69561	-2.52172	-2.83036	-2.88101	-2.57247	-2.75189	-2.80339	-2.67948	-2.24202	-2.45275	-2.66138	-2.50434	-2.74319	-2.605	-2.64994	-2.63787	-1.4987
A_72_P008121	0.593278	0.492289	1.11042	0.382097	0.582281	0.600823	0.941681	0.671119	0.303464	0.793091	0.49012	0.244276	0.517977	0.438357	0.415038	0.48813	0.912641	0.19415	0.429121	0.457045	0.767719	0.978051	0.661815	0.597653	0.677132	0.580846	0.454952	0.628784	0.740133	0.569819	0.544461	0.840934	0.47548	0.595392	0.513051	0.78385	0.538214	0.508736	0.710493	0.383915	0.539698	0.649028	0.444817	0.94172	0.737776	0.628519	0.574961	0.551269	0.838168
A_72_P008166	1.75767	1.71884	1.86969	1.40724	1.71122	1.55522	1.72509	1.36565	1.16342	1.48344	1.6265	1.43692	1.24287	1.73548	1.58438	1.39757	1.56881	1.32072	1.17638	1.80782	1.66172	1.75991	1.82997	1.5838	1.75154	1.68997	1.3197	1.59408	1.61485	1.70817	1.27963	1.82144	1.46733	1.47031	1.63888	1.46595	1.48543	1.54207	1.71171	1.63737	1.75962	1.66883	1.45986	1.94028	1.69438	1.64558	1.77058	1.71603	2.2891
A_72_P008181	2.89937	3.24952	3.17912	3.3262	2.80764	2.63144	3.29186	3.41139	3.19837	3.62578	3.00173	3.04459	2.91411	3.18678	3.33203	2.97633	3.27049	3.07376	3.01288	3.30079	2.80276	2.88494	3.06104	3.06832	3.4754	3.0848	3.37154	3.1542	2.82919	3.13533	3.03646	3.82452	2.61214	3.32451	2.82928	2.73517	3.31732	2.96004	3.50355	3.34843	2.80337	3.058	2.89683	2.90824	3.18256	2.95195	3.11145	3.14935	3.15098
A_72_P008196	0.350007	0.354025	0.180572	0.461904	0.277032	0.86709	0.224081	0.658285	0.396679	0.822604	0.462734	0.355553	0.564797	-0.0426936	0.166618	0.48813	0.122619	0.503386	0.463543	0.0324215	0.284276	0.0607022	0.415877	0.340579	0.106781	0.433416	0.23256	0.193102	0.288477	-0.0549158	0.375099	0.0939761	0.50307	0.165608	0.245747	0.485893	0.467393	0.221903	0.121883	0.507872	0.464991	0.15245	0.588653	0.303011	0.234951	0.480681	0.10103	0.133502	0.487441
A_72_P008276	0.412429	-0.0233713	0.068306	-0.390617	-0.376704	-0.626025	0.536868	-0.31271	-0.387504	-0.294372	-0.234567	-0.375679	-0.63514	0.301827	-0.192395	-0.0031603	0.39832	-0.179368	-0.0493558	-0.177733	-0.238246	-0.0117772	0.20477	-0.229362	0.604862	0.0305021	-0.453097	0.0538382	0.0424024	-0.384085	0.056331	0.19091	-0.128174	-0.323777	-0.182658	-0.241008	0.176878	0.0734865	0.110884	-0.366597	-0.628791	0.275634	-0.859764	-0.109043	0.550257	-0.146486	-0.104617	-0.196647	0.860089
A_72_P008316	-2.37935	-2.77735	-2.26829	-2.54659	-2.65495	-2.27486	-2.36595	-2.54124	-2.67974	-2.2277	-2.59365	-2.57242	-2.84459	-2.81812	-2.63297	-2.56926	-2.73918	-2.79536	-2.59145	-2.911	-2.56817	-2.94252	-2.91362	-2.63088	-2.33704	-2.87037	-2.80577	-2.37595	-2.74529	-2.59893	-2.76849	-2.62515	-2.84993	-2.52172	-2.47046	-2.76553	-2.67557	-2.67328	-2.52655	-2.65711	-1.96153	-2.62114	-2.38836	-2.50434	-2.75408	-2.76487	-2.46317	-2.79542	-1.74794
A_72_P008321	-0.827298	-0.79581	-0.766409	-0.721494	-0.667661	-0.516678	-0.561504	-0.604515	-0.545885	-0.722466	-0.61206	-1.02542	-0.812744	-0.674282	-0.974005	-0.22872	-0.544805	-0.80585	-1.01627	-0.631613	-0.757953	-0.83698	-0.47039	-0.708283	-0.774391	-0.923946	-0.862352	-0.48433	-0.749096	-0.975868	-0.543705	-0.710133	-0.821137	-0.867712	-0.703824	-0.804909	-0.801096	-1	-0.972444	-0.84343	-0.462219	-0.687932	-0.831307	-1.02041	-1.07055	-0.635589	-1.1006	-0.495855	-0.399969
A_72_P008346	-2.1867	-1.74113	-2.38904	-2.28735	-2.37932	-2.58129	-1.94584	-2.38816	-2.39023	-1.98026	-2.34462	-2.11128	-2.09736	-2.39728	-2.38447	-2.45235	-2.67409	-1.98502	-2.18619	-2.17403	-2.19893	-2.44609	-2.19962	-2.28758	-2.32757	-2.22651	-2.24317	-2.21449	-2.28173	-2.48751	-2.35345	-2.11548	-2.24954	-2.11733	-2.54742	-2.43917	-1.97102	-2.29141	-2.19094	-1.7022	-1.6994	-2.291	-2.06976	-1.92637	-2.09803	-2.21028	-2.21742	-2.42977	-2.42938
A_72_P008376	3.72477	3.48769	3.83978	3.64619	3.79828	3.92893	3.36656	3.63614	3.85568	3.59766	3.70775	3.37116	3.88503	3.79956	3.7469	3.84618	4.05183	3.54346	3.83323	3.43114	3.60343	3.81213	3.80014	3.67099	3.80373	3.92337	3.86666	3.61736	3.70843	3.75141	3.86041	3.89442	3.7624	3.54927	3.71138	3.65439	3.75752	3.66684	3.4128	3.85992	3.6002	3.96782	3.41261	3.27625	3.66735	3.72911	3.84048	3.9359	4.26149
A_72_P008381	-2.39023	-2.68272	-1.97401	-2.74086	-2.54533	-2.70782	-2.24891	-2.78715	-3.14923	-2.45943	-2.60414	-2.93231	-2.92403	-2.64303	-2.62216	-2.70677	-2.70627	-2.81642	-2.52477	-2.82716	-2.6937	-2.84298	-3.01859	-2.83899	-2.48693	-2.62244	-2.74067	-2.50494	-2.62865	-2.44904	-2.64017	-2.4417	-2.92149	-2.34239	-2.73725	-2.66896	-2.49972	-2.32536	-2.40579	-2.96523	-2.37295	-2.66296	-2.70202	-2.29999	-2.7761	-2.44294	-2.9486	-2.24793	-2.87163
A_72_P008396	-2.05959	-1.89844	-2.45943	-2.51291	-2.42175	-2.20532	-2.38642	-2.79997	-1.92683	-2.04439	-2.21032	-2.3716	-2.42313	-2.26452	-2.16469	-2.28146	-2.36067	-2.44445	-2.33329	-1.77013	-1.96991	-2.16491	-2.47973	-3.33942	-1.91963	-3.09777	-2.76205	-2.14815	-2.99322	-3.32193	-2.19476	-2.70044	-2.73804	-1.90182	-2.80651	-2.21805	-2.40808	-2.15543	-2.43774	-2.27009	-2.00558	-2.14557	-2.07642	-2.24655	-2.02368	-2.15754	-2.67359	-2.19207	-1.9447
A_72_P008401	-1.58914	-1.71748	-1.52083	-1.82103	-1.32797	-1.63172	-1.09785	-1.62434	-1.73419	-1.51514	-1.2305	-1.54918	-1.88376	-0.889671	-1.48858	-1.2853	-1.57668	-1.68956	-1.36627	-1.94847	-1.79558	-1.56004	-1.90102	-1.70828	-1.40009	-1.41093	-1.45745	-1.90964	-1.53379	-2.01047	-1.12508	-1.58893	-1.59468	-1.69032	-1.38852	-1.58823	-1.46467	-1.70645	-1.67094	-1.57096	-1.53299	-1.31858	-1.60249	-1.12503	-1.58902	-1.605	-1.68557	-1.63167	-0.627356
A_72_P008421	-1.57665	-1.93207	-1.1765	-1.98069	-1.94095	-1.52725	-1.57319	-1.30355	-2.04231	-2.29437	-1.70217	-1.90847	-2.2341	-1.63276	-1.67702	-2.39311	-1.25376	-1.88707	-2.46105	-1.59153	-1.60881	-1.79567	-2.04608	-1.73118	-1.95561	-1.7829	-2.3687	-1.6466	-2.11548	-1.98272	-2.0518	-1.16795	-1.73804	-2.52172	-2.16739	-2.39559	-2.0729	-2.45089	-2.17291	-1.97904	-1.66808	-1.73548	-1.29215	-1.70598	-1.94049	-1.47485	-2.0226	-1.88115	-0.905274
A_72_P008436	4.72871	4.6293	5.39564	5.15385	5.15342	5.46669	4.86022	4.88427	5.05935	5.08957	4.85553	4.60814	4.72024	4.85168	4.86514	5.15945	4.80117	4.6592	4.91066	4.71612	5.07288	4.69009	4.88478	5.00043	4.86625	5.20394	4.86404	5.52332	5.39915	4.84159	5.20238	5.11517	4.90764	5.13044	4.84965	5.18157	5.10111	5.03141	4.68252	4.40333	5.0827	4.79293	4.91395	4.98542	5.29015	4.6162	4.83662	4.90209	5.01587
A_72_P008496	-0.310507	-0.349383	-0.638402	-0.518467	-0.530738	0.454068	-0.383843	-0.376109	0.148454	-0.309069	-0.490284	0.434592	-0.492077	-0.658572	-0.435585	-0.671143	-0.627125	-0.196523	-0.538805	-0.432632	-0.543335	-0.819132	-0.710341	-0.350454	-0.79706	-0.566584	-0.381053	-0.295207	-0.546965	-0.829689	-0.448802	-0.571157	-0.241889	-0.256032	-0.78888	-0.743508	-0.250543	-0.903895	-0.464907	-0.246938	-0.520953	-0.670054	-0.292148	-0.724125	-0.513069	-0.275024	-0.609464	-0.490231	0.47089
A_72_P008541	0.0632236	-0.0397761	0.0173821	0.0515644	0.0159857	-0.0222528	0.113657	-0.0642985	0.0227527	0.165059	-0.0226926	-0.0710195	-0.21732	-0.30879	0.143057	0.161129	-0.124927	-0.620793	0.039878	-0.313754	-0.293077	-0.0253556	-0.303571	-0.005224	-0.0851166	-0.115477	-0.0159592	-0.0808497	-0.0695969	-0.146221	-0.0620429	0.0563548	-0.207941	0.0454573	0.197918	-0.0702261	0.0614005	0.273845	0.184425	0.0226926	-0.005581	0.192087	-0.212922	0.375816	0.0438788	0.0164881	0.218115	-0.0201216	1.67071
A_72_P008631	1.14939	1.04909	1.27573	0.992202	0.679578	1.11406	1.22997	1.17075	0.989538	1.10904	1.30205	1.34257	1.04067	0.963242	0.89295	1.20561	1.09798	1.25851	0.778416	0.970184	0.505082	0.798952	1.47568	1.18262	0.851749	1.30206	1.14914	1.08348	0.953977	0.812808	0.749711	0.996031	1.06469	0.64703	0.911111	0.97448	1.15451	1	1.02365	0.830295	0.607073	1.33615	1.12797	1.26518	1.10164	1.01731	0.781496	1.04718	1.32667
A_72_P008761	-1.28997	-1.62108	-1.35509	-1.46919	-1.47661	-1.64317	-1.47678	-1.59052	-1.43463	-1.3339	-1.38929	-1.41294	-1.66326	-1.35025	-1.6384	-1.70162	-1.43063	-1.55515	-1.44335	-1.42381	-1.65594	-1.60521	-1.44273	-1.37504	-1.44541	-1.64797	-1.49722	-1.37595	-1.31515	-1.33065	-1.43099	-1.51911	-1.69561	-1.51115	-1.73725	-1.48412	-1.67556	-1.76931	-1.03622	-1.52466	-1.21591	-1.4225	-1.50039	-1.38405	-1.49926	-1.5603	-1.46317	-1.24793	-0.393605
A_72_P008766	-2.43463	-2.93208	-1.91511	-2.41633	-2.27839	-2.27486	-2.24891	-2.51987	-2.28488	-2.62118	-2.59365	-2.57242	-2.5022	-2.73889	-2.59022	-2.44373	-2.14684	-2.68471	-2.40002	-2.81557	-2.10874	-2.32361	-2.42459	-2.81432	-2.61918	-2.36786	-2.56135	-2.41443	-2.12533	-2.76623	-2.3874	-2.27898	-2.53734	-2.65498	-2.50843	-2.45699	-2.67557	-2.78694	-2.57309	-2.46031	-2.12806	-2.291	-2.82008	-2.29094	-2.62855	-2.51694	-2.2349	-2.47349	-1.29913
A_72_P008771	-2.74813	-2.41207	-2.59814	-2.51291	-2.90288	-2.66051	-2.78778	-2.3594	-2.65327	-2.74894	-2.69095	-2.66928	-2.95151	-2.60239	-2.36632	-3.10813	-2.71716	-2.7746	-2.67162	-2.911	-2.672	-2.32361	-2.54684	-2.58844	-2.4975	-2.87037	-2.85086	-2.86899	-2.12533	-2.65257	-2.9853	-2.73961	-2.73804	-2.7512	-2.5977	-2.85717	-2.47626	-2.52785	-2.67094	-2.63509	-2.65926	-2.40465	-2.68156	-2.65867	-2.46755	-2.95752	-2.46317	-2.39782	-2.25949
A_72_P008831	5.81256	5.94003	6.0956	5.6463	6.0861	5.99695	6.11029	6.12009	6.06665	6.0697	6.15935	5.90839	6.02153	6.08848	6.15083	5.97893	6.42263	6.13023	6.03771	5.90558	6.05246	6.11673	5.44397	5.27314	5.89128	6.11808	6.1082	5.88205	6.19373	5.91094	6.30118	5.99727	6.1591	6.13021	6.11133	6.09185	6.0087	6.19179	5.9133	5.93804	5.84883	6.02306	5.90483	5.39324	6.03256	6.09781	6.02971	6.11142	6.58297
A_72_P008861	-1.4234	-1.73518	-1.57191	-1.95031	-1.66766	-2.02225	-1.52702	-2.23229	-2.12175	-1.79647	-1.20233	-2.0383	-2.09736	-1.81812	-1.76344	-2.14955	-1.86673	-2.17596	-2.20844	-2.05344	-2.25428	-1.98168	-1.40222	-1.91561	-1.65423	-1.97959	-2.09343	-2.223	-1.88888	-2.09706	-2.24834	-1.5536	-2.39474	-1.97255	-1.63922	-2.03301	-1.84549	-2.04525	-1.91137	-2.14032	-1.78799	-1.45275	-2.38836	-1.21199	-2.09803	-1.66684	-1.8851	-2.42977	-1.80033
A_72_P008936	0.234257	0.305788	-0.0421417	0.297615	-0.0678799	-0.196857	0.191659	0.127379	0.0691975	-0.102946	0.287931	0.198343	0.278789	0.362112	0.0087172	-0.118374	-0.0785566	0.324937	0.214515	0.401035	-0.264387	0.0265636	-0.0357079	0.308657	-0.249572	0.28614	0.243326	-0.216614	-0.048363	0.0377421	0.143608	0.291487	0.238896	-0.0242162	0.294799	0.13691	0.206172	0.108872	-0.197764	0.306362	0.116334	-0.185643	0.151686	0.248218	0.0088833	0.407556	0.179032	0.0548918	0.430415
A_72_P008961	1.1727	1.45635	0.887525	1.16776	0.659365	1.43786	1.03312	1.34977	1.23248	1.13552	0.969368	1.28233	1.5936	1.42121	1.49166	0.767576	1.11803	1.36524	1.06406	1.34147	0.930793	1.17791	1.18422	1.14538	1.02052	0.882295	1.19977	1.29945	0.995463	0.851854	1.39146	0.88774	1.22308	0.951154	0.988971	1.17644	1.62076	1.11521	0.931844	1.03047	1.08122	0.900624	1.58443	1.07188	0.903701	1.08688	0.923243	1.17214	1.46075
A_72_P008966	-2.41226	-2.49007	-2.41213	-2.78039	-2.46547	-2.61471	-2.58496	-2.53051	-2.72038	-2.54963	-2.72489	-2.51728	-2.79397	-2.55315	-2.48858	-2.3442	-2.59163	-2.63709	-2.40858	-2.97401	-2.60881	-2.7275	-2.6697	-2.8266	-2.70232	-2.41093	-2.47941	-2.57949	-2.38441	-2.86408	-2.57027	-2.62515	-2.39474	-2.70229	-2.61831	-2.74351	-2.6231	-2.46975	-2.44854	-2.41269	-2.34438	-2.39288	-2.62185	-2.25532	-2.55054	-2.605	-2.54806	-2.66296	-1.74207
A_72_P009031	3.02378	0.539677	1.63649	2.54154	2.38368	2.27631	2.06832	3.40285	3.10598	2.5589	0.269371	3.24958	2.67336	2.92008	3.82029	3.24859	3.83464	3.77307	2.01448	2.41555	3.31448	2.75991	3.75021	1.42457	3.66178	3.47984	3.35798	3.77098	3.86569	3.05164	3.34489	2.61568	3.88062	4.28071	2.96601	4.02908	3.77397	3.1045	2.9648	3.51497	3.6049	4.28506	3.27722	3.49973	3.40335	3.68144	3.0273	3.36949	3.86599
A_72_P009041	0.0165829	0.374803	0.211107	-0.294484	-0.117153	-0.248388	0.397189	-0.641546	-0.287423	0.212136	0.213707	-0.468516	0.0257713	0.73548	0.377839	0.106464	0.0425798	-0.18792	0.193454	-0.137504	-0.149378	0.269721	0.340948	-0.409255	0.60733	0.110727	-0.0240055	0.53851	0.360808	0.258682	0.15986	0.189173	0.317402	0.464963	0.479499	0.377004	0.278631	0.385611	0.325897	0.522644	-0.450754	0.322821	-0.339454	0.603877	0.381437	0.0033127	0.227722	0.221821	0.950037
A_72_P009096	-2.39023	-2.63763	-1.62486	-1.28735	-1.42175	-1.44478	-1.90837	-1.91384	-1.57665	-1.20005	-2.12474	-1.81684	-1.2944	-2.24875	-2.01582	-2.10813	-2.56188	-2.1357	-2.22347	-1.78701	-3.21453	-3.16491	-0.746514	-1.06034	-1.75207	-2.59735	-2.09343	-2.06164	-2.76056	-1.5371	-2.13586	-1.75291	-1.56573	-1.71436	-1.90436	-2.32847	-1.49972	-1.77516	-2.16398	-1.99298	-1.22891	-2.56721	-1.20195	-2.1866	-2.22862	-2.7425	-2.18307	-1.49585	-1.0763
A_72_P009131	1.19473	0.732321	0.906308	0.978452	0.950952	1.01919	0.803972	0.854149	1.02583	0.897054	0.963163	0.842035	0.525471	0.56976	0.725378	0.723327	0.64359	0.28347	0.749847	0.552914	0.869238	0.952303	0.690197	0.631707	0.84549	0.846169	0.92508	0.693531	1.0413	0.300212	0.67458	0.902657	0.894574	0.761509	0.917389	0.518159	0.67021	0.803924	0.626745	1.08456	0.716207	0.907784	0.652509	1.09794	0.975492	0.729984	1.06397	0.773272	3.01818
A_72_P009191	-1.9589	-2.12084	-1.95693	-2.05146	-2.25902	-2.07555	-1.58496	-1.76813	-1.9752	-1.65834	-2.00869	-1.90847	-2.12839	-1.55315	-1.67702	-1.55065	-1.98019	-1.97314	-1.42586	-2.01981	-2.08704	-1.89812	-2.04608	-1.83278	-1.4975	-1.95548	-1.71961	-1.55779	-1.8233	-1.82045	-1.60979	-1.97641	-1.82685	-1.75743	-1.68196	-1.70044	-2.35364	-1.75189	-1.56131	-1.92459	-1.89787	-1.8276	-1.90057	-1.76738	-1.62855	-1.864	-1.7851	-1.8665	-0.0239764
A_72_P009196	-0.686435	0.185494	-0.652077	-0.450467	-0.884214	-0.419953	-0.547033	-0.249778	-0.27981	-0.579013	-0.331485	0.319406	0.419514	-0.862421	-0.272508	-0.99056	-0.684736	0.369914	-0.524775	-0.46621	-0.867727	-0.761185	-0.643227	-0.127112	-0.627861	-0.10218	-0.356461	-0.54974	-0.540362	-0.742771	-0.244444	-0.828314	-0.324351	-0.824544	-0.532676	0.308813	0.108706	-0.923261	-0.78958	-0.179634	-0.316369	-0.677179	-0.0015845	-0.618515	-0.589018	-0.344911	-0.626673	-0.604071	0.120677
A_72_P009286	-1.37935	-1.45054	-1.21658	-1.31611	-1.31291	-1.08333	-1.39676	-1.53051	-1.37935	-1.58496	-0.801306	-1.17387	-1.37582	-1.41917	-1.35733	-1.05469	-1.35216	-1.14233	-1.20099	-1.36351	-1.50927	-1.29866	-0.932733	-1.12711	-1.41504	-1.47805	-1.23568	-1.15628	-1.233	-1.4973	-0.978819	-1.32789	-1.06942	-0.805048	-1.07547	-1.36164	-1.27058	-1.29982	-1.69004	-1.06477	-1.092	-1.18564	-1.26145	-1.92637	-1.71101	-1.05063	-0.750107	-1.00802	-0.548586
A_72_P009301	-2.29508	-2.49007	-2.34395	-2.3356	-2.46547	-2.31093	-2.17585	-2.36893	-2.48043	-2.54963	-2.36232	-2.68946	-2.9377	-2.49619	-2.4788	-2.52317	-2.54238	-2.30397	-2.2852	-2.61144	-2.68281	-2.62059	-2.57659	-2.71969	-2.31818	-2.81147	-2.30457	-2.50494	-2.36095	-2.55742	-2.4134	-2.62515	-2.78176	-2.57576	-2.77146	-2.70044	-2.67557	-2.61964	-2.20004	-2.9113	-2.33031	-2.18564	-2.5459	-2.29999	-2.16912	-2.29727	-2.57009	-2.34611	-1.50883
A_72_P009336	-1.29508	-0.217052	-1.52083	-1.40599	-1.40038	-1.12286	-1.76081	-0.992621	-1.00418	-1.87447	-1.61471	-0.198959	0.312393	-1.15393	-1.56931	-1.76459	-1.98019	-0.561807	-1.64103	-0.770132	-1.68281	-1.7275	-1.75783	-1	-0.894965	-1.70044	-0.786477	-2.17267	-1.71524	-0.932096	-1.30804	-0.992095	-1.30031	-1.85429	-1.48932	-1.12257	-0.779401	-1.03118	-1.87447	-1.14032	-1.55738	-1.46503	-0.449764	-1.69401	-1.97192	-1.46566	-1.24816	-2.004	-1.37194
A_72_P009411	-0.595424	-0.610147	-0.676324	-0.479993	-0.614396	-0.378696	-0.51852	-0.308122	-0.310507	-0.487017	-0.275908	-0.252364	-0.49713	-0.714323	-0.528379	-0.491754	-0.501808	-0.307692	-0.33942	-0.80408	-0.608809	-0.430197	-0.402218	-0.552309	-0.624961	-0.405479	-0.453097	-0.568599	-0.546965	-0.620152	-0.366091	-0.547793	0.0128526	-0.720436	-0.623505	-0.539975	-0.296026	-0.598735	-0.70941	-0.308793	-0.450754	-0.53449	-0.426166	-0.306807	-0.591457	-0.381167	-0.502345	-0.512861	0.249863
A_72_P009416	-1.63373	-1.26768	-1.27886	-1.70873	-1.5571	-1.81381	-1.35583	-1.67659	-1.50982	-1.57901	-1.09115	-1.56308	-1.66895	-1.84158	-1.93336	-1.65614	-1.92866	-1.50728	-1.52944	-1.66242	-1.22239	-1.50194	-1.54684	-1.50221	-1.25405	-1.32604	-1.47058	-1.71099	-1.73019	-1.51706	-1.8849	-1.93794	-1.66458	-1.7954	-1.50843	-1.53052	-1.74395	-1.90389	-1.1819	-1.152	-1.55738	-1.20611	-1.80894	-1.67035	-1.33904	-1.61512	-1.51564	-1.27185	-1.67552
A_72_P009421	-0.853428	-1.00536	-1.24738	-0.763786	-0.801339	-0.388298	-1.455	-1	-0.601738	-0.941583	-1.17079	-0.656809	-1.08209	-1.17986	-1.16077	-1.14955	-1.21466	-0.952597	-1.26952	-1.25388	-0.914725	-1.24207	-1.06001	-0.630878	-1.18408	-0.75836	-1.18428	-1.06164	-1.20663	-1.11954	-1.47138	-1.05658	-1.00972	-1.27826	-1.34493	-0.869039	-0.652375	-1.45089	-1.28466	-0.719478	-1.20303	-0.951686	-1.08647	-1.62418	-1.01711	-1.13552	-1.12078	-1.10784	-0.422267
A_72_P009476	0.0288961	0.182355	0.141472	-0.0881921	-0.0998227	-0.407695	0.252485	0.123989	0.012455	0.132799	0.450112	0.287501	0.17301	0.259731	-0.0300388	-0.0579732	-0.0926662	0.406731	-0.231044	0.0420075	-0.0763142	0.0909085	0.418393	0.0428131	0.108524	0.418117	-0.150417	0.147608	0.188676	-0.217187	-0.217477	0.0429521	-0.0080914	-0.0777973	-0.0368074	0.0886144	0.098978	-0.0276785	0.0660299	0.134301	-0.275341	0.168435	-0.169529	0.155316	-0.0269821	0.326564	-0.0494252	-0.315946	0.854727
A_72_P009561	2.09285	2.10155	2.17671	1.799	1.78362	1.75924	2.57243	1.80841	1.34016	2.04788	2.36661	2.11281	1.88187	1.82108	1.84167	1.8726	1.91793	2.06586	1.70937	2.31535	1.7033	2.22705	2.15171	2.13434	2.19804	1.88341	2.04261	1.97417	2.02359	2.10231	1.73401	2.03524	1.87886	1.85639	2.01597	2.02347	1.779	1.66549	2.17653	2.28486	1.64853	2.15396	1.63681	1.97865	1.89589	2.22523	2.15406	2.11609	1.82736
A_72_P009631	-2.36854	-2.32015	-2.30023	-2.92057	-2.45442	-2.83335	-2.26777	-2.65313	-2.67974	-2.62118	-2.30986	-2.50829	-2.67467	-2.06495	-2.44032	-2.3442	-2.44867	-2.28917	-2.52477	-2.61144	-2.6937	-2.46447	-2.40666	-2.05311	-2.14202	-2.67397	-2.59932	-2.3201	-2.29278	-2.55742	-2.12151	-2.51911	-2.67485	-2.43925	-2.26964	-2.31217	-2.83054	-2.37783	-2.3339	-2.45066	-2.17132	-2.14557	-2.62185	-2.31825	-2.47654	-2.72048	-2.08466	-2.33598	-2.65543
A_72_P009636	-0.406722	-0.802015	-0.0489096	-0.540922	-0.397728	-0.554014	-0.345775	-0.412573	-0.576647	-0.456702	-0.736388	-0.512774	-0.873871	-0.622567	-0.745736	-0.206694	-0.335286	-0.49874	-0.651153	-0.636702	-0.688244	-0.464467	-0.961879	-0.620152	-0.390206	-0.584963	-0.668265	-0.390262	-0.048363	-0.876789	-0.560551	-0.208587	-0.740736	-0.361251	-0.597696	-0.180572	-0.632791	-0.429964	-0.416363	-0.95156	-0.33557	-0.206107	-0.621854	-0.391281	-0.0911124	-0.334419	-0.445252	-0.714495	-0.319337
A_72_P009676	1.8663	1.26333	1.97742	1.68873	1.85424	1.92251	1.55576	1.72471	1.95876	1.30675	1.5085	1.41228	1.44081	1.44564	1.57561	1.74185	1.51049	1.03863	1.67331	1.44986	1.66811	1.74998	1.20623	1.23377	1.57491	1.95671	1.48475	1.43951	2.15246	1.47171	1.43217	1.93619	1.64553	1.61723	1.7031	1.57514	1.69625	1.67732	1.45182	1.68848	2.07925	1.85629	1.20349	2.02828	2.01851	1.4783	1.77168	2.07068	2.42936
A_72_P009751	3.3144	3.49134	3.4715	3.64152	3.66824	3.61606	2.97816	3.67561	3.55335	3.51089	3.84038	3.51118	2.88576	3.48978	3.65757	3.40355	3.28745	3.26463	3.2339	3.5247	3.72722	3.45989	3.40656	3.47468	3.33483	3.09974	3.55341	3.42137	3.47805	4.00347	3.41442	3.83969	3.06527	3.85894	3.27852	3.12611	3.64636	3.66373	3.63124	3.16208	3.53165	3.74026	3.51521	2.95556	3.38702	3.55621	3.2696	3.5145	3.95111
A_72_P009776	-0.0792771	-0.184262	0.089005	0.0402639	0.102747	-0.102957	0.142512	0.0615547	0.0532118	0.129169	-0.0691775	0.142364	-0.530415	-0.260562	-0.0300388	-0.0303065	0.0839388	-0.315167	-0.0849379	-0.144735	-0.121543	-0.0494297	-0.236739	-0.245756	-0.158698	-0.0459363	-0.0369736	-0.144101	0.136062	-0.12332	-0.117941	0.228607	-0.24571	0.0128731	-0.0008452	-0.104908	0.0654025	0.157305	-0.0901978	-0.335184	0.0275858	0.121991	-0.203773	0.183171	0.139638	-0.0234046	0.03872	0.126197	0.461819
A_72_P009826	-1.05092	-0.94575	-0.736966	-0.887817	-1.16591	-1.03728	-0.984318	-1.41751	-0.926834	-0.775905	-0.920813	-1.14572	-1.12839	-0.627656	-1.63297	-1.12869	-1.56679	-1.24925	-0.870163	-1.17403	-0.95019	-0.721963	-1.31189	-0.835881	-1.18408	-0.86287	-0.960858	-0.607073	-1.14522	-1.19712	-0.860856	-1.39405	-1.16389	-1.13345	-1.15228	-1.36584	-1.13124	-1.32536	-1.02809	-1.35305	-1.32332	-1.21127	-1.04667	-0.926368	-1.43215	-0.742504	-1.18307	-1.25745	0.115346
A_72_P009841	-0.589138	-0.0452861	-1.05798	-0.625382	-0.862131	-1.05247	-0.476781	-0.835841	-0.876208	-0.690044	-0.625357	-0.355388	-0.56714	-0.570191	-0.302388	-0.870266	-0.854661	-0.179368	-0.215937	-0.591535	-0.755099	-0.813231	-0.786512	-0.492396	-0.415038	-0.4441	-0.580209	-0.803702	-0.839416	-1.03163	-0.612301	-1.1635	-0.66458	-0.860986	-0.785962	-0.842459	-0.891294	-0.532801	-0.437737	-0.224153	-0.454566	-0.563901	-0.82008	-0.718051	-0.711009	-0.409521	-0.526368	-0.734304	-0.753787
A_72_P009851	0.225368	-0.174167	0.0302826	-0.117423	0.236674	0.0363418	0.044633	0.401098	0.121878	0.0811368	0.295007	-0.218984	0.155407	0.350514	0.197446	0.342614	0.422084	-0.213884	-0.0543856	-0.20582	-0.0376525	0.114317	-0.0670342	-0.54722	-0.0113153	0.416578	0.0727303	0.0661165	0.303236	-0.078582	0.0388628	0.380949	0.245718	-0.178726	0.142336	-0.136851	-0.410862	0.299132	0.0059493	0.218365	-0.268615	0.288491	0.0110431	0.208905	0.0563968	-0.0066484	0.0037327	-0.308503	0.663729
A_72_P009866	3.05472	3.02956	3.23313	2.94904	3.29741	3.26717	2.47085	2.9294	3.31231	3.07124	2.6158	2.92276	3.25306	2.89524	3.17012	3.29709	3.02022	2.7521	3.16669	3.04121	3.12725	3.12607	2.77656	3.13513	3.13955	3.10691	3.01107	3.1915	3.26039	3.12361	3.21852	3.18264	3.16039	2.9006	2.92942	3.00163	3.01197	3.05752	3.08746	2.98741	3.058	3.21391	3.02609	3.0233	3.08513	2.87039	2.89086	3.052	3.09153
A_72_P009876	1.82453	2.35263	1.65605	1.7934	1.7807	1.36471	1.61744	2.11889	2.47751	1.70319	1.7695	2.179	2.67336	1.84653	2.05237	2.03932	2.23915	2.00451	1.77464	2.3521	1.64669	1.61427	1.79361	1.848	1.42347	2.00615	2.19215	1.77593	2.36872	1.95049	2.26536	1.76367	2.36203	1.5757	2.04575	1.88364	2.2125	1.94988	2.06745	1.41394	1.59422	1.7679	2.02706	2.10738	1.82906	2.42372	1.49633	1.84622	2.67307
A_72_P009926	4.75874	4.24821	4.76417	4.36861	4.79843	4.54374	4.58578	4.39636	4.53224	4.53449	4.23216	4.48026	4.11892	4.40003	4.45473	4.5345	4.55147	4.18416	4.65994	4.52392	4.47007	4.20932	4.14489	4.2118	4.42766	4.36046	4.32779	4.36374	4.51457	4.33284	4.25645	4.749	4.11278	4.53309	4.35171	4.56786	4.51481	4.46906	4.50862	4.02291	4.54597	4.76642	4.2962	4.69533	4.49945	4.30592	4.27192	4.53946	4.73128
A_72_P009961	0.104531	0.0848379	0.426468	-0.224663	-0.256619	-0.122857	0.611005	-0.338204	-0.713529	0.0848889	0.0660116	0.0031466	-0.180273	-0.0057854	-0.0661985	0.240765	0.198451	-0.213884	0.102982	-0.0298157	-0.101468	0.478949	0.207682	-0.0859427	0.377933	0.0122783	0.102601	0.183473	0.395657	-0.0034806	-0.0844911	-0.148045	-0.128174	0.193338	0.328842	0.08092	-0.258025	0.315747	0.234266	0.0450338	-0.398423	0.354608	-0.781459	0.232622	0.0563968	0.0931094	0.473632	0.0019968	0.544599
A_72_P009966	-0.423401	0.0300021	-1.54614	-0.96542	-1.12152	-0.903903	-0.18927	-0.865863	-0.582879	-0.715923	-0.360098	0.0357776	-0.33002	-0.911227	-0.0105307	-1.17784	-1.66352	-0.0646781	-0.846704	-0.889576	-1.53842	-1.56996	-1.10627	-0.6746	0.020517	-0.536464	-0.0833027	-0.687244	-1.02053	-1.17341	-0.5654	-1.11548	-1.30429	-0.824544	-0.687399	-0.578449	-0.482085	-0.640861	-1.09443	-0.534822	-0.670295	-1.44057	-0.473755	-0.773665	-0.978293	-0.317788	-1.05718	-1.10354	-1.07004
A_72_P009991	-0.679741	-0.615602	-0.850622	-0.640458	-1.02841	-0.921223	-0.579062	-0.780782	-1.13542	-0.359167	-0.487854	-0.899625	-0.751081	-1.05807	-0.643856	-0.786202	-0.527932	-1.23146	-0.795275	-1.2115	-0.789725	-0.738642	-0.669699	-0.578026	0.166582	-0.877898	-0.909273	-0.998173	-1.03903	-0.319757	-0.900136	-1.20401	-0.66458	-0.487645	-0.720439	-0.822118	-1.11757	-0.638192	-0.690044	-0.429182	-0.851901	-1.11622	-0.73855	-0.590501	-0.347261	-0.701476	-0.529062	-0.571043	-0.0369072
A_72_P010011	-1.52774	-1.64877	-1.75899	-1.83484	-2.16591	-2.0148	-0.53842	-1.57391	-1.798	-1.97244	-1.48785	-1.68946	-1.97952	-1.55315	-1.0372	-2.17784	-1.53273	-1.44036	-2.24631	-2	-2.19893	-1.85505	-1.3542	-2.35712	-1.33703	-1.88547	-2.00796	-1.27515	-1.74529	-2.09705	-1.89708	-1.69401	-1.70084	-1.96532	-1.99578	-2.00654	-1.31151	-1.26647	-1.58496	-1.33518	-1.67696	-1.43452	-2.15888	-1.20348	-2.07055	-1.03016	-1.46317	-2.56512	-1.05562
A_72_P010081	-1.70671	-1.64877	-2.09954	-2.50185	-2.02841	-2.36678	-2.5157	-2.67659	-2.04231	-2.16398	-2.08746	-2.07102	-2.209	-2.05807	-1.71097	-2.89354	-2.56188	-2.03352	-2.18619	-2.2115	-2.62957	-2.91698	-2.50811	-2.28758	-1.91254	-1.38924	-2.32034	-1.88917	-1.71524	-2.5371	-2.10729	-1.85674	-2.01623	-2.23414	-2.87927	-1.88101	-2.03814	-1.97621	-2.28466	-2.18763	-2.14644	-2.39288	-2.13087	-2.16993	-1.43215	-2.17991	-2.53717	-2.51857	-2.48601
A_72_P010116	-2.35781	-2.42159	-2.18641	-2.58108	-2.23991	-2.68397	-2.08107	-2.77444	-2.67974	-2.04439	-2.51235	-2.64938	-2.46212	-2.67428	-2.72247	-2.66613	-2.49477	-2.85949	-2.49712	-2.55254	-2.38054	-2.29044	-2.68043	-2.22123	-2.38529	-2.45533	-2.4531	-2.41443	-2.40826	-2.27912	-2.71363	-2.01594	-2.84993	-2.37077	-2.45185	-2.36164	-2.70253	-2.52785	-2.37454	-2.76062	-2.37295	-2.47741	-2.49146	-2.40341	-2.56965	-2.49809	-2.07676	-2.42977	-2.96841
A_72_P010231	-0.373932	-0.168143	-0.40922	-0.208846	-0.225745	0.277074	-0.444238	0.182203	0.375943	0.237641	-0.373498	0.055614	0.209139	-0.310835	-0.476362	-0.388967	-0.490088	-0.276348	-0.536457	-0.528694	-0.234266	-0.459851	-0.624981	-0.43958	-0.33941	0.0877046	-0.442274	0.102337	-0.0695969	-0.962258	-0.256157	-0.298341	-0.160275	-0.178726	-0.547423	0.0226691	-0.311511	-0.565392	-0.546724	-0.0141442	0.18654	-0.355251	0.257481	0.0489096	-0.094568	-0.456533	-0.407582	-0.192074	0.283845
A_72_P010246	-1.84217	-1.02337	-1.90689	-1.3504	-0.97214	-1.28379	-2.36595	-1.66482	-1.36854	-2.23704	-2.08012	-1.28078	-0.937703	-2.03085	-1.75751	-2.15657	-1.73918	-0.961367	-1.03272	-1.2115	-1.8312	-1.51146	-2.24667	-1.76033	-2.32757	-1.62878	-1.14866	-1.4946	-1.57368	-2.03876	-0.99836	-1.03206	-1.3284	-1.70229	-1.93635	-1.18799	-1.05541	-1.92326	-2.21842	-1.41269	-1.74068	-1.7808	-1.40504	-1.98351	-2.07055	-2.00332	-1.71594	-2.004	-0.923755
A_72_P010266	-2.45735	-2.56196	-2.09954	-2.89142	-2.58095	-2.57032	-2.28688	-2.54124	-2.7622	-2.314	-2.59365	-2.66928	-2.76931	-2.71703	-2.57973	-2.64623	-2.52315	-2.69443	-2.59145	-2.65208	-2.59854	-2.56996	-2.68043	-2.69697	-2.45568	-2.50113	-2.38519	-2.4946	-2.33787	-2.6095	-2.50359	-2.5536	-2.64426	-2.54309	-2.52779	-2.84539	-2.38606	-2.61964	-2.4704	-2.33963	-2.02245	-2.0686	-2.70202	-2.453	-2.62855	-2.5652	-2.42253	-2.78161	-2.11359
A_72_P010351	-1.28488	-1.22954	-1.65208	-1.44781	-1.48784	-1.33859	-1.39676	-1.29445	-1.41226	-1.314	-1.57289	-1.33141	-0.993737	-1.51493	-1.52838	-1.39311	-1.57173	-1.42007	-1.65115	-1.53819	-1.66128	-1.52105	-1.74089	-1.45379	-1.39514	-1.68714	-1.30066	-1.59046	-1.43863	-1.50221	-1.51293	-1.33287	-1.54674	-1.49544	-1.53757	-1.37005	-1.51159	-1.44155	-1.40579	-1.41269	-1.34792	-1.56721	-1.35153	-1.24655	-1.40615	-1.5652	-1.4997	-1.38211	-0.699745
A_72_P010406	-0.225175	-0.682716	-0.604771	-0.259151	-0.143544	0.123382	-0.396759	-0.0374747	-0.126289	-0.195487	0.105182	-0.339358	-0.30322	-0.592405	-0.319744	-0.27763	-0.267696	-0.503002	0.0632862	-0.662419	0.122995	0.310827	-0.743699	0.157901	0.0074945	0.245113	-0.533516	0.159117	-0.550278	0.0034722	-0.424368	-0.0878345	-0.594678	-0.0526727	-0.584962	-0.580888	-0.83054	-0.174645	0.132799	-0.690795	-0.319841	0.132215	-0.588133	0.175034	-0.0369203	-0.790457	0.104511	0.0119396	-0.554169
A_72_P010416	-2.74813	-3.10541	-2.75161	-2.89142	-2.90288	-2.97085	-2.5157	-2.82597	-2.61445	-2.59694	-2.72489	-2.99371	-3.1601	-2.62257	-3.03004	-3.06787	-2.76155	-2.41203	-2.67162	-2.79268	-2.9052	-2.94252	-2.60696	-2.6746	-2.28118	-2.59735	-3.03372	-2.61265	-2.53379	-2.87679	-2.66078	-2.86394	-3.18942	-2.73881	-3.06482	-2.85717	-2.84549	-2.91032	-2.64585	-3.07957	-1.7176	-2.5805	-3.10339	-2.52541	-2.11197	-2.89451	-2.77228	-2.83764	-1.85706
A_72_P010426	-1.1127	-1.21291	-1.3329	-0.848775	-1.16141	-1.17177	-1.01585	-1.16025	-1.09924	-0.856367	-1.16301	-1.10449	-1.22568	-1.02412	-0.833382	-1.28916	-0.973649	-1.09975	-1.07298	-1.16665	-1.21846	-0.916979	-0.769234	-1.40235	-1.0458	-0.889273	-0.767441	-0.889172	-1.00227	-1.13091	-0.84014	-0.828314	-0.996776	-1.13345	-0.737247	-1.32438	-1.02106	-0.929774	-0.988126	-0.911296	-1.2821	-1.17048	-1.03689	-1.43296	-1.21351	-0.857981	-0.878212	-0.734304	-0.604648
A_72_P010441	-2.57665	-2.42159	-0.773865	-0.155897	-1.64235	1.79096	-2.14066	0.811576	1.17085	-0.213807	-2.25923	-0.932313	0.0640137	-2.09989	-0.699566	-1.4829	-2.63227	-0.843186	-1.87016	-2.64181	-0.619151	-2.22631	-2.63799	-1.20511	-2.43522	-0.0374747	-2.24317	-0.658097	0.617065	-1.64712	-0.541315	-1.93794	-1.3905	-1.49024	-0.923466	-0.090935	0.247267	-1.68425	-2.52655	-1.95156	0.879524	-1.84354	0.048276	-1.28644	-0.695184	-2.17241	-1.47871	0.321129	-2.53873
A_72_P010456	-0.196223	0.0814711	0.378512	0.492631	0.2126	-0.060121	0.579697	0.23502	-0.403961	-0.421677	0.108399	-0.104494	-0.132312	-0.524387	0.393899	-0.160093	-0.0944397	0.184906	-0.244394	-0.152003	0.313117	0.183821	-0.19962	-0.104511	0.813781	0.0122783	-0.492746	0.131006	0.359043	-0.487514	0.165724	0.64449	0.0815653	0.321559	-0.107891	0.0824622	0.231325	0.503911	-0.0796595	0.221387	-0.0890303	0.534974	0.0635105	-0.149344	0.183096	0.339727	0.637563	0.255689	0.435574
A_72_P010476	-2.45735	-2.47017	-2.09954	-2.60454	-2.41102	-2.60348	-2.22108	-2.32193	-2.70671	-2.02809	-2.07282	-2.3716	-2.76931	-2.17986	-2.5487	-2.19943	-2.59163	-2.39609	-2.03935	-2.51457	-2.05159	-2.52105	-2.58664	-2.22123	-2.31818	-2.58496	-2.41875	-2.12404	-2.43251	-2.56768	-2.36187	-2.28863	-2.50951	-2.18291	-2.60796	-2.41286	-2.30117	-2.71768	-2.1551	-2.47981	-2.20945	-2.24793	-2.58338	-2.15344	-2.16912	-2.33861	-2.40263	-2.45146	-1.24831
A_72_P010481	-0.320886	-0.244254	-0.305626	-0.142958	-0.31042	-0.21383	-0.689151	-0.364156	-0.186701	-0.481458	-0.41677	-0.267451	-0.452276	-0.202459	-0.274622	-0.430909	-0.408404	-0.238546	-0.353817	-0.0774561	-0.191198	-0.278194	-0.299431	-0.209127	-0.407543	-0.394631	-0.159251	-0.343111	-0.257158	-0.19513	-0.128668	-0.313038	-0.35292	-0.456894	-0.308887	-0.423768	-0.296026	-0.371163	-0.200045	-0.295776	-0.120476	-0.329766	-0.20013	-0.437943	-0.35968	-0.368267	-0.266028	-0.252681	0.500514
A_72_P010646	4.28369	3.58838	4.01035	4.19307	3.90676	4.08399	4.26832	4.50674	4.18891	4.31266	3.58467	4.38148	3.79707	4.07631	4.53326	4.38855	4.57014	4.43604	3.66032	3.86351	4.17676	4.08924	4.55047	3.63619	4.76121	4.42004	4.12187	4.67776	4.67478	4.20898	4.2047	4.23557	4.49415	4.88518	4.00485	4.6606	4.67021	4.30937	4.43023	4.29655	4.49123	4.90436	4.38627	4.64702	4.66971	4.52788	4.26543	4.6648	5.17569
A_72_P010721	2.65548	2.5796	1.92427	2.63277	2.43549	1.98427	1.79945	2.48543	2.69433	2.2044	2.17665	3.53638	2.37872	2.72753	2.5579	2.31655	2.28898	3.14085	2.95023	2.72098	2.53103	2.36842	2.16712	2.74234	2.36778	2.80647	2.6592	2.29125	2.6281	2.34058	2.13616	2.52838	2.36015	2.38906	2.70051	2.66897	2.51609	2.77743	2.44673	2.94714	2.86984	2.33615	3.18027	2.20651	2.81347	2.62099	2.05725	2.1552	3.87846
A_72_P010751	0.872573	0.755746	0.679437	0.446292	0.864203	0.806303	0.81969	0.516791	0.336861	0.52408	0.678288	0.305455	0.807483	0.643427	0.649372	0.832835	0.702994	0.561685	0.76325	0.606658	0.778593	1.08618	0.79845	0.617049	0.97537	0.862085	0.355499	0.925903	0.503433	0.58959	0.841417	1.01282	0.663474	0.719496	0.928089	0.727797	0.871044	0.779177	0.578323	0.628859	0.792156	0.888611	0.517421	0.972094	0.4061	0.553671	0.344181	0.891085	0.535159
A_72_P010781	-1.81258	-1.85264	-1.71527	-1.7151	-1.94868	-1.57579	-1.82221	-1.89308	-1.54588	-1.67094	-1.74798	-1.86192	-1.87059	-1.72792	-1.88735	-1.65614	-1.80736	-1.69443	-1.74562	-1.67284	-1.77231	-1.84298	-1.69123	-1.62015	-1.73321	-1.95548	-1.65821	-1.6352	-1.85572	-1.48751	-1.80244	-1.49657	-1.83259	-1.69629	-1.84243	-1.68987	-1.27058	-1.53777	-1.73564	-1.93801	-1.59896	-1.64889	-1.92442	-1.65287	-1.85596	-1.80487	-1.58123	-1.6885	-1.36501
A_72_P010796	1.63683	1.70469	2.1023	1.48293	2.07774	1.98938	1.56911	1.31302	1.76872	1.75238	1.64379	1.25619	1.54956	1.55524	1.89012	1.4643	1.46185	1.30557	1.40489	1.35563	1.37304	1.23027	1.54753	1.48667	1.54818	1.56565	1.41504	1.46491	1.50901	1.46353	1.6684	1.2496	1.28863	1.58927	1.851	1.59148	1.37045	1.89058	1.9386	1.28919	1.30794	1.38057	1.23881	1.56455	1.58577	1.11318	1.36827	1.59822	2.34991
A_72_P010806	4.60429	4.21863	4.68285	4.73823	4.36137	4.46544	4.5898	4.32581	4.59155	4.67118	4.45596	4.11971	4.21716	4.31415	4.46831	4.4175	4.56754	4.11797	4.38444	4.50938	4.50434	4.29828	4.87714	4.81935	4.37141	4.57749	4.54391	4.55206	4.34284	4.64372	4.4613	4.28418	4.08433	4.40998	4.48954	4.11777	4.14933	4.81285	4.76398	4.20087	4.31488	4.2587	4.13736	4.34369	4.6072	4.45036	4.3528	4.56146	4.82934
A_72_P010816	0.789373	1.00178	0.697073	0.676613	0.733747	0.957043	0.719118	1.03653	0.886172	0.776945	1.02234	0.760709	0.931134	0.823875	0.980635	0.839907	1.16549	0.872551	0.739228	0.860692	0.948408	1.1011	0.829025	0.369122	0.821242	1.09926	0.797572	0.855899	0.886974	0.845097	0.808058	1.14774	1.08613	0.825449	0.857078	0.843275	0.902703	0.882236	0.851525	1.07791	0.749721	0.854434	0.911844	1.03189	0.881008	0.801182	0.871067	0.811346	1.56348
A_72_P010831	2.37675	2.3137	2.11042	2.2296	2.13467	2.12634	2.03457	1.94726	2.20064	2.20655	2.16665	2.2289	1.9269	2.16506	2.32856	2.01375	1.85316	2.094	1.9648	2.37346	2.29705	2.20505	2.43743	2.37918	2.40408	2.26278	1.94005	2.32156	2.32374	2.59219	2.11055	2.2711	2.10276	2.34429	2.2016	1.86763	2.38893	2.09691	2.47166	2.47534	2.34787	2.48718	2.24884	2.39556	2.14807	2.26648	2.52843	2.55705	2.8869
A_72_P010851	0.32526	0.308671	0.186347	-0.270833	0.228122	0.182952	-0.0079052	0.129072	0.346732	0.563609	0.0325369	-0.0843163	0.339573	0.140575	0.0017477	0.418978	0.29644	0.327339	0.33993	0.16262	0.460353	0.369072	-0.0918783	-0.0423315	-0.400087	-0.253203	-0.0799436	0.0217769	-0.485427	-0.0621565	-0.422167	0.669625	0.0739199	0.0947248	0.342238	0.226118	0.568138	0.474616	0.234266	-0.261628	0.173016	0.286662	0.171508	-0.427993	-0.445325	0.279523	0.0799683	0.464147	1.1429
A_72_P010896	2.73059	1.96389	3.07973	2.05952	2.73857	2.54768	2.85253	2.45876	2.75921	2.75503	2.53025	2.70479	2.3725	2.62616	2.67698	2.9134	3.05063	2.38441	2.7385	2.6275	2.90621	3.13296	1.91882	2.02669	2.54142	2.58736	2.54799	2.71986	3.25423	2.25541	2.88606	2.84038	2.71747	3.00046	2.62689	3.00915	2.45524	2.69251	2.60764	2.46836	2.7588	2.92964	2.16869	2.74468	2.49068	2.69635	2.49302	3.01985	3.0259
A_72_P010911	-1.20101	-1.28496	-1.55254	-1.08406	-1.25902	-2.18845	-1.00791	-0.541241	-1.05959	-1.12012	-1.42605	-1.28461	-1.16411	-0.929964	-0.88735	-1.50513	-1.35216	-0.733957	-1.02941	-1.21912	-0.712953	-1.38355	-1.56164	-0.948775	-1.59628	-1	-1.42726	-1.39506	-1.85572	-1.71397	-1.42217	-0.719892	-0.672274	-1.23414	-1.62872	-1.39559	-1.24063	-0.933042	-0.624243	-0.796837	-0.86199	-1.51521	-1.13434	-0.346082	-0.598799	-0.709589	-1.28868	-1.08223	-1.3638
A_72_P010946	0.763817	1.11314	0.975753	0.71739	0.588976	0.804197	1.10727	0.741398	0.707479	0.464841	0.839892	1.0541	1.05455	0.970837	0.576192	0.473426	0.800691	0.993207	0.420687	1.05942	0.761754	0.789289	0.74233	0.711362	0.539159	0.645335	0.535998	0.344785	0.641953	0.968368	0.465833	0.974005	0.639849	0.463624	0.695295	0.793298	0.794755	0.634367	0.882037	0.736262	0.681896	0.650452	0.750835	0.693193	0.613039	1.10318	0.614557	0.671563	1.12844
A_72_P010951	-2.17724	-2.16814	-2.70811	-2.51291	-1.87313	-1.86652	-2.73434	-2.3594	-2.09478	-2.68365	-2.36232	-2.19535	-2.76931	-2.52439	-2.2704	-2.6266	-2.44867	-2.51156	-2.24631	-2.12315	-2.50927	-2.54042	-2.39779	-2.33942	-2	-2.52459	-2.24317	-2.3201	-2.48226	-2.08964	-2.5509	-2.04836	-2.41181	-2.789	-2.5977	-2.51178	-2.00419	-2.46975	-2.44854	-2.23654	-1.88238	-2.31302	-2.20926	-2.69401	-2.64872	-2.57505	-2.30706	-2.36657	-2.37696
A_72_P010971	2.51884	2.51181	2.51058	2.53686	2.52443	2.43989	2.50389	2.60729	2.45564	2.43502	2.54635	2.45513	2.13064	2.49359	2.41766	2.37979	2.54736	2.39733	2.42521	2.75246	2.64939	2.74198	2.46111	2.47827	2.65344	2.30206	2.41265	2.57364	2.59324	2.69964	2.3877	2.579	2.41685	2.61783	2.63562	2.54273	2.57096	2.35847	2.60143	2.33454	2.42821	2.5148	2.47333	2.3687	2.57385	2.561	2.55793	2.82945	3.08396
A_72_P011011	-0.373932	-0.472644	-0.429684	-0.625382	-0.658117	-0.519313	-0.608809	-0.647328	-0.633728	-0.715923	-0.547355	-0.71767	-0.787762	-0.379997	-0.478797	-0.448033	-0.499456	-0.749064	-0.506279	-0.533432	-0.580745	-0.37483	-0.724147	-0.787074	-0.35855	-0.472334	-0.368705	-0.359439	-0.27349	-0.330645	-0.322338	-0.407132	-0.464281	-0.606364	-0.182658	-0.509453	-0.649093	-0.377826	-0.44313	-0.484723	-0.659256	-0.471204	-0.656382	-0.56302	-0.376407	-0.493409	-0.458031	-0.565118	0.0699592
A_72_P011021	-0.727269	-0.699994	-0.969717	-0.767091	-0.851215	-0.678072	-0.843275	-0.956279	-0.78717	-0.683647	-0.786293	-0.842024	-0.924028	-0.755506	-0.805607	-0.847366	-0.813184	-0.606966	-0.761981	-0.974005	-0.429753	-0.842979	-0.632772	-0.713974	-0.684096	-0.616123	-0.675852	-0.612654	-0.635669	-0.736966	-0.655598	-0.687616	-0.770708	-0.611999	-0.731622	-0.833706	-0.768675	-0.828933	-0.696471	-0.739901	-0.7176	-0.597298	-0.842623	-0.664501	-0.792847	-0.888355	-0.578437	-0.795415	-0.426132
A_72_P011041	4.23846	3.97686	4.26667	3.92364	4.14026	4.1384	3.87366	4.02157	3.97847	3.89839	3.74594	3.74364	3.93571	4.33228	3.88942	4.05839	4.0646	3.85767	3.96646	4.21158	4.21456	4.22991	4.25454	3.8847	4.11439	4.17948	3.83764	4.15748	4.0402	4.2005	3.93281	4.10092	4.29538	4.23651	3.95765	4.00173	3.98397	3.85786	4.02292	4.17227	3.98072	4.36505	4.03867	4.04266	4.02768	4.04811	4.09776	4.27862	4.90506
A_72_P011051	-2.06831	-2.87864	-2.21658	-2.34545	-2.31792	-2.31093	-2.52702	-2.65313	-2.45735	-2.51514	-2.5025	-2.46416	-2.79397	-2.36292	-2.38447	-2.32826	-2.28582	-2.83779	-2.17885	-2.55254	-2.45269	-1.98168	-2.38019	-1.98272	-1.97025	-2.36786	-2.14164	-2.24884	-2.31515	-2.13472	-2.42217	-2.33787	-2.33652	-2.00927	-2.2943	-2.34496	-2.45317	-2.17078	-2.2092	-2.2786	-1.7784	-2.03161	-2.26145	-2.1866	-2.34726	-1.99669	-2.18307	-2.004	-2.26403
A_72_P011066	3.56043	3.65175	3.38815	3.51304	3.42711	3.4448	3.36043	3.23069	3.49278	3.45037	3.47228	3.55392	3.36816	3.31747	3.77425	3.48968	3.52501	3.46953	3.32999	3.5836	3.25873	3.11315	3.39767	3.42602	3.29194	3.51604	3.60519	3.54338	3.53855	3.59837	3.46672	3.38209	3.31611	3.38305	3.57932	3.15644	3.47079	3.5497	3.37192	3.39867	3.34541	3.18523	3.49231	3.49696	3.34076	3.43817	3.05859	3.44684	3.67843
A_72_P011086	2.80467	2.7183	3.14518	3.36823	3.44086	2.71956	2.90004	2.87093	2.83742	2.54738	3.16066	3.0943	2.11168	2.58083	3.1672	3.59401	2.91308	2.55504	3.18174	2.68165	2.87938	2.89038	3.03423	2.57479	2.61287	2.17676	2.60336	3.27169	3.47316	2.52038	2.83223	2.02066	2.37485	3.45118	2.41123	2.37323	1.90382	3.51909	3.30232	2.63425	2.94084	2.47879	3.14203	2.83266	2.58037	3.08492	2.77277	2.46379	4.00845
A_72_P011101	3.77422	3.88858	3.64473	4.49453	3.67518	4.01919	3.93345	3.93086	4.03247	4.2993	4.00939	4.00883	3.80966	4.02312	3.81085	3.55734	3.94484	3.82585	3.80365	4.09746	3.90351	3.92862	4.38679	4.54412	4.08492	3.71991	4.04088	4.27557	3.64431	4.01168	3.95901	3.57535	4.09031	4.00369	4.1818	3.55417	3.99122	4.07958	4.05459	3.49326	3.89851	3.75141	3.96717	3.77918	3.90543	3.90844	4.13248	4.33258	4.3784
A_72_P011106	2.66768	2.65317	2.80392	1.78778	2.86365	3.0201	2.7546	2.36278	2.53404	2.61089	2.46807	2.22756	2.37734	2.54679	2.71263	2.72619	2.89845	2.40957	2.19522	2.64097	1.96191	2.49924	2.77607	2.85234	2.11764	2.3248	2.91586	2.44859	1.69468	2.13553	2.98515	2.64829	2.36329	2.14904	2.6225	2.17427	2.36883	1.72786	1.95509	2.53666	2.06434	1.37369	1.90001	2.00184	1.9162	2.72898	2.45671	2.4382	3.26217
A_72_P011131	1.5326	0.967538	1.75327	1.44772	1.53036	1.44328	1.50111	1.33665	1.53548	1.62996	1.34427	1.27714	1.13759	1.18334	1.43004	1.43716	1.58052	1.20986	1.45884	1.35947	1.51339	1.58217	1.4102	1.57916	1.60795	1.56357	1.23593	1.50669	1.85352	1.49779	1.42179	1.4908	1.33798	1.45354	1.48615	1.3814	1.58147	1.48812	1.71534	1.1198	1.24763	1.78614	1.20074	1.60267	1.67726	1.3657	1.63756	1.61398	2.09785
A_72_P011156	5.8415	5.51594	6.0567	5.81404	5.87157	5.92977	5.67219	5.75933	5.77673	5.99975	5.73467	5.54132	5.19579	5.70057	5.65951	5.69347	5.84982	5.60255	5.53947	5.76134	5.83212	5.73508	6.02879	5.81812	5.98744	5.80044	5.60385	5.85489	6.02595	5.85708	5.67936	5.86752	5.5173	5.72419	5.73131	5.72583	5.73642	5.8193	5.95202	5.44311	5.4612	6.15897	5.52253	5.65509	5.83231	5.57741	5.84864	5.86506	5.87827
A_72_P011166	-1.12629	-1.18022	-1.61143	-1.63441	-1.63609	-1.23533	-1.30625	-1.31731	-1.29508	-1.32392	-1.55751	-1.52179	-1.50729	-1.76109	-1.30455	-1.51864	-1.70627	-1.48603	-1.30905	-1.63161	-1.40718	-1.68378	-1.60696	-1.76623	-2.03037	-1.47805	-1.55201	-1.28403	-1.61471	-1.96226	-1.0518	-0.934148	-1.73804	-1.6319	-1.64978	-1.39559	-1.25054	-1.22582	-1.47592	-1.50455	-1.5492	-1.5025	-1.52753	-1.32747	-1.54581	-1.48875	-1.74697	-1.79542	-0.905019
A_72_P011181	-0.320886	-0.376908	0.192099	0.442005	-0.293083	-0.277088	0.0019696	-0.276413	-0.640212	0.0138437	-0.0874628	-0.343349	-0.512397	-0.237039	-0.313211	-0.203055	-0.318608	-0.220887	-0.353817	-0.482152	-0.0533436	0.185296	-0.299431	0.248476	0.546894	-0.346803	-0.63338	-0.108182	0.121562	0.22636	-0.619848	-0.415038	-0.375771	0.159006	0.151496	0.180764	-0.372461	0.216014	-0.0321505	-0.470027	-0.193441	-0.0270513	-0.233255	0.226335	-0.310632	-0.516944	-0.284118	-0.129533	-0.255897
A_72_P011191	-1.54588	-0.711629	-1.67982	-1.87706	-1.05739	-1.55943	-1.61483	-2.10748	-1.74114	-1.98026	-1.75966	-0.87342	-0.196621	-1.09989	-1.73405	-1.60723	-2.06806	-1.9266	-1.47897	-1.152	-2.07988	-1.54042	-1.804	-1.46815	-1.86386	-2.09778	-0.67079	-1.71699	-1.83942	-1.43018	-1.25616	-1.5248	-1.45984	-1.90874	-1.77146	-1.36164	-1.35364	-1.61964	-1.80339	-1.02484	-1.55738	-1.96035	-0.676489	-1.86468	-1.87366	-1.94469	-1.81767	-2.21045	-2.1507
A_72_P011196	2.51957	2.58793	3.0761	2.61097	2.60029	2.29068	3.19468	2.73474	2.41868	2.6661	2.96361	2.85733	2.70615	2.65657	2.41241	2.66628	2.56488	2.83801	2.50573	2.9331	2.48772	2.96652	3.07566	2.87715	2.91289	2.44327	2.48077	2.63821	2.58118	2.73296	2.43642	2.87564	2.44023	2.4559	2.52749	2.43278	2.71612	2.54324	2.93938	2.63652	2.61573	2.83171	2.53337	2.78507	2.84538	2.75231	2.73341	2.73986	3.46296
A_72_P011206	1.48274	1.72964	1.50404	1.66194	1.34742	1.21343	1.25248	1.62868	1.27618	1.38568	1.68261	1.25223	1.43352	1.53489	1.43328	1.2633	1.75218	1.47604	1.51425	1.57124	1.52047	1.59443	2.13422	1.72615	1.62996	1.56148	1.54037	1.97789	1.30873	1.90759	1.64864	1.6324	1.49908	1.48093	1.45258	1.44691	1.91551	1.42953	1.39629	1.86258	1.66794	1.23636	1.60956	1.53942	1.58307	1.81727	1.57621	1.9346	2.30394
A_72_P011251	1.18467	0.809646	1.26303	1.03458	1.17572	0.916672	1.21562	0.852101	1.02685	1.28081	0.952463	0.900577	0.877482	0.935045	1.10941	1.08653	1.25037	0.803477	0.894328	0.939739	1.02013	0.890375	1.1938	0.972803	1.20294	0.966738	1.043	1.17216	1.10165	0.978989	1.05948	1.00791	0.786456	1.04814	0.994072	0.697927	1.1375	1.04055	1.22069	0.897004	0.91245	1.30485	0.753655	1.11335	1.10692	0.961347	0.95829	1.06829	1.30592
A_72_P011276	0.551214	-0.300246	0.0869484	-0.619396	-0.263838	0.577583	-0.452305	0.209653	0.118041	-0.627309	-0.349026	-0.4555	-0.0026922	0.0510529	-0.196397	0.832835	0.102635	-0.122522	0.0445902	0.143453	-0.396018	-0.210711	0.363316	-0.708283	-0.18195	-0.315776	-0.455271	0.626417	-0.33501	-0.0495091	0.367486	1.16993	-0.185746	-0.309971	-0.251418	-0.630556	0.482437	0.160375	-0.0464449	0.131091	0.947533	-0.226866	0.501848	-0.0166787	-0.124279	0.357956	-0.275044	0.414038	1.49115
A_72_P011281	-1.80527	-1.79581	-1.88251	-1.62838	-1.90288	-1.80735	-1.81526	-0.952694	-1.58914	-1.62118	-1.72489	-1.66928	-2.08971	-1.49619	-1.75161	-2.08116	-1.91606	-1.78494	-1.80655	-1.73697	-2.11604	-2.10601	-1.31189	-1.53206	-1.33703	-1.74108	-1.7301	-1.68137	-1.76056	-1.6746	-1.80244	-1.84958	-1.94615	-1.74499	-2.05075	-1.71109	-1.47626	-1.70645	-1.31895	-1.93129	-1.90828	-1.63495	-1.73328	-1.8714	-1.6386	-1.5217	-1.58683	-1.19207	-1.43045
A_72_P011296	-1.53376	-1.89181	-1.76641	-1.65876	-2.0449	-2.0148	-1.91579	-1.68847	-1.72038	-1.53804	-1.80736	-1.46416	-2.14415	-1.90813	-1.79343	-1.65614	-1.90357	-1.82173	-1.55297	-1.58169	-1.66663	-1.78408	-1.69123	-1.4924	-1.66015	-2.15155	-1.95777	-1.69314	-1.76056	-1.26234	-1.61481	-1.82129	-1.89724	-1.67254	-1.74856	-1.67938	-1.7794	-1.77516	-1.51514	-1.79684	-1.76888	-1.51521	-1.67649	-2.02791	-1.58902	-1.45199	-1.28412	-1.27185	-1.28699
A_72_P011301	1.30346	1.0882	1.22052	1.33894	1.35136	1.3761	0.857165	1.30556	1.29839	1.1526	1.09143	1.12802	1.14247	1.25697	1.29046	1.27378	1.28966	1.19481	1.22285	1.13153	1.26753	1.32828	1.07127	1.2219	1.14636	1.17767	1.2843	1.23721	1.3133	1.26013	1.20256	1.2362	1.37079	1.18361	1.24788	1.2469	1.3127	1.1573	1.01089	1.19166	1.20175	1.35111	1.22126	1.06397	1.19588	1.14502	1.31893	1.24898	1.54599
A_72_P011306	-0.776417	-0.977001	-0.898717	-0.767091	-0.88051	-1.02975	-0.757477	-0.688467	-0.77285	-0.674103	-0.696548	-0.615202	-1.1521	-0.984412	-0.757513	-0.947307	-0.589124	-1.01819	-0.876087	-0.523972	-0.726865	-0.657112	-0.566605	-0.731183	-0.696219	-1.08029	-0.743328	-0.835979	-0.922832	-0.636272	-0.909355	-0.945552	-1.18208	-1.00185	-0.785962	-1.18428	-0.723093	-0.996577	-0.448543	-1.07585	-0.36935	-0.621145	-0.73855	-1.10112	-1.09803	-0.897593	-0.655819	-0.740968	0.294489
A_72_P011316	1.5766	1.56038	1.69167	1.5335	1.71917	1.49643	1.30528	1.21604	1.3687	1.22919	1.25783	1.30163	0.897836	1.23891	1.54297	1.52808	1.62323	1.1649	1.58064	1.48543	1.42681	1.31555	1.44331	1.35356	1.4101	1.30872	1.43455	1.34766	1.54904	1.64455	1.34311	1.56233	1.18668	1.35516	1.66683	1.3593	1.45829	1.49421	1.36962	1.23416	1.34074	1.66813	1.25881	1.43698	1.42251	1.25611	1.47632	1.62438	2.34842
A_72_P011326	-1.17724	-1.49007	-1.11366	-1.49088	-1.42175	-1.51668	-1.31603	-1.78715	-1.429	-1.314	-1.65232	-1.78936	-1.75713	-1.29658	-1.45463	-1.6965	-1.50416	-1.6001	-1.52478	-1.38904	-1.35439	-1.66772	-1.56661	-1.43487	-1.42509	-1.60984	-1.51525	-1.5686	-1.13027	-1.4162	-1.53655	-1.11978	-1.67485	-1.33305	-1.53268	-1.50713	-1.49972	-1.67876	-1.3953	-1.45066	-0.956112	-1.19584	-1.64148	-1.42304	-1.66919	-1.49809	-1.17883	-1.54166	-1.63245
A_72_P011351	1.63817	1.38303	1.55923	1.85704	1.51357	1.27479	0.868004	1.59846	1.98744	1.6306	0.953358	1.80645	1.23832	1.63389	1.48917	0.832835	1.50054	1.52028	0.960651	2.02841	1.73663	1.30677	1.71087	1.96481	1.37141	1.42579	1.44799	1.76951	1.63905	2.02328	1.34181	1.57036	1.21268	1.60999	1.30715	1.48005	1.7569	1.48383	1.58761	1.35669	1.46902	1.46713	1.55725	1.5658	1.22112	1.69456	1.49766	1.81703	1.82389
A_72_P011361	0.692076	0.480834	0.313158	-0.0274807	0.0159857	-0.279319	0.573088	0.40669	0	-0.590936	0.657577	0.240281	-0.11279	0.237514	0.496625	0.121052	0.388196	0.143242	0.0430212	0.043599	-0.141902	0.420056	0.398144	-0.108253	0.309855	0.321106	0.227146	-0.168554	0.314207	-0.235488	0.239871	0.664633	-0.0542616	-0.323777	0.479499	0.151677	0.0351139	0.304691	0.213851	0.340111	-0.109918	0.257067	-0.456268	0.375816	0.157178	0.494872	0.162431	-0.247927	0.59677
A_72_P011386	-1.4234	-1.29367	-1.58496	-1.3356	-1.67406	-1.1635	-0.695521	-1.53051	-1.68644	-1.21381	-1.02269	-1.14572	-1.55392	-1.34186	-1.72247	-1.72753	-1.37353	-1.87046	-1.46105	-1.26566	-1.55322	-1.43246	-1.54194	-1.62015	-1.18408	-1.57268	-1.19878	-1.68137	-1.00681	-0.905805	-1.37884	-1.58893	-1.53734	-1.23414	-1.26964	-1.52112	-1.33242	-1.78694	-1.31895	-1.30879	-1.2821	-1.67718	-1.30775	-1.1908	-1.27491	-1.35124	-1.28412	-1.24793	-0.772649
A_72_P011466	2.22982	2.43869	2.14098	2.30472	2.46636	2.16665	2.12635	2.07917	2.37795	1.59421	2.12676	2.79606	2.23603	2.33359	1.97175	1.6762	1.84115	2.38671	2.02962	2.94911	1.82176	1.56188	2.22359	2.68187	1.31892	1.90935	2.0682	1.90945	2.19562	2.65065	1.95414	2.29553	1.78271	1.98794	1.93694	2.49923	2.4925	1.93741	1.78734	2.06114	2.41312	1.69321	2.45294	1.72029	1.8318	2.0336	1.61211	1.73717	3.12659
A_72_P011521	0.377549	-0.0526656	0.153314	0.440573	-0.0284084	0.292181	0.0465426	0.329308	0.426459	0.277534	0.320195	0.292653	0.395176	0.529182	0.429393	0.490379	0.722264	0.271044	0.410988	0.268489	0.373043	0.715697	0.545807	0.304441	0.459432	0.51334	0.531613	0.398486	0.677789	0.535453	0.283676	0.340828	0.464996	0.339189	0.648615	0.369444	0.391321	0.472148	0.364997	0.465178	0.608901	0.541127	0.554555	0.487794	0.628841	0.520531	0.614557	0.301806	0.644021
A_72_P011656	-2.00836	-2.23373	-1.99128	-2.1344	-2.37932	-2.38589	-1.94584	-1.88623	-1.99168	-1.67094	-1.96071	-2.16678	-1.9377	-1.95213	-2.16469	-2.0095	-2.37785	-2.1357	-2.20844	-2.03989	-2.08704	-2.10601	-2.27078	-2.20511	-1.95561	-2.22651	-2.27355	-1.71099	-1.87221	-1.96905	-1.94683	-2.04836	-1.80413	-2.18291	-2.2943	-1.98055	-2.28071	-2.15543	-1.91886	-1.97212	-1.87726	-2.10657	-2.18745	-1.96901	-2.11197	-1.88223	-2.19158	-1.32593	-1.70536
A_72_P011696	1.23514	0.962056	0.562936	1.11847	0.186352	1.06828	1.5711	0.712342	0.482744	0.946354	0.850496	0.642596	0.221496	1.4292	1.1086	0.528084	1.11035	0.671657	0.606368	0.867896	0.687124	1.86576	1.29103	0.57099	2.07682	0.28614	0.874036	0.848809	0.542831	1.12002	0.415038	-0.0607114	0.691724	1.15071	0.930751	0.180764	0.65701	1.72112	1.11272	1.38392	-0.102423	1.20474	0.449464	0.784806	0.42553	1.44336	1.5887	0.484285	1.86874
A_72_P011701	-0.911066	-1.31127	-0.915111	-1.04342	-0.995987	-1.23967	-0.857488	-0.974335	-1.38478	-0.84919	-0.940621	-0.950461	-1.67467	-1.17986	-1.02291	-1.05142	-1.20313	-1.31142	-0.993545	-1.37197	-1.14564	-1.29044	-1.50811	-1.29609	-0.919627	-1.33121	-1.17708	-1.36649	-1.09598	-1.2749	-1.19476	-1.16794	-1.51411	-0.998154	-1.15228	-1.03302	-1.21128	-0.872186	-1.16398	-1.28716	-0.882382	-1.05927	-1.27672	-0.699979	-0.952982	-0.910003	-1.0533	-1.01607	-0.931878
A_72_P011746	-0.805272	-0.885209	-1.66588	-1.7151	-1.80836	-0.738193	-1.93827	-0.364156	-1.20581	-1.35917	-1.4214	-0.707347	-0.893725	-1.0478	-0.994763	-1.03192	-1	-0.67988	-1.94292	-0.787006	-1.60881	-1.95545	-0.97833	-1.74277	-1.7146	-2.32604	-0.839452	-1.42421	-2.19621	-1.62551	-0.912441	-1.4634	-0.958641	-2.07002	-2.3797	-1.58333	-1.12667	-2.04525	-2.06088	-1.12489	-1.30256	-1.43452	-1.02395	-1.53605	-1.60371	-0.793328	-1.8851	-0.62549	-1.26599
A_72_P011826	2.97556	2.57002	3.17065	2.75877	3.07821	3.18214	2.88838	3.17731	2.82952	2.75886	2.67558	2.54854	2.65012	2.85202	2.94247	2.98732	3.03368	2.83758	2.90127	2.65639	3.10465	2.78249	2.83751	2.71083	2.8647	2.85017	2.85046	2.89625	3.24876	2.70097	3.01713	3.30438	2.88805	2.85332	2.76534	2.9082	2.95487	2.81736	2.92924	2.81287	2.6089	3.07427	2.82243	2.66122	2.82381	2.90069	2.84504	2.91248	2.26601
A_72_P011836	-2.16784	-2.42159	-2.48368	-2.68979	-2.93325	-2.46496	-2.30625	-2.5961	-2.79077	-2.59694	-2.79528	-2.59128	-3.06699	-2.86542	-2.3307	-2.70677	-2.33529	-2.74401	-2.69238	-2.75899	-2.59854	-2.7275	-2.40666	-2.40235	-2.38529	-2.90074	-2.52436	-2.57949	-2.46966	-1.71969	-2.89708	-2.42033	-2.77071	-2.65498	-2.60796	-2.98055	-2.45317	-2.68425	-2.42701	-2.79684	-2.65926	-2.24793	-2.69176	-2.52541	-2.67953	-2.63559	-2.61518	-2.24793	-1.98371
A_72_P011901	-2.17724	-2.33807	-2.22677	-2.53527	-2.35856	-2.55943	-2.17585	-2.1479	-2.13085	-2.35408	-2.36232	-2.48165	-2.02259	-1.88967	-2.45943	-2.36844	-2.23799	-2.07099	-2.08665	-2.23447	-1.96991	-2.04943	-2.03227	-2.31326	-2.14202	-2.09777	-1.90927	-2.43406	-2.27075	-2.20511	-2.13586	-2.03206	-2.11064	-2.16623	-2.25343	-2.17319	-2.16367	-2.39575	-2.08597	-2.51961	-1.90307	-2.04999	-2.33945	-2.29094	-2.41477	-2.03695	-2.57009	-2.47349	-1.97137
A_72_P011916	-1.99168	-2.00178	-1.79647	-2.46919	-1.97214	-1.78816	-2.35583	-2.13972	-1.83472	-2.20004	-2.27591	-1.98122	-1.96545	-2.3211	-2.21252	-1.96569	-1.7117	-2.0837	-1.62099	-2.1375	-2.17585	-1.61032	-1.97833	-2.15781	-1.97025	-1.64797	-2.28124	-2.06164	-2.08633	-2.15007	-1.9853	-2.25987	-2.11064	-2.09348	-1.8855	-2.43035	-1.97102	-1.74613	-2.04439	-1.84659	-1.38745	-2.04999	-2.13087	-1.98351	-2.11197	-2.06443	-2.16619	-2.156	-1.81417
A_72_P011946	-1.2597	-1.18022	-1.32193	-1.47999	-1.32797	-1.52725	-1.08107	-1.04509	-1.36854	-1.54963	-1.06193	0.0031466	-1.30322	-1.26452	-0.868071	-1.12524	-0.894273	-1	-1.10741	-1.39334	-1.51892	-1.22631	-1.18427	-1.13473	-1.32757	-1.0417	-1.29676	-1.15221	-0.888885	-1.60421	-0.575148	-1.25041	-1	-1.16624	-1.31518	-0.955013	-1.44177	-1.1902	-1.26065	-1.12489	-1.69038	-1.33539	-1.38836	-1.30909	-1.22862	-1.08539	-1.38789	-1.38733	-0.421175
A_72_P011986	-2.07708	-1.55147	-0.882506	-1.65876	-1.37932	0.283136	-1.48228	-1.71251	-1.9752	-1.1774	-0.801306	-1.56308	-2.00809	-1.90813	-1.46908	-1.48732	-1.39523	-1.68471	-2.03272	-1.50059	-1.70467	-1.83698	-1.2627	-1.87679	-1.81018	-1.27045	-1.66827	-1.4946	-0.855718	-2.02454	-2.22513	-1.32789	-1.7929	-1.84099	-1.6235	-1.37851	-1.59756	-1.94949	-2.37454	-1.99298	-1.54513	-1.60747	-1.35557	-1.14934	-1.68473	-1.7425	-1.82427	-1.89594	-2.23571
A_72_P012006	-1.37393	-1.45054	-1.16175	-1.49088	-1.13911	-1.40526	-1.34577	-1.53052	-1.52174	-1.10295	-1.57289	-1.29617	-1.65195	-1.50085	-1.50834	-1.40979	-1.38651	-1.43628	-1.14985	-1.51457	-1.49016	-1.56996	-1.804	-1.36158	-1.32757	-1.53646	-1.46181	-1.32467	-1.14522	-1.4973	-1.56055	-1.28379	-1.50035	-1.2963	-1.48932	-1.37851	-1.32193	-1.34264	-1.12012	-1.52973	-1.14953	-1.35811	-1.53669	-1.38887	-1.17276	-1.50748	-1.32567	-1.39782	-1.29309
A_72_P012176	-2.01678	-1.82711	-2.23704	-1.96542	-2.44345	-2.46496	-1.62696	-1.66482	-2.16784	-2.48146	-1.90127	-1.92631	-2.62958	-1.90195	-1.68825	-1.97807	-1.65303	-2.12252	-1.96801	-1.79268	-2.01699	-2.16491	-1.76923	-1.94208	-2.12553	-1.96347	-2.10022	-2.75352	-2.18587	-2.12711	-2.18726	-2.33787	-2.50035	-2.38036	-2.17501	-2.05998	-2.15433	-2.13271	-2.03622	-2.33963	-2.07429	-1.85966	-2.38836	-1.98351	-2.24388	-1.72048	-1.9486	-1.9034	-1.91915
A_72_P012186	0.762589	1.73447	1.80485	1.34737	0.445851	1.1485	1.4106	1.65006	1.76382	0.745288	0.594743	0.776426	1.25344	0.969153	0.889178	0.726192	1.30656	1.58044	1.82435	1.33498	1.05307	1.3884	2.16637	2.48729	1.49918	1.08092	0.407878	0.995421	0.45634	0.667167	1.28906	-0.145851	0.44261	1.3681	0.771538	0.770518	1.0813	0.71173	1.48344	1.7214	1.27321	0.753398	1.22668	0.845538	1.76948	1.89289	1.74684	1.01886	1.51461
A_72_P012216	0.716388	2.57153	0.0662197	1.01739	0.963371	1.05418	0.027332	0.623891	1.62607	0.152599	0.644341	2.20792	3.07895	1.30717	0.673693	0.404741	0.163261	1.54217	0.403671	1.65118	0.33337	0.55847	0.541198	1.41743	-0.220828	0.490117	1.47906	0.117585	0.339487	1.4413	0.539953	0.616327	0.782709	0.410412	0.399744	0.780053	1.36071	0.599736	-0.175151	0.996477	0.0411834	0.0526269	2.17397	0.0595568	0.228052	0.235128	0.159087	0.183625	0.897197
A_72_P012281	-1.74813	-1.94575	-2.38904	-1.98069	-2.23045	-1.63172	-2.49333	-2.58496	-1.8572	-2.3339	-2.35344	-2.03185	-1.96545	-2.36292	-2.05163	-2.6965	-2.69546	-2.14899	-1.99354	-2.61144	-2.28688	-2.60012	-2.42459	-2.08964	-2.29956	-1.60358	-2.32034	-2.13203	-2.33787	-2.46815	-1.9853	-2.40976	-1.99678	-2.16623	-2.22155	-2.01972	-2.0729	-2.29141	-2.53804	-1.9113	-2.13416	-2.11622	-2.13087	-2.38405	-1.87961	-2.24917	-2.06108	-2.36657	-1.57772
A_72_P012306	-2.06831	-2.20056	-1.94847	-2.86285	-2.61748	-2.85982	-1.88634	-2.3594	-2.39023	-2.59694	-2.17861	-2.63953	-2.66326	-2.14296	-2.24531	-2.32826	-2.30212	-2.44445	-2.34969	-2.66242	-2.36305	-2.06337	-2.23872	-2.79008	-0.884523	-2.3468	-2.50621	-2.59046	-1.83942	-2.23754	-2.53179	-2.31797	-2.54674	-2.31456	-2.26151	-2.23331	-2.54781	-2.45089	-2.23704	-2.17169	-2.65049	-1.85966	-2.85403	-1.98351	-2.40615	-1.95109	-2.43259	-2.44057	-2.1696
A_72_P012316	-1.71353	-1.98757	-1.79647	-2.02748	-2.01211	-2	-1.64533	-2.47805	-1.9752	-2.29437	-1.56262	-2.05784	-1.7632	-1.9779	-1.93336	-2.01587	-1.83674	-2.31142	-2.08665	-2.30563	-2.27866	-2.06337	-2.10266	-2.24576	-1.69015	-2.04594	-1.85086	-2.11609	-2.1057	-2.33942	-2.25616	-1.66859	-2.42909	-1.83439	-1.86688	-1.85716	-2.221	-1.96279	-1.65834	-2.00705	-2.20303	-2.04077	-2.1731	-1.85798	-1.87961	-1.89451	-2.1006	-1.78161	0.257581
A_72_P012321	-2.3261	-2.49007	-2.15687	-2.01171	-2.37932	-2.40526	-2.24891	-1.37851	-2.36854	-2.50383	-2.59365	-2.53542	-2.52266	-2.76109	-2.3484	-2.14256	-2.28582	-2.71406	-2.49712	-2.65208	-2.47131	-2.50194	-2.31189	-2.30465	-2.16711	-2.4441	-2.61868	-2.62388	-2.24906	-2.63088	-2.61985	-2.20401	-2.53734	-2.51115	-2.32786	-2.52112	-2.49972	-2.40479	-2.52655	-2.45066	-2.24862	-2.38119	-2.3637	-2.12905	-2.42343	-2.35548	-2.54806	-2.54166	-1.92605
A_72_P012366	-1.61445	-1.6156	-1.18145	-1.72792	-1.25902	-1.69585	-1.57906	-1.55205	-1.37935	-1.65208	-1.6798	-1.50829	-1.69195	-1.68485	-1.61143	-1.75924	-1.44867	-1.65595	-1.47897	-1.51457	-1.54827	-1.54042	-1.72971	-1.51706	-1.40505	-1.74108	-1.85086	-1.43901	-1.07675	-1.43958	-1.55572	-1.47989	-1.87339	-1.39973	-1.66043	-1.63816	-1.6689	-1.91032	-1.32392	-1.83399	-1.34438	-1.4899	-1.82568	-1.3937	-1.22482	-1.69878	-1.66172	-1.27185	-1.45727
A_72_P012406	2.84788	2.52085	3.36372	2.4947	3.30861	2.36757	2.44972	3.05712	3.25537	2.19531	2.53892	2.66686	3.06101	3.19671	2.89295	3.38644	3.13856	2.84137	3.02326	2.85277	2.68555	2.4263	2.39751	2.83441	3.08658	3.13386	2.6915	3.39814	3.44744	3.08398	2.8003	3.31677	3.34784	2.24608	2.89211	2.44092	3.04021	2.19147	2.77665	2.85798	2.83923	2.31745	2.5876	2.87923	2.34012	3.20199	2.09492	2.45543	2.96864
A_72_P012491	-0.295077	-0.470171	0.14543	-0.36535	-0.0020107	-0.252766	-0.457708	-0.217161	0.150334	-0.284657	-0.234567	-0.325476	-0.259631	-0.166835	-0.361821	-0.14955	-0.382173	0.0400981	-0.240567	-0.0983651	-0.0692073	-0.100613	-0.429102	-0.357117	-0.4975	-0.378512	-0.324311	-0.476677	0.0335786	-0.229362	-0.181667	-0.23167	-0.230484	-0.212574	-0.484582	-0.115477	-0.296026	-0.165007	-0.204618	-0.396392	-0.005581	0.0654891	-0.315607	-0.157541	-0.142047	-0.301347	-0.0846624	0.255689	0.301747
A_72_P012596	-2.44594	-2.47017	-2.22677	-2.58108	-2.51056	-2.50618	-2.58496	-2.45758	-2.55199	-2.37454	-2.6798	-2.62975	-2.91048	-2.48691	-2.57973	-2.57866	-2.45777	-2.88151	-2.59145	-2.55254	-2.672	-2.57994	-2.61723	-2.65257	-2.13375	-2.71386	-2.58973	-2.3571	-2.29278	-2.76623	-2.67119	-2.6009	-2.5562	-2.43925	-2.49884	-2.37005	-2.52356	-2.71768	-2.48146	-2.5502	-2.37295	-2.45275	-2.70202	-2.5905	-2.50385	-2.59495	-2.48393	-2.34611	-1.85483
A_72_P012616	-1.3261	-1.52045	-1.14715	-1.46919	-1.42714	-1.40039	-1.60881	-1.53052	-1.45735	-1.59693	-1.66875	-1.78392	-1.74506	-1.97141	-1.43559	-1.42242	-1.46693	-2.05839	-1.58658	-1.97401	-1.6937	-1.52105	-1.73529	-1.73118	-1.73947	-1.53646	-1.62356	-1.50494	-1.32647	-1.78408	-1.57027	-1.32789	-1.71667	-1.789	-1.40633	-1.66896	-1.47626	-1.66239	-1.64585	-1.58145	-1.46222	-1.32416	-1.68156	-1.38405	-1.41477	-1.78759	-1.54806	-1.55334	-0.586521
A_72_P012671	0.0612268	-0.259117	-0.149576	-0.0274807	-0.0976711	-0.407695	0.113657	-0.402759	-0.624057	-0.346479	-0.620024	-0.572417	-1.2215	-0.325231	-0.736966	-0.340195	0.136294	-0.448555	-0.234846	-0.226771	-0.328701	-0.0304806	0.0608406	-0.402347	-0.0911071	-0.452512	-0.492746	-0.21237	-0.332156	0.276012	-0.708257	-0.544899	-0.838347	-0.251627	-0.257467	-0.573583	-0.719646	-0.488858	0.0998006	-0.725284	-0.152622	0.0044596	-0.676489	-0.320547	0.0826424	-0.589946	0.324915	-0.0674949	0.214138
A_72_P012726	-0.918928	-0.735183	-1.35509	-1.22239	-1.15692	-0.297297	-0.532706	-0.579424	-0.911066	0.0118741	-0.0691775	-0.615202	-0.234096	-1.45943	-1.04079	-1.05469	-0.494765	-0.835104	-0.876087	-0.856547	-1.38936	-0.730279	-0.913624	-1.11577	-1.43522	-1.0207	-1.3687	-0.397469	-0.59405	-1.48751	-1.15401	-0.474372	-1.25338	-0.646283	-0.969063	-0.727207	-0.0381351	-1.08832	-1.17291	-0.859301	-0.0041837	-1.22687	-0.65888	-0.313661	-1.10498	-0.0166787	-1.09261	-1.31595	-0.044926
A_72_P012754	-1.49211	-1.68272	-1.1765	-1.40599	-1.59302	-1.48028	-1.54992	-1.58496	-1.65984	-1.58496	-1.45425	-1.66428	-2.05204	-1.84158	-1.54359	-1.49175	-1.37785	-1.9381	-1.66135	-1.67807	-1.83723	-1.60012	-1.58664	-1.4924	-1.38529	-1.83327	-1.83945	-1.47413	-1.37851	-1.65805	-1.90935	-1.59491	-1.83835	-1.61482	-1.46112	-1.88101	-1.70253	-1.67328	-1.45398	-1.8215	-1.34792	-1.51521	-1.95479	-1.12905	-1.38908	-1.76487	-1.42253	-1.3563	0.136845
A_72_P012791	2.52102	2.46929	2.67602	2.47105	2.43028	2.58527	2.67258	2.72554	2.46737	2.48663	2.76339	2.81789	2.6019	2.34338	2.77681	2.75079	2.72729	2.51766	2.746	2.38731	2.38474	2.68189	2.41241	2.33852	2.56764	2.62149	2.59708	2.68928	2.81864	2.31076	2.65282	2.45799	2.5192	2.52525	2.79047	2.654	2.50986	2.64701	2.61738	2.572	2.47028	2.76921	2.62145	2.61625	2.54804	2.57665	2.57872	2.59624	3.31745
A_72_P012811	0.012455	0.124639	0.73434	0.156468	0.341883	-0.357322	0.146078	0.130762	0.154086	0.196614	0.168192	-0.0693659	-0.457191	-0.367173	-0.339522	0.463158	0.069756	-0.224402	0.138679	-0.123148	-0.0152847	-0.164907	0	0.0360478	-0.115321	0.0915672	-0.324311	0.0163635	0.59774	-0.193142	0.283676	0.0429522	-0.528007	-0.105353	-0.0719112	-0.316227	-0.0795134	0.0767394	0.175654	-0.651574	-0.137225	0.160465	-0.509379	0.277396	0.270307	-0.168682	-0.166192	-0.0323307	0.804772
A_72_P012841	-1.66644	-1.74711	-1.4715	-1.86994	-1.68694	-1.44478	-1.58496	-1.99262	-1.99168	-1.60901	-1.77736	-1.8392	-1.78776	-1.72247	-1.71097	-1.59765	-1.79577	-1.88151	-1.76748	-1.72608	-1.58835	-1.59505	-1.71309	-1.58844	-1.35614	-1.58496	-1.76205	-1.69314	-1.45717	-1.54722	-1.73533	-1.56528	-1.66458	-1.46452	-1.55237	-1.62803	-1.92266	-1.59356	-1.4982	-1.7137	-0.991669	-1.10177	-1.96712	-1.35077	-1.65381	-1.67211	-1.33507	-1.79542	-1.60935
A_72_P012951	-0.0925536	-0.162144	-0.149576	0.351945	-0.0869606	0.012824	-0.015854	-0.115477	-0.323493	-0.115808	-0.0565143	0.0187772	-0.703581	-0.373571	-0.133661	-0.243593	-0.419477	-0.811125	-0.317084	-0.305626	-0.238246	-0.282264	0.0117089	0.0478663	0.189825	-0.357295	-0.283172	-0.0540259	-0.0205288	-0.497295	-0.387402	-0.365688	-0.312278	0.0092068	0.0226411	-0.29605	-0.348303	0.0864546	0.184425	-0.257415	-0.109918	-0.0338942	-0.388364	0.367271	-0.158227	-0.317788	-0.13713	0.197632	1.50903
A_72_P012986	-2.36854	-2.55147	-2.30023	-2.46919	-2.74637	-2.31093	-2.2773	-2.34054	-2.53981	-2.17291	-2.34462	-2.36347	-2.76931	-2.43246	-2.4788	-2.51412	-2.3437	-2.63709	-2.44335	-2.44151	-2.54827	-2.66241	-2.47973	-2.33065	-2	-2.67397	-2.38519	-2.18925	-2.31515	-2.36605	-2.51293	-2.4634	-2.42909	-2.37077	-2.47046	-2.39559	-2.47626	-2.33397	-2.16398	-2.34856	-2.24202	-2.5805	-2.53669	-2.29094	-2.31466	-2.49809	-2.40263	-2.22907	-1.24518
A_72_P013046	-2.1127	-1.677	-1.66588	-2.39572	-1.84398	-2.23967	-1.94584	-2.55205	-2.12175	-1.51514	-2.02975	-1.82798	-2.42313	-2.06495	-1.9267	-1.84737	-2.1917	-2.1357	-2.04601	-1.92338	-2.3287	-2.50194	-2.21513	-1.7781	-1.97025	-1.88547	-2.50621	-2.02397	-1.70044	-1.96905	-2.4851	-2.16795	-2.21917	-1.84763	-2.30262	-2.29605	-2.00419	-2.27473	-1.77591	-2.23654	-2.12199	-2.34671	-2.1731	-2.04301	-2.07055	-2.16496	-2.0075	-2.36657	-2.25794
A_72_P013141	1.76872	1.93433	2.09106	2.01931	1.85978	2.0332	2.29968	2.17485	1.89292	2.15617	2.39849	2.18663	2.09162	2.01109	2.16272	2.09506	2.19046	2.01573	1.95232	1.83978	1.69445	1.95576	2.29515	1.91498	1.99812	2.01279	1.86492	1.88787	1.98119	1.81083	2.09373	1.97401	2.01685	1.99398	2.21768	2.12199	1.94187	2.16497	1.96887	1.89984	1.92717	2.03856	2.00908	2.14369	1.93962	2.25576	2.09054	2.11055	2.87446
A_72_P013151	-0.264703	-0.588534	0.170896	-0.199885	-0.237542	-0.464963	-0.234929	-0.249778	-0.341871	-0.0505551	-0.39156	-0.327451	-0.965448	-0.292534	-0.459432	-0.271901	0.0377304	-0.420066	-0.171543	-0.376218	-0.262359	-0.206838	-0.479728	-0.274903	-0.0653263	-0.255655	-0.542734	-0.144101	0.111115	-0.335024	-0.417776	-0.148045	-0.568117	-0.182914	-0.424364	-0.18799	-0.430453	-0.283048	0.0353331	-0.509555	-0.215908	-0.0499881	-0.417679	-0.0241539	0.0344184	-0.383329	-0.270529	-0.0446439	0.718435
A_72_P013201	-0.74463	-0.551471	-0.539774	-0.686652	-0.667661	-0.756729	-0.521346	-0.0798533	-0.748128	-0.31895	-0.400676	-0.349356	-1.04462	-0.592405	-0.693897	-0.550648	-0.439623	-0.733957	-0.19357	-0.439285	-0.880111	-0.662407	-0.824673	-0.636272	0.129283	-0.885472	-0.673318	-0.579487	-0.540362	-0.492396	-0.686962	-0.56528	-0.867493	-0.479896	-0.780145	-0.578449	-0.954719	-0.670552	-0.390084	-0.570956	0.373361	-0.677179	-0.305786	-0.355481	-0.259313	-0.227653	-0.798041	-0.576992	0.798786
A_72_P013326	3.31357	2.88158	3.35499	3.07067	3.36917	3.30229	2.99951	3.36349	3.12188	3.18574	2.90006	3.20587	2.6742	3.13458	3.02771	3.37477	3.26877	2.8785	3.22873	3.11894	3.06301	3.02492	2.75458	3.17705	3.25503	2.9208	2.90657	3.12053	3.35993	2.95677	3.01063	3.53523	2.9099	3.31155	3.0693	3.20256	3.21115	3.25566	3.01679	2.84065	3.27839	3.28483	3.18742	3.22889	3.34555	3.24251	3.07776	3.24519	3.21305
A_72_P013386	-0.74463	-0.729259	-0.898717	-0.992244	-1.16591	-1.21811	-0.576121	-0.787151	-1.3366	-0.817325	-0.66875	-0.822395	-0.6021	-0.744408	-0.677023	-0.717109	-0.761551	-0.751597	-0.616025	-0.970788	-1.07276	-0.705475	-0.63799	-0.948775	-0.551539	-0.840617	-0.885622	-0.835979	-0.847544	-0.876789	-0.614812	-0.716632	-0.885268	-0.769975	-0.765703	-0.816359	-0.934597	-0.760574	-0.543824	-0.827731	-1.00558	-0.773148	-0.859764	-0.754888	-0.711009	-0.799087	-1	-1.00802	-0.101541
A_72_P013436	-2.1127	-2.51025	-2.34395	-2.21335	-2.20244	-2.28379	-2.32587	-2.05274	-2.40121	-2.29437	-2.30986	-2.13185	-1.41354	-2.26452	-2.40285	-2.22134	-2.1917	-2.10947	-2.13556	-2.16665	-1.8312	-1.56996	-2.52735	-2.30465	-2.0458	-2.24587	-2.20608	-2.13203	-1.76056	-2.33942	-1.93423	-2.03206	-2.1388	-2.00927	-2.36221	-2.10842	-2.45317	-2.11776	-1.94924	-1.97904	-1.41318	-2.33539	-2.24634	-2.07371	-2.06376	-2.17991	-2.2349	-2.11215	-1.9045
A_72_P013446	-2.57665	-2.82711	-2.72247	-3.01171	-2.71966	-2.71989	-2.70835	-2.90689	-3.04231	-2.94924	-2.81953	-2.48165	-2.75713	-2.77231	-2.96033	-2.92916	-2.75032	-2.6001	-3.15704	-3.05344	-2.91791	-2.77259	-2.91362	-3.22123	-2.75207	-2.72741	-2.82814	-3.10032	-2.8233	-2.80215	-2.80244	-2.98423	-2.87339	-3.02422	-2.78305	-2.7879	-3.03814	-2.81079	-3.06088	-2.18763	-2.76888	-2.63495	-3.27672	-2.64708	-3.00406	-2.7425	-2.73448	-2.79542	-3.0648
A_72_P013456	-0.445943	-0.711629	-0.343954	-0.677294	-0.522056	-0.506185	-0.216492	-0.552048	-0.582879	-0.411069	-0.312004	-0.383877	-0.343609	-0.577557	-0.606101	-0.621731	-0.508886	-0.684713	-0.656242	-0.792675	-0.531078	-0.552653	-0.537061	-0.731183	-0.304192	-0.530515	-0.524356	-0.681367	-0.396286	-0.517058	-0.802439	-0.513441	-0.649313	-0.492835	-0.315182	-0.593146	-0.853024	-0.260296	-0.349008	-0.67948	-0.485427	-0.366724	-0.686649	-0.343742	-0.412609	-0.500429	-0.473516	-0.71122	-0.16092
A_72_P013486	-1.43463	-1.39321	-1.42381	-1.35537	-1.56898	-1.60348	-1.59089	-1.31271	-0.926834	-1.56131	-1.01918	-1.3716	-1.45228	-1.60239	-1.10329	-1.39726	-1.09622	-1.25283	-1.03603	-1.82716	-1.60881	-1.47375	-1.44273	-0.935416	-1.67807	-1.33121	-1.18428	-1.92344	-1.61471	-1.7781	-1.27987	-1.54201	-1.71667	-1.37077	-1.46578	-1.34496	-1.27563	-1.44155	-1.65208	-1.74874	-1.36576	-1.56721	-1.77061	-1.65867	-1.56007	-1.68806	-1.03021	-1.44057	-1.08389
A_72_P013531	0.0731664	0.279583	0.33585	0.424727	0.205647	0.348186	0.659226	0.626289	-0.0881145	0.616412	0.399803	0.406349	0.0793707	0.510774	0.179028	0.363622	-0.0576477	0.346417	0.261146	0.0546906	0.33337	0.272498	0.613235	0.161014	0.579944	-0.0544478	0.50166	0.770581	-0.0624841	0.267373	0.366213	0.106915	0.240263	0.636374	0.16362	0.40439	0.206172	0.0993072	0.736966	0.31911	0.757979	0.26638	0.348602	0.525403	0.545824	0.436027	0.79986	0.681565	0.972349
A_72_P013621	2.59845	2.62887	2.2603	2.44021	2.05712	2.14809	2.37152	1.77961	2.25929	2.97949	1.95515	1.84116	2.28983	2.24589	2.18019	1.78966	1.39327	1.60193	2.32484	1.92859	2.22625	1.9079	1.88739	2.49594	2.32343	3.08553	1.75212	2.69889	2.65568	2.27601	1.96973	2.81639	2.21546	3.06236	1.98428	2.3593	2.02642	2.18545	2.2368	2.22365	2.31018	2.2594	2.03829	2.6063	2.61039	2.22559	2.02317	1.99198	3.14806
A_72_P013686	-2.28488	-2.16015	-1.99128	-2.79381	-2.25902	-2.80735	-2.30625	-2.96347	-2.9589	-2.37454	-2.93399	-3.11128	-2.57513	-2.1724	-2.55897	-2.2662	-2.43962	-2.81642	-1.90608	-2.2578	-2.1912	-2.54042	-2.59677	-2.6746	-2.36579	-2.43296	-2.13465	-2.7659	-2.85572	-2.35712	-1.81972	-2.29834	-2.18942	-2.45943	-2.52779	-3.00654	-2.87586	-2.24194	-2.27501	-2.79684	-2.49325	-2.39288	-2.83131	-2.38405	-2.53168	-2.55542	-2.48393	-2.40839	-2.15034
A_72_P013696	-2.3261	-2.16814	-2.21658	-1.95785	-2.20244	-2.15528	-2.08943	-2.03748	-1.95081	-1.84561	-2.02975	-1.01584	-1.75713	-2.39728	-2.36632	-2.3442	-2.03363	-2.05839	-2.15704	-1.91099	-1.79558	-2.10601	-2.12446	-1.74277	-2.29956	-2.2074	-2.43582	-1.89596	-2.02975	-2.33942	-2.15767	-2.22239	-2.17477	-2.09348	-2.71488	-2.20294	-1.8606	-2.39575	-2.314	-2.20375	-2.05102	-1.926	-2.0966	-1.99082	-1.56485	-2.03695	-2.06108	-2.12082	-2.1775
A_72_P013701	-0.991685	-0.626573	-1.3329	-1.15157	-1.14799	-0.928209	-1.18478	-0.584963	-0.922876	-1.03622	-0.765535	-0.577109	-0.733085	-0.865424	-1.18046	-0.92916	-0.860684	-0.996991	-1.16065	-0.736966	-1.15689	-1.23417	-1.16155	-1.29609	-1.34656	-1.30558	-0.85947	-1.26633	-1.11548	-1.16559	-0.86683	-1.17688	-0.971241	-1.51115	-0.936347	-1.18057	-0.772241	-0.913545	-0.84919	-0.840276	-0.87215	-0.909126	-0.973326	-0.958233	-1.10498	-0.963972	-0.71594	-0.910892	-0.341685
A_72_P013706	-0.259703	-0.322374	-0.608099	-0.524048	-0.617475	-0.112873	-0.234929	-0.535868	-0.443106	-0.796467	-0.360098	-0.265557	-0.385162	-0.185474	-0.308872	-0.732763	-0.586626	-0.219133	-0.531773	-0.579236	-0.732468	-0.368327	-0.429102	-0.660794	-0.351343	-0.205029	-0.653211	-0.140066	-0.0719756	-0.996528	-0.159499	-0.213174	-0.14592	-0.827819	-0.687399	-0.233314	-0.335056	-0.540257	-0.748938	-0.16378	-0.53905	-0.677179	-0.43899	-0.268573	-0.330866	-0.231542	-0.618043	-0.737632	0.260773
A_72_P013716	0.8204	0.427467	0.447459	0.888891	0.202158	0.215013	0.16378	0.681536	0.949076	0.927672	0.586693	1.08264	0.499068	0.695291	0.817561	0.712772	0.204233	0.923461	0.641007	0.556262	0.259087	0.31622	0.545807	0.868135	0.944468	0.790226	0.500538	0.905549	0.951637	0.954981	0.289059	-0.0565835	0.435468	0.559493	0.59367	0.504419	0.287224	0.876648	0.727395	0.754105	0.398933	0.839535	1.10754	0.635059	0.593846	0.87718	0.584963	0.337035	1.59402
A_72_P013721	-0.103711	0.246895	0.281136	0.103161	0.360783	-0.124862	0.0350469	-0.368926	-0.440275	0.0177747	0.38794	-0.21167	-0.437629	-0.229283	-0.196397	-0.193999	-0.0750507	-0.315167	-0.391509	-0.353	0.370432	0.132774	0.207682	-0.451415	0.0909945	0.0041044	-0.420869	-0.404713	0.127794	0.0843922	-0.26402	-0.150243	-0.437809	-0.38036	-0.294304	0.323233	-0.201634	-0.274733	0.200078	-0.207805	-0.792807	0.282995	-0.117062	-0.408297	-0.0570046	-0.283072	0.0495947	-0.330948	0.106285
A_72_P013741	4.00922	3.4994	3.49902	3.22711	3.71581	3.38423	3.34111	4.19902	3.40359	4.15372	3.44567	3.76697	3.5139	3.42152	3.5347	3.14123	3.95816	3.40389	3.48161	3.41093	3.50359	3.92609	3.45438	3.55659	3.19394	4.14133	3.70495	3.91927	3.65496	3.18625	3.12341	3.62438	3.64321	3.32045	3.23106	3.12162	3.12509	3.83114	4.15862	3.46263	3.08287	3.35897	3.95425	4.39818	3.98719	3.4543	3.43303	3.44336	3.60996
A_72_P013761	-0.305345	-0.298052	-0.335655	-0.524048	-0.363719	0.0752881	-0.493332	-0.31271	-0.300202	-0.206909	-0.25509	-0.11469	0.0622972	-0.260562	-0.127917	-0.153056	-0.210804	-0.473429	-0.0510305	-0.301579	-0.0603726	0.104999	-0.341373	-0.266515	-0.0555319	0.0041044	-0.056647	0.0091137	-0.120393	-0.146221	-0.275894	-0.185866	0.0444919	-0.153852	-0.190353	-0.488694	-0.34299	-0.258245	-0.137504	-0.0194842	-0.35503	0.0418202	-0.0239523	-0.139163	-0.213509	-0.198818	-0.284118	-0.286402	0.423988
A_72_P013781	1.59051	1.27222	1.71716	1.51185	1.5586	1.61651	1.61423	1.60212	1.54694	1.5843	1.474	1.55526	1.24892	1.5073	1.48042	1.77682	1.76201	1.47874	1.56104	1.52812	1.46464	1.56585	1.31688	1.35492	1.52356	1.46948	1.43865	1.50411	1.79989	1.37315	1.51375	1.71741	1.37267	1.69688	1.50712	1.65504	1.48393	1.61492	1.5053	1.31487	1.61255	1.58198	1.46446	1.68233	1.72705	1.50776	1.46689	1.73116	2.1165
A_72_P013806	0.0572249	-0.280618	-0.489805	-0.240655	-0.290623	-0.279319	-0.291698	-0.115477	-0.492114	0.187918	-0.5025	-0.275054	-0.33002	-0.382145	-0.188404	-0.350221	-0.382173	-0.400056	-0.317084	-0.512233	-0.345775	-0.242075	-0.133646	-0.266515	-0.0419307	-0.146988	-0.269716	-0.0407987	-0.191028	-0.30895	-0.279873	-0.26939	-0.336525	-0.170387	-0.401857	-0.612977	-0.377885	-0.163088	0.599462	-0.0832903	-0.445056	-0.237358	-0.361665	0.591703	0.0470185	-0.40732	-0.335069	-0.151559	0.752603
A_72_P013841	7.86917	7.9493	8.04864	7.95118	7.92057	7.80126	8.13748	7.85512	7.76863	8.10392	8.00312	7.65124	7.88776	7.6456	7.69959	7.83186	7.82459	7.54506	7.76918	7.75056	7.76326	7.88915	7.72214	7.86283	8.1087	7.92738	7.76159	7.8496	8.07585	7.83228	7.66761	7.7497	7.71082	7.87394	7.7926	7.77593	7.72816	7.90919	8.03464	7.68548	7.52881	7.83236	7.70667	7.6452	7.88611	7.82478	7.81076	7.85059	8.08975
A_72_P013861	-0.979301	-0.862334	-0.736966	-1.20436	-1.3689	-1.63743	-0.564415	-1.46267	-1.65984	-0.980264	-0.747976	-1.0383	-1.8254	-1.0376	-1.02647	-1.01907	-1.14684	-1.18964	-1.26952	-0.98046	-1.26236	-0.873352	-0.685818	-1.05672	-0.5135	-1.54244	-1.32034	-1.04645	-1.06248	-0.962258	-1.05862	-1.30812	-1.25338	-1.1375	-0.785962	-0.887036	-1.14505	-0.847312	-0.755633	-1.11724	-1.43938	-0.554031	-1.50039	-0.694005	-1.05028	-0.990085	-0.734476	-0.925999	-0.176777
A_72_P013876	7.6353	7.58384	7.74522	7.45961	7.76498	7.77368	7.84438	7.80066	7.67763	7.81579	7.64413	7.79319	7.78424	7.63464	7.64643	7.79066	7.56261	7.74233	7.67497	7.59329	7.45465	7.72696	7.32375	7.41141	7.56695	7.82232	7.58574	7.72072	7.94854	7.31371	7.78686	7.68422	7.66924	7.82133	7.59043	7.80375	7.65538	7.56377	7.57989	7.63025	7.47065	7.69973	7.75748	7.62006	7.73615	7.74229	7.64312	7.75385	8.32289
A_72_P013966	-0.20581	0.337184	0.375145	0.676613	0.505098	0.16665	0.830814	1.09311	0.794191	-0.0403014	1.00949	0.840276	0.430201	-0.410371	-0.0035017	0.216518	0.192645	0.284707	0.204725	-0.281514	0.304935	0.589981	0.408304	0.774708	0.924813	0.491579	-0.177085	-0.315543	0.113211	-0.0933412	-0.0348855	-0.0199546	-0.14592	0.0773218	-0.0368074	0.958612	0.158262	0.239426	0.306746	0.246816	0.681896	0.0740006	0.193832	0.939801	1.27768	0.434801	0.479005	0.18714	0.334614
A_72_P013976	0.466239	0.28691	0.561456	0.0534393	0.283649	0.555215	0.495527	0.445238	0.393508	0.44308	0.538619	-0.241151	0.581671	0.57752	0.300434	0.285483	0.212863	0.0238961	0.232523	0.146418	0.475012	0.700311	0.632864	0.597653	0.5025	0.282765	0.0298445	0.549796	0.667844	0.703912	0.143608	0.531124	0.52005	0.521392	0.398462	0.220526	0.16946	0.424431	0.60731	0.423808	0.216811	0.586451	-0.201951	0.0875712	0.214153	0.0099155	0.749618	0.515372	0.869095
A_72_P013991	7.68111	7.50462	7.72222	7.74902	7.65671	7.68228	7.90284	7.71764	7.64739	7.87145	7.86088	7.45356	7.57626	7.70843	7.75298	7.64802	7.75196	7.71251	7.58155	7.4335	7.46961	7.54699	7.49755	7.55918	7.56065	7.64032	7.58751	7.50028	7.78211	7.26294	7.64556	7.72174	7.56851	7.77156	7.66844	7.69744	7.74422	7.74863	7.38068	7.43268	7.41598	7.70203	7.57205	7.69994	7.67494	7.66757	7.65928	7.523	8.44456
A_72_P014021	7.75559	7.90257	7.90814	7.86029	7.85843	7.79192	8.112	7.75388	7.52741	7.98313	7.80038	7.63539	7.90188	7.54782	7.55447	7.89079	7.64983	7.63488	7.86438	7.68045	7.78078	8.01999	7.72583	7.80501	7.93306	7.83499	7.78608	7.69832	8.00496	7.69052	7.68956	7.66364	7.65349	7.77282	7.80065	7.71276	7.48882	7.73882	7.93802	7.40993	7.51033	7.89975	7.70829	7.72419	7.6441	7.62818	7.70691	7.72328	8.52087
A_72_P014026	-1.91893	-2.01614	-1.60477	-1.93536	-1.73295	-2.23967	-1.68915	-1.61865	-2.19622	-1.20462	-1.62002	-1.86192	-1.60755	-1.95213	-1.6061	-1.32826	-1.56188	-1.49449	-1.69237	-2.20393	-1.94368	-1.74987	-1.62757	-2.08226	-1.91254	-1.43296	-1.88562	-1.08085	-1.28724	-1.83278	-1.9032	-1.7069	-1.40753	-1.789	-1.69285	-1.81636	-1.5787	-1.91032	-1.78958	-1.84028	-2.09795	-1.69153	-1.60249	-1.94044	-1.99757	-1.57505	-1.85099	-2.17393	-1.04011
A_72_P014031	-2.21546	-2.1131	-2.23704	-2.558	-2.64235	-2.51668	-2.37615	-2.32193	-2.45735	-2.57309	-2.59365	-2.22449	-2.09736	-2.37143	-2.41213	-2.55065	-2.57173	-2.17596	-2.38305	-2.37197	-2.45269	-2.52105	-2.56661	-2.30465	-2.43521	-2.43296	-2.85086	-2.38548	-2.64272	-2.54722	-2.62997	-2.39927	-2.61431	-2.39973	-2.67116	-2.72181	-2.48794	-2.58839	-2.37454	-2.47003	-1.80736	-2.24793	-2.12395	-2.25532	-2.33087	-2.59495	-2.20014	-2.54166	-2.67277
A_72_P014061	-0.443106	-0.885209	-0.562191	-0.0434223	-0.583958	-0.660513	-0.740913	-0.694441	-0.659841	-0.633461	-0.696548	-0.674297	-0.838167	-0.738891	-0.654827	-0.478498	-0.695462	-1.01819	-0.651153	-0.93587	-0.710186	-0.628336	-0.680425	-0.458563	-0.681081	-0.797116	-0.640784	-0.822982	-0.479099	-0.989608	-0.671195	-0.441705	-0.695607	-0.744993	-0.5875	-0.532874	-0.529586	-0.596143	-0.892801	-0.605339	-0.551242	-0.53449	-0.765218	0.0399765	-0.531685	-0.77903	-0.520995	-0.547488	0.0821237
A_72_P014091	9.45609	9.32323	9.47704	9.33874	9.39305	9.36434	9.56518	9.44445	9.27762	9.59156	9.368	9.13734	9.25292	9.47159	9.21864	9.18258	9.2589	9.38539	9.13516	9.2371	9.11592	9.21975	9.15193	9.23142	9.34663	9.38137	9.13125	9.32006	9.55304	9.10529	9.2408	9.35324	9.19492	9.54186	9.23579	9.28179	9.33424	9.29215	9.30881	9.20985	9.00212	9.48255	9.27999	9.3139	9.27448	9.35625	9.32373	9.35687	10.0844
A_72_P014106	0.315241	0.668679	0.888706	0.578467	0.448798	0.0682847	0.943732	0.567595	0.0411052	0.441618	0.873367	0.649641	0.362072	0.832239	0.58671	0.481362	0.474463	0.629448	0.262495	0.738277	0.500313	0.83697	0.825238	0.768599	0.813781	0.621488	0.677675	0.741347	0.715518	0.638423	0.289059	0.422943	0.584963	0.844092	0.637792	0.652967	0.435281	0.601996	0.726195	0.736262	0.328597	0.717178	0.203492	0.6063	0.585233	0.765535	0.848412	0.355894	1.23214
A_72_P014171	-1.92683	-1.72926	-1.83494	-1.72792	-1.80134	-1.75673	-2.12338	-2.02237	-2.07708	-2.14627	-2.17079	-1.64938	-1.32103	-1.81231	-1.42146	-2.17071	-1.58164	-1.72397	-1.65115	-1.6939	-1.42521	-1.77259	-1.86387	-1.4924	-1.70232	-1.73423	-1.64823	-2.02397	-2.24906	-2.08964	-1.46231	-1.62515	-1.81545	-1.88808	-1.8855	-1.86904	-1.61027	-1.78104	-2.26542	-2.01414	-1.4021	-2.04077	-1.43043	-1.77998	-2.19856	-1.89451	-2.01503	-2.21045	-2.49165
A_72_P014196	2.595	2.44918	2.59151	2.43555	2.23112	2.70101	2.16202	2.69759	2.50201	2.24395	2.50606	2.43983	2.72363	2.48831	2.83482	2.75032	2.7288	2.37747	2.6912	2.17973	2.57167	2.50073	2.95284	2.62242	2.70908	2.86208	2.69322	2.78842	2.78879	2.73505	2.71264	2.45799	2.75883	2.12044	2.41852	2.03307	2.68036	2.05793	2.51229	3.1403	2.17178	2.06228	2.57676	2.26672	1.98043	2.70934	2.10364	2.78027	2.68137
A_72_P014206	1.16528	1.24087	1.12353	1.04593	1.1934	1.02554	1.24917	1.22239	0.994779	1.16683	1.13072	1.29843	0.770116	0.975878	0.885397	1.10939	1.00498	1.27665	1.08936	1.21582	0.983007	1.03149	1.01836	1.10555	1.09276	0.966738	1.15557	0.946923	1.22691	1.07782	1.03085	1.10967	0.961569	1.25655	1.16437	1.25376	1.162	1.12781	1.14363	0.992945	1.00625	1.20377	1.02667	1.18317	1.20996	1.20308	1.18972	1.17214	1.59055
A_72_P014221	-2.52774	-2.82711	-2.58496	-2.76709	-2.62986	-2.63743	-2.40718	-2.54124	-2.70671	-2.54963	-2.5423	-1.14224	-2.87059	-2.38861	-2.51833	-2.81368	-2.63227	-2.87046	-2.36627	-2.63161	-2.52864	-2.57994	-2.63799	-2.56768	-2.28118	-2.52459	-2.80577	-2.19762	-2.48226	-2.74277	-2.3874	-2.80735	-2.03595	-2.4799	-2.50843	-2.44805	-2.84549	-2.76348	-2.40579	-2.50956	-2.07429	-2.2693	-2.80894	-0.493927	-2.33904	-2.77619	-2.54806	-2.56512	-1.9494
A_72_P014261	-2.22518	-2.43118	-2.0902	-2.16895	-2.29801	-2.06012	-2.17585	-2.02237	-2.13085	-2.11151	-2.13232	-2.16678	-2.60755	-2.24875	-2.1964	-2.05469	-2.03363	-1.85949	-2.12847	-1.92338	-1.96331	-1.95545	-2.32025	-2.26234	-1.92675	-2.25565	-2.08667	-2.02397	-2.18587	-2.15781	-1.84898	-1.90046	-2.00971	-1.95813	-1.95589	-2.15128	-2.25054	-2.17852	-2.11151	-2.06477	-1.92935	-2.02251	-2.24634	-2.07371	-2.04358	-2.24131	-2.09261	-2.10354	-1.50275
A_72_P014311	-1.78358	-1.99466	-1.99128	-1.96542	-2.10414	-2.31093	-1.90099	-1.90689	-1.94277	-1.8314	-2.23457	-1.81684	-1.97952	-1.92682	-2.0372	-2.10813	-2.27773	-2.21738	-2.1144	-2.18145	-2.11604	-1.95545	-2.13918	-2.09706	-1.83677	-2.2655	-2.14866	-2.10032	-2.01137	-2.06761	-1.99836	-1.90788	-2.41181	-1.65498	-2.04376	-1.92992	-2.00419	-1.77516	-1.90391	-1.96524	-1.70392	-1.90913	-2.19468	-1.43794	-1.79285	-2.06443	-1.79804	-1.75439	-2.33423
A_72_P014346	-2.34717	-1.74113	-1.98262	-2.10065	-2.42175	-2.78182	-2.38642	-2.21501	-1.74813	-2.30415	-2.21032	-2.3235	-2.4425	-1.88967	-2.56931	-2.39311	-2.89119	-2.38032	-2.05943	-2.53343	-2.55818	-2.45525	-2.39779	-2.34824	-1.88452	-1.86287	-2.33628	-2.51536	-2.14522	-2.41157	-2.89708	-3.42033	-2.14592	-1.09348	-1.29016	-2.20294	-2.7866	-2.01724	-2.54963	-1.93801	-2.33031	-2.44057	-2.83131	-1.8714	-0.978293	-2.03695	-2.66172	-3.58896	-2.58858
A_72_P014361	-0.108199	-0.546254	-0.0131754	-0.304054	-0.454417	-0.196857	-0.340774	0.278366	0.161561	-0.150679	-0.290662	-0.198959	0.182523	0.330973	0.399213	0.358706	0.0554324	0.159513	0.0351505	-0.261723	-0.0463487	-0.0494297	-0.234762	-0.620152	-0.390206	0.347189	-0.0272366	-0.0540259	0.160584	-0.32628	0.323568	0.139664	0.768569	-0.0680821	-0.0127332	-0.156725	0.245504	0.396066	-0.429684	0.271805	-0.0816432	0.0352971	0.0619943	-0.0544478	-0.165476	0.0837514	0.221324	-0.084344	0.961767
A_72_P014366	-1.69992	-1.56724	-1.70811	-1.65263	-1.64235	-1.80735	-1.27253	-1.41257	-1.86477	-1.4982	-1.6798	-1.49048	-2.14415	-1.60239	-1.63297	-1.22134	-1.75032	-1.70913	-1.40858	-1.64181	-1.8312	-1.82506	-1.74651	-1.4778	-0.992506	-1.73423	-1.4531	-1.17267	-1.47595	-1.52704	-1.49432	-1.98423	-1.86749	-1.26045	-1.3797	-1.05319	-2.14505	-1.44621	-1.20921	-1.6908	-1.25526	-1.51521	-1.61214	-1.23783	-1.28277	-1.59495	-1.59246	-1.48463	-0.302983
A_72_P014406	-1.71353	-1.69999	-1.71527	-1.76049	-1.94868	-1.55943	-1.74091	-1.67659	-2.00836	-1.72247	-1.93399	-1.58654	-1.65195	-2.09283	-1.95354	-1.80814	-1.89119	-1.63242	-2.1144	-2.18145	-1.91791	-1.81913	-1.49859	-1.66355	-2.03807	-1.71386	-2.08667	-1.95146	-1.9576	-1.85776	-2.09322	-1.90046	-1.7929	-1.72654	-2.00933	-1.84539	-1.8011	-2.3168	-1.76236	-1.76659	-1.88752	-1.74293	-1.72278	-1.79269	-2.24388	-1.83413	-1.70981	-1.82343	-2.02304
A_72_P014441	4.18674	3.90843	4.23185	4.23281	3.90421	4.08074	4.34916	4.19731	4.16888	4.36943	4.32677	4.25866	4.19119	4.18234	4.21054	4.18692	4.29619	4.21822	4.10025	3.83036	3.88556	4.03221	4.10015	3.9325	4.08934	4.19494	4.0781	4.21778	4.134	3.85041	4.09065	3.93255	4.15152	4.11736	4.39332	4.1749	4.26173	4.15404	4.1253	4.32246	4.02519	4.20981	4.13484	4.14536	4.0427	4.11605	4.0901	4.18791	4.76846
A_72_P014456	-1.00836	-1.1443	-0.80408	-1.44252	-0.948681	-1.11486	-1.12338	-1.24978	-1.00836	-1.08176	-1.33585	-1.42135	-1.33454	-1.35025	-1.08092	-0.984301	-1.25376	-1.39213	-1.10046	-1.45943	-1.57319	-1.37483	-1.27078	-1.54722	-1.29034	-1.3468	-1.19878	-0.86233	-1.27076	-1.79008	-1.0518	-0.835369	-1.15308	-1.60355	-1.19809	-1.39989	-1	-1.1824	-1.44854	-1.11724	-0.988902	-1.0686	-1.61214	-1.27302	-1.49469	-1.17241	-1.21742	-1.47349	0.0784026
A_72_P014466	-1.46884	-2.20056	-1.6384	-1.96542	-1.91798	-1.84653	-1.90837	-1.79998	-2.04231	-1.58496	-2.00173	-1.99371	-2.1601	-2.28046	-1.97401	-1.89354	-1.66352	-2.42815	-1.91826	-2.2422	-1.93719	-2.06337	-2.06703	-1.9555	-1.72078	-2.16993	-2.03372	-1.96567	-1.64981	-2.02454	-1.9853	-1.82129	-2.24954	-2.00927	-2.00933	-2.12257	-1.8606	-1.72899	-1.88912	-2.25321	-1.51298	-1.63495	-2.23139	-1.59606	-1.87961	-2.13551	-1.68557	-1.68207	-1.01654
A_72_P014476	-2.30534	-2.45054	-2.21658	-2.60454	-2.1128	-2.80735	-2.25831	-2.03748	-2.21546	-2.26542	-2.39839	-2.30782	-2.52266	-2.18735	-2.61144	-2.37662	-2.71716	-2.06468	-2.20844	-2.10893	-2.26236	-2.30693	-2.74651	-2.36605	-2.22741	-2.25565	-2.41875	-2.6581	-2.40826	-2.37504	-2.31211	-2.4417	-2.41181	-2.45943	-2.56732	-2.28806	-2.30117	-2.16309	-2.16398	-2.27009	-2.12199	-2.04999	-2.06312	-2.36494	-2.11197	-2.24131	-2.34453	-2.17393	-2.80401
A_72_P014496	-2.77642	-2.74113	-2.6384	-2.86285	-3.06157	-3.12286	-2.5157	-2.47805	-2.60174	-2.80339	-2.65778	-2.68946	-2.67467	-2.56286	-2.66588	-3.00316	-2.73918	-2.83779	-2.96801	-2.71527	-3.01017	-2.79567	-2.86387	-2.50714	-2.56259	-2.67397	-2.74067	-2.59046	-2.67129	-2.63088	-2.77972	-2.47437	-2.61431	-2.85429	-2.87927	-2.94241	-2.64909	-2.71768	-2.87447	-2.77259	-2.65926	-2.45275	-2.97333	-2.29094	-2.71101	-2.30544	-2.75957	-2.852	-2.85597
A_72_P014531	-1.76929	-2.35622	-2.30023	-1.79381	-1.73295	-1.82029	-2.18478	-2.2854	-2.55199	-2.53804	-2.483	-2.36347	-1.8254	-1.8298	-2.62216	-2.08116	-2.08913	-2.03352	-1.99354	-1.80408	-2.09424	-1.77259	-2.48913	-1.17341	-2.39514	-1.87037	-1.54737	-3.13203	-2.29278	-1.4973	-1.97236	-2.25987	-1.7061	-1.59237	-1.55237	-1.88101	-2.00419	-1.81079	-2.48146	-1.8215	-2.02245	-2.5805	-1.56452	-1.85132	-2.42343	-2.46109	-2.20014	-2.40839	-2.15933
A_72_P014556	5.9999	6.38269	6.49287	6.57451	6.14061	6.0122	6.34085	6.41278	6.13059	6.49084	6.20838	6.38246	6.12941	6.12563	6.09257	6.41258	6.28327	6.1513	6.33525	6.37152	6.26296	6.39028	6.37601	6.44773	6.537	6.57392	6.02756	6.41887	6.4116	6.31821	6.23563	6.27845	6.50974	6.23783	6.09233	6.32466	6.21431	6.55734	6.53646	6.29056	6.18799	6.14389	6.45622	6.23049	6.52201	6.36851	6.15783	6.38504	6.79752
A_72_P014576	-2.52774	-2.53071	-2.78136	-2.44781	-2.42175	-2.88679	-2.73434	-2.5961	-1.7622	-2.48146	-2.47335	-2.05784	-2.60755	-2.70622	-2.71097	-2.92916	-2.70627	-2.46925	-2.35796	-2.50523	-2.2303	-2.66241	-2.83962	-3.02454	-2.51887	-2.23616	-2.80577	-2.53642	-2.74529	-2.74277	-2.75735	-2.58893	-2.99678	-2.54309	-3.00933	-2.94241	-2.59756	-2.59874	-2.88912	-2.61339	-2.28889	-2.41653	-2.37188	-2.70598	-2.66919	-2.09245	-2.34453	-2.67568	-2.64303
A_72_P014581	0.974763	1.09322	1.48386	1.4377	1.46854	1.16337	1.16729	0.67344	0.67128	0.962761	0.929004	0.565938	0.588843	1.18769	0.617811	1.30286	0.937153	0.688575	0.998382	1.03242	1.08846	1.41	1.48471	1.32401	0.890771	0.468	1.46821	1.0073	1.45469	1.23893	1.6002	1.05254	0.987846	1.46295	1.16588	0.77243	0.911622	0.965318	1.10165	1	0.792156	0.843275	0.755533	0.910694	1.34555	0.762605	1.36174	1.07685	1.88771
A_72_P014711	-0.942775	-0.94919	-0.838845	-1.24987	-0.493487	-1.20532	-0.234929	-0.985278	-0.864773	-1.05261	-0.713488	-0.612792	-0.951509	-0.818118	-0.916761	-1.17071	-1.10334	-0.728956	-1.33329	-1.08439	-1.20282	-0.955454	-1.07409	-1.20913	-1.21428	-1.0207	-0.960858	-1.25319	-0.791588	-0.982722	-1.16133	-1.17688	-1.00647	-1.05459	-1.1152	-1.11548	-0.782994	-1.12149	-0.889116	-0.865699	-1.11896	-0.925999	-1.18745	-0.871402	-1.21351	-0.742504	-0.977747	-1.02012	-0.193286
A_72_P014741	1.58635	1.27074	1.29189	2.10768	0.87191	1.8365	1.51221	1.50771	1.40536	1.365	1.82726	1.00079	1.48888	1.64184	1.76708	1.60326	1.37544	1.65884	1.31934	1.35691	1.28705	1.81333	2.08954	1.24628	2.27418	1.9159	1.73028	1.79608	1.63541	1.68997	1.54277	1.48797	1.91611	1.73623	1.92631	1.25786	1.1337	1.53617	1.55687	1.86597	1.68666	1.63184	1.31208	1.45725	1.68635	1.40756	1.86595	1.87592	2.18965
A_72_P014751	-2.34716	-2.37459	-2.31104	-2.66491	-2.16591	-2.47516	-2.25831	-2.63005	-2.58914	-2.43774	-2.71349	-2.53542	-2.87059	-2.48691	-2.56931	-2.4962	-2.31861	-2.58195	-2.40858	-2.40632	-2.05861	-2.38355	-2.38896	-2.52704	-2.35614	-2.70044	-2.41875	-2.33848	-2.12533	-2.35712	-2.20986	-2.06485	-2.41181	-2.39973	-2.32786	-2.70044	-2.70253	-2.45089	-2.43774	-2.5502	-2.23545	-2.45275	-2.57392	-2.31825	-2.53168	-2.44294	-2.46317	-2.2864	-1.73994
A_72_P014771	0.272731	0.227225	-0.0220263	-0.220126	0.159618	-0.037281	-0.28208	-0.11949	-0.0146681	0.0584167	0.149576	-0.398335	0.242869	0.293775	0.372446	0.313697	0.0198085	-0.157367	-0.501692	-0.44151	-0.438884	-0.476074	-0.222952	-0.197122	0.26366	0.0857694	0.30629	0.215322	-0.0297473	0.0377421	0.475309	0.0506261	0.0723859	-0.0856168	-0.190353	-0.135058	0.304257	0.100906	0.1686	0.407983	0.351698	0.35111	-0.169529	-0.133088	-0.754077	-0.265026	0.0130225	-0.25745	0.809433
A_72_P014791	0.338511	0.260357	0.680802	-0.164588	0.0820156	0.310103	0.291655	0.0526656	-0.201009	0.335378	0.201709	0.116446	0.272864	0.320443	0.0242767	0.285483	0.118032	0.133665	0.0694648	-0.0365259	0.0563236	0.117409	-0.0118047	0.23377	0.0260623	0.144586	0.166217	-0.458975	0.150417	0.39711	0.237089	0.117914	-0.114133	-0.058432	0.4201	0.270089	0.1676	0.0702261	0.200078	0.178501	-0.0949674	0.293966	-0.363702	0.0146654	-0.0739577	0.208108	0.167431	0.13714	0.316377
A_72_P014816	-0.302771	-0.0508172	-0.0971955	-0.304054	-0.522056	-0.527247	-0.046058	-0.0299015	-0.706708	-0.227701	-0.0191781	-0.0158365	-0.385162	-0.450386	-0.416787	-0.275718	-0.455489	-0.196523	-0.368358	-0.350907	-0.282765	-0.258016	-0.137336	-0.245756	0.115477	-0.265503	-0.466193	-0.261938	-0.355148	-0.231401	-0.328508	-0.50217	-0.211674	-0.143612	-0.34923	-0.18799	-0.487938	-0.312535	0.0079269	-0.140321	0.07198	0.0155488	-0.164196	-0.0582796	-0.0419153	0.142019	0	-0.286402	0.482024
A_72_P014861	0.942582	0.555537	0.730393	0.812346	0.666978	0.747234	0.447196	0.40669	0.747766	0.625457	0.827258	0.39681	0.101268	0.412561	0.673693	0.760139	0.460036	0.327339	0.516513	0.759737	0.783508	0.583286	0.639348	0.657282	0.944468	0.57396	0.531613	0.837598	1.06855	0.814785	0.501051	0.649552	0.164536	0.498038	0.557374	0.517019	0.45219	0.507531	0.602083	0.426428	0.736409	0.432794	0.254829	0.37155	0.881888	0.589378	0.758482	0.929361	0.673177
A_72_P014896	-2.04231	-1.77735	-2.05344	-2.04342	-1.88793	-0.978085	-1.85749	-1.57391	-1.3366	-1.28466	-1.78928	-1.6008	-1.46707	-2.14296	-1.95354	-2.1218	-1.9542	-1.75413	-1.63599	-1.92338	-1.62957	-2.25802	-1.86387	-1.94208	-2.20992	-2.08029	-1.99525	-2.03892	-2.14522	-2.24576	-1.3874	-2.18587	-1.67485	-1.96532	-2.07904	-1.76553	-1.74395	-1.92326	-1.99603	-1.89812	-1.8369	-1.94307	-1.82008	-1.92637	-1.58415	-1.65635	-2.1006	-1.81637	-2.34991
A_72_P014926	-2.65327	-2.87864	-2.4715	-2.70239	-2.64235	-2.63743	-2.33579	-2.96347	-2.31569	-2.48146	-2.90776	-2.86192	-2.95151	-1.99096	-2.90689	-2.81368	-2.80735	-2.54633	-2.87016	-2.2578	-2.16824	-2.47375	-2.61723	-2.81432	-2.58496	-2.37851	-2.74067	-2.59046	-2.64272	-2.91561	-2.42217	-2.33787	-2.69561	-2.72654	-2.77146	-2.81062	-2.57247	-2.83503	-2.69647	-2.48966	-2.06844	-2.51521	-2.74384	-1.89862	-2.56007	-2.98351	-2.63826	-2.82343	-2.26743
A_72_P014956	-2.29508	-2.28496	-2.10893	-2.58108	-2.22105	-2.36678	-2.42824	-2.07595	-2.57665	-2.21842	-2.38024	-2.31564	-2.46212	-2.28046	-2.36632	-2.17784	-2.1917	-2.20344	-2.17154	-2.72608	-2.28688	-1.99498	-2.38896	-2.50714	-2.01511	-2.33639	-2.07325	-2.02397	-2.37263	-2.52704	-2.24056	-2.4634	-2.29634	-2.21686	-2.22945	-2.23331	-2.03814	-2.53777	-2.05261	-2.46031	9.84675	-2.32416	-2.38836	-2.30909	-2.29863	-2.48875	-2.37329	-2.56512	-1.27847
A_72_P014976	2.40772	2.70359	2.78565	2.76193	2.46563	2.39477	2.8588	2.4333	2.40851	2.75327	2.67341	2.28782	2.65069	2.59127	2.59773	2.55788	2.55756	2.20791	2.72217	2.49418	2.63749	2.8119	2.7373	2.69964	2.89507	2.71052	2.46188	2.82475	2.59774	2.91567	2.39021	2.52838	2.63518	2.78421	2.80046	2.67588	2.50839	2.65953	2.70928	2.66842	2.618	2.75008	2.44132	2.73281	2.79165	2.43388	2.89488	2.79589	2.66367
A_72_P015021	-2.28488	-2.10541	-2.2578	-2.42675	-2.48784	-2.49577	-1.85036	-2.18107	-2.3261	-2.20004	-2.09484	-2.41294	-2.47204	-2.18735	-2.18046	-2.55065	-2.4217	-2.58195	-2.15704	-2.27357	-2.34578	-2.32361	-2.31189	-2.44904	-1.93391	-2.29546	-2.36053	-2.13203	-2.20662	-2.28758	-2.09322	-2.54201	-2.3447	-2.6319	-2.16739	-2.23331	-2.49972	-2.20988	-1.9264	-2.18763	-2.15883	-2.18564	-2.50039	-1.91243	-2.18376	-2.11382	-2.30706	-2.2864	-1.43675
A_72_P015056	-2.00836	-2.59391	-2.40054	-2.04342	-2.02841	-1.97085	-1.99214	-2.08377	-2.37935	-1.84561	-2.04396	-1.90847	-2.61852	-2.48691	-2.43086	-2.17784	-2.5521	-2.38032	-2.27734	-2.49596	-2.03073	-2.19528	-1.57159	-2.15781	-1.78406	-1.96347	-2.42726	-2.39506	-2.32646	-1.98272	-2.57027	-2.51911	-2.99678	-2.32378	-2.09339	-2.61798	-2.16367	-2.03118	-1.96467	-2.32193	-1.88752	-1.71334	-2.16597	-1.96901	-1.95298	-1.99669	-1.91298	-2.38733	-1.79955
A_72_P015096	0.534039	0.240871	1.06831	0.286499	2.14969	-0.385891	-0.318483	2.04462	0.910777	1.49194	0.838924	1.26736	0.196675	0.158423	0.809601	1.90289	1.13478	0.64494	1.53449	0.391068	-0.123382	0.308122	1.87874	1.38585	1.82124	0.626822	0.977607	1.79503	1.23464	2.09338	0.606143	1.88022	0.471993	-0.199788	1.40294	0.478884	0.549687	1.87618	-0.0079707	2.24459	2.60981	-0.106572	1.50743	0.685194	1.52346	1.97153	0.360284	-0.0120393	3.97104
A_72_P015106	2.94367	2.4007	2.83335	3.07159	2.90071	3.05151	2.86476	2.46145	2.92402	2.86577	2.83407	2.09559	2.59242	2.89878	2.66214	3.08356	3.15096	2.72502	2.96231	2.68268	3.22841	3.09209	3.10094	2.95946	2.87907	3.20311	2.65316	2.54948	2.83682	3.03478	2.61206	2.69739	3.02817	3.15694	2.98982	3.14505	2.92545	2.95364	3.01581	2.68657	2.80895	3.29829	2.61164	3.00391	3.16406	2.25402	3.20358	2.93407	3.29199
A_72_P015121	-1.71353	-2.03064	-1.96544	-2.01171	-1.83679	-2.15528	-1.58496	-2.1479	-1.62085	-1.94158	-1.85668	-1.73592	-2.00809	-2.05807	-2.07354	-1.88768	-1.91606	-2.1357	-1.63098	-2.08092	-1.84327	-1.92969	-2.01859	-1.70261	-1.6366	-2.01238	-1.74067	-1.88917	-1.99322	-1.94208	-1.9853	-2.03206	-1.90326	-1.90874	-1.86688	-2.1014	-2.28071	-1.87847	-1.68365	-1.83399	-1.84688	-1.89245	-2.06976	-1.96182	-2.15462	-1.77052	-1.85099	-1.91089	-2.16467
A_72_P015131	-0.406722	-0.282785	-0.332899	-0.619396	-0.266253	-0.511422	-0.446922	-0.249778	-0.274757	-0.343954	0.137031	-0.296172	-0.462124	-0.684851	-0.553824	-0.249211	-0.335286	-0.382281	-0.242479	-0.371969	-0.0533436	-0.142539	-0.262699	-0.468149	-0.113287	-0.389238	-0.528929	-0.436529	-0.227687	-0.311105	-0.587426	-0.562351	-0.259167	-0.269329	-0.34923	-0.328471	-0.386058	-0.588393	0.107199	-0.337405	-0.549203	-0.190732	-0.46062	-0.32285	0.0438788	-0.183671	0.0332518	-0.308503	-0.12488
A_72_P015146	-0.899353	-0.626573	-0.766409	-0.814176	-0.964278	-0.853159	-0.754149	-1.06044	-0.995836	-0.680458	-0.924096	-0.746447	-0.366546	-0.859425	-1.00877	-0.926157	-1.08207	-1.02124	-0.933621	-0.75622	-0.757953	-0.910666	-0.991627	-0.935416	-0.884523	-0.900738	-0.856593	-0.940887	-1.14522	-0.860917	-0.686962	-1.00397	-0.849935	-0.837689	-0.929892	-0.822118	-1.04244	-0.952805	-0.602959	-0.581448	-0.509014	-0.796231	-0.765218	-0.621347	-0.748623	-0.834134	-0.638261	-0.87747	-0.300815
A_72_P015156	-1.61445	-1.41207	-1.88251	-2.08406	-1.85122	-1.88679	-1.54416	-1.76813	-1.61445	-1.50383	-1.73639	-1.3235	-1.33002	-1.45039	-1.09579	-1.38484	-1.56188	-1.79536	-1.31708	-2.06711	-1.51892	-1.57994	-2.16155	-2.22123	-1.13788	-1.42742	-1.36461	-1.55779	-1.73772	-1.48751	-1.40903	-1.92283	-1.82685	-1.46452	-1.47046	-1.49328	-1.98751	-1.48886	-1.20921	-1.40802	-1.49717	-1.69153	-1.67649	-1.35548	-1.67953	-1.57505	-0.756407	-1.81637	-0.835535
A_72_P015166	2.62742	2.49356	2.94769	2.75301	2.68958	2.71621	2.4443	2.76879	2.56114	2.40156	2.81599	2.63476	2.35332	2.48978	2.57384	2.41662	2.41462	2.55632	2.4237	2.7866	2.63123	2.73369	2.59917	2.63171	2.74483	2.5952	2.5913	2.7129	2.93308	2.41482	2.61929	2.65208	2.48934	2.62923	2.2525	2.43248	2.31017	2.52431	2.59421	2.67394	2.66575	2.81245	2.42844	2.75127	2.68685	2.64717	2.79932	2.83029	3.32517
A_72_P015171	4.57852	4.3317	4.52185	4.38861	4.43298	4.59733	4.64614	4.49514	4.50219	4.59421	4.69917	4.65609	4.49804	4.45237	4.45673	4.41514	4.29999	4.51963	4.26645	4.24369	4.37386	4.52814	4.35168	4.2862	4.28838	4.67765	4.37123	4.44044	4.74909	4.04913	4.37936	4.42119	4.48797	4.56114	4.44468	4.63028	4.60932	4.34488	4.33064	4.45543	4.44314	4.5543	4.39894	4.68591	4.45227	4.59995	4.56536	4.47137	5.23402
A_72_P015216	1.98217	1.75099	2.11346	1.21794	1.52339	0.818876	2.24585	1.10348	0.925121	1.0998	1.99219	1.19146	1.4175	1.73151	1.84897	1.58496	2.04902	1.39876	1.45649	1.4636	1.40338	2.07071	1.99664	1.23229	1.93664	1.39642	1.45842	1.27094	1.70027	1.43167	1.45689	1.42146	1.19305	1.32451	2.12965	1.60119	1.00626	1.8137	2.13551	1.55773	0.916882	2.04399	0.657537	1.75891	1.29956	1.90002	1.86544	1.23546	2.34265
A_72_P015231	-0.640212	-0.564599	-0.621488	-0.780388	-0.611323	-0.564861	-0.90099	-0.721634	-0.38478	-0.930179	-0.625357	-0.442599	-0.954981	-0.868433	-0.584963	-0.953407	-0.497109	-0.420066	-0.557726	-0.200159	-0.553217	-0.525868	-1.0883	-0.420843	-0.901968	-0.822332	-0.772854	-0.778391	-0.326465	-0.915608	-0.587426	-0.513441	-0.619256	-0.958127	-0.783051	-0.782278	-0.133536	-0.537767	-1.27021	-0.705066	-0.778404	-0.634951	-0.555183	-0.54409	-0.414767	-0.677409	-0.66172	-0.565118	-0.0714644
A_72_P015256	2.97131	2.77307	2.79733	2.68752	2.94052	2.98497	2.66483	2.92649	2.74279	2.75474	2.68665	2.6436	2.80774	2.80724	2.98373	2.85242	2.91176	2.85975	3.01088	2.51728	2.73764	2.82307	2.69669	2.67154	2.77616	2.97329	2.8588	2.86872	2.76533	2.61478	2.78205	3.04151	2.93142	2.6768	2.74758	3.01502	3.07362	2.75197	2.76091	2.89464	2.65097	2.79196	2.84023	2.67629	2.77707	2.72498	2.72269	2.55671	3.4845
A_72_P015261	3.07317	2.98679	3.15331	3.17252	2.89883	3.22508	3.38252	3.1879	2.86801	3.41112	3.38595	3.25008	3.06594	3.12704	3.07101	3.05231	3.04982	3.19432	3.04811	2.93675	3.08985	3.19265	3.10991	3.09501	2.92679	3.18718	2.99642	2.9646	3.14786	2.88188	2.93881	3.03282	3.1192	3.06766	3.04411	3.13691	3.0516	3.03805	3.00521	3.12263	2.89083	3.13069	3.14239	3.30301	3.07996	3.00744	3.11577	2.9995	3.92491
A_72_P015276	-0.434628	-0.0017844	-0.44151	0.0193135	-0.381931	-0.532561	-0.325875	0.12059	0.0889337	-0.227701	-0.449507	0.0141058	0.116236	-0.240933	-0.39363	-0.243593	-0.135842	-0.159048	-0.548234	-0.18517	-0.168237	-0.436986	-0.328662	-0.038756	-0.557056	-0.690456	-0.338288	0.0163634	-0.041354	0.139083	-0.332636	-0.31797	0.101256	-0.551187	0.309877	-0.391298	-0.149682	0.144961	-0.576048	-0.117238	0.158117	-0.567206	0.048276	-0.418112	-0.449743	0.286337	-0.592457	-0.541659	0.242444
A_72_P015296	1.27618	0.952873	1.16213	0.740849	1.11857	1.01829	1.16026	0.610627	0.673896	1.00099	0.899598	0.659645	0.512959	0.734489	1.00175	0.73665	1.17509	0.730929	0.99514	0.987652	1.06281	1.11432	1.11302	0.905731	1.0607	0.772289	0.861861	0.887871	0.942238	1.10231	0.896238	1.13786	0.728225	0.884677	1.12849	0.731734	0.927099	0.856917	1.18705	0.65591	0.841173	1.18915	0.729026	1.28043	0.875721	0.918123	0.928162	1.03553	1.32212
A_72_P015301	-1.37935	-0.771253	-1.33842	-1.16895	-1.51056	-1.42489	-1.37615	-0.992621	-1.38478	-1.52083	-1.17079	-0.725462	-0.54866	-1.36717	-1.24946	-1.214	-1.23017	-1.00301	-1.2852	-1.01649	-1.38054	-1.20297	-1.03916	-1.05672	-1.02272	-1.27542	-1.3403	-1.42421	-1.61471	-1.46815	-1.26402	-1.15024	-1.30429	-1.32841	-1.40633	-1.09442	-1.12667	-1.36895	-1.50947	-1.08329	-1.32681	-1.47741	-0.73855	-1.49913	-1.30262	-1.20263	-1.18307	-1.39782	-1.46533
A_72_P015328	0.438816	0.231788	0.323676	0.522716	0.0895888	0.352516	0.492729	0.307055	0.239564	0.95663	0.114811	0.234938	0.135954	0.390077	1.01132	0.586014	0.464861	0.327339	0.705904	0.19162	0.63586	0.707511	0.677652	0.460379	0.963859	0.255479	0.670713	0.728162	0.426317	0.530648	0.584415	0.592868	0.566556	0.746172	0.695295	0.640458	0.655684	0.900709	0.744102	0.381216	0.668817	0.67863	0.490621	0.549523	0.784611	0.442143	1.01117	0.732964	1.22199
A_72_P015346	-2.07708	-2.25061	-1.99128	-2.51291	-2.41102	-2.82029	-1.94584	-2.58496	-2.55199	-1.96467	-2.30986	-2.51728	-2.22568	-2.23316	-2.20444	-1.99056	-2.36923	-2.47762	-1.81221	-2.45943	-2.41616	-2.35755	-2.23872	-2.43018	-2.19265	-2.2854	-2.40187	-1.83598	-2.04836	-2.44904	-1.93423	-2.51911	-2.4822	-2.19979	-2.32786	-2.38702	-2.30117	-2.22582	-2.16398	-1.92459	-2.65926	-2.14557	-2.46498	-2.1866	-2.40615	-2.06443	-2.50499	-2.26704	-2.26249
A_72_P015356	-1.92683	-2.12084	-1.6384	-1.49636	-1.66766	-1.59234	-1.58496	-1.98528	-1.60808	-1.47592	-1.64689	-1.77311	-1.50729	-1.8298	-1.85536	-1.73802	-1.92866	-1.34929	-1.88204	-2.1375	-1.40718	-1.86113	-1.8217	-1.63088	-2.0614	-1.58496	-1.99525	-1.79099	-1.8233	-1.87679	-1.89708	-1.4634	-1.60446	-1.6319	-1.72044	-1.66378	-1.66227	-1.76348	-1.63346	-1.6908	-1.58636	-1.71334	-1.77602	-1.52541	-1.66919	-2.16496	-1.52637	-1.7145	-1.50711
A_72_P015401	0.563962	0.381663	0.698421	0.624596	0.503682	0.79786	0.477239	0.652413	0.58774	0.551457	0.59818	0.695099	0.584066	0.252825	0.577365	0.502686	0.632911	0.348784	0.418269	0.265764	0.465256	0.519257	0.482304	0.47671	0.440177	0.691878	0.491536	0.51567	0.62443	0.263034	0.557902	0.672114	0.439043	0.336265	0.648615	0.360574	0.60297	0.637675	0.293836	0.533624	0.599741	0.692516	0.479305	0.778375	0.60134	0.520531	0.60476	0.709938	1.64849
A_72_P015431	1.15409	0.987463	1.16701	1.21794	1.01896	1.41871	1.33683	1.1375	1.14091	1.69707	1.36324	1.17202	1.22763	1.02048	1.22763	1.42075	1.17729	1.1171	1.13647	0.801723	1.15141	1.61207	1.19159	1.23081	1.3159	1.29622	1.14699	1.13601	1.44307	0.897357	1.0689	0.954708	1.20079	1.44067	1.30851	1.35867	1.02487	1.13407	0.926627	1.34843	1.13927	1.25145	1.13014	1.24977	1.31136	1.21241	1.29248	1.08063	1.58618
A_72_P015461	5.13059	4.6677	5.34136	4.49574	4.95666	5.20896	4.90925	5.03641	4.68755	4.90808	4.29368	4.48533	4.66462	5.12633	4.41258	5.13104	4.48756	4.49886	4.95127	4.42076	4.9209	4.97699	5.21077	4.51363	4.90388	4.99124	5.02629	4.85804	5.08693	5.18515	4.69259	5.31198	4.72701	4.97649	4.64321	4.76194	4.89394	4.43048	4.87907	4.83684	5.43868	5.15646	4.54563	4.91387	4.65808	4.67885	4.95913	4.91738	5.62496
A_72_P015516	-2.1585	-2.31127	-2.09954	-2.30646	-2.13029	-2.32009	-2.07276	-1.93491	-1.90325	-2.41636	-2.49272	-2.07102	-2.46212	-2.14296	-2.23704	-1.97807	-2.28582	-2.31142	-2.12847	-2.40632	-2.35439	-2.07039	-2.03227	-2.19712	-2.15033	-2.38924	-2.16993	-1.99453	-2.08633	-2.18127	-1.95954	-2.16795	-2.40325	-2.17455	-2.22155	-2.42158	-2.2909	-1.96279	-2.1819	-1.95838	-2.05102	-2.12594	-2.08984	-2.36494	-2.29068	-1.82236	-2.0075	-2.12082	-1.39735
A_72_P015526	2.48162	2.84134	2.96291	2.87226	2.7592	2.77492	3.02152	2.80841	2.4284	3.09423	2.9605	2.56541	2.61191	2.66205	2.5838	2.67669	2.5536	2.51476	2.48768	2.60181	2.44616	2.70443	2.76128	2.77775	2.70908	2.61144	2.81527	2.76844	2.58307	2.74701	2.6029	2.61503	2.5914	2.64644	2.59002	2.56304	2.33773	2.67946	2.85428	2.43361	2.45538	2.66108	2.57224	2.7477	2.65506	2.43419	2.67345	2.76859	2.73755
A_72_P015546	-1.3261	-1.73518	-1.87447	-2.24987	-2.27839	-2.58129	-1.25831	-1.97797	-2.31569	-2.3953	-2.37126	-2.39626	-2.09736	-2.07883	-2.3484	-1.83605	-1.99337	-2.25283	-2.70287	-2.38904	-2.31183	-1.91698	-1.32025	-2.25402	-2.28118	-1.71386	-2.16993	-2.19762	-2.02053	-2.46815	-1.61481	-2.63743	-2.42909	-2.00927	-1.8855	-2.1014	-2.46467	-2.14782	-1.68365	-1.63509	-1.79764	-1.25324	-2.19468	-1.53605	-2.29068	-1.40732	-1.75957	-2.22907	-2.15919
A_72_P015556	9.56277	9.10818	9.97115	9.41656	9.61584	9.1231	9.75405	9.64031	9.46984	9.75218	9.28409	9.40187	9.54467	9.48817	9.49476	9.70891	9.75708	9.45228	9.60694	9.4717	9.45086	9.57932	9.3519	9.31246	9.53028	9.82487	9.3583	9.57772	10.0993	9.32375	9.62029	9.80187	9.6983	9.77154	9.64481	9.62438	9.83778	9.56362	9.85335	9.21045	9.63863	9.99212	9.59774	9.82601	9.62068	9.71304	9.61793	9.73863	9.73955
A_72_P015561	-1.14001	-1.03794	-1.36632	-1.3356	-1.61748	-0.989001	-0.934499	-0.661887	-1.51577	-0.817325	-1.32713	-1.06113	-1.52267	-0.749946	-0.751612	-0.418198	-0.663519	-1.0459	-0.761981	-1.12672	-1.13818	-0.83698	-0.998321	-1.01047	-0.714598	-1.36786	-0.833783	-0.681367	-1.30392	-0.935416	-0.785366	-1.13276	-0.885268	-0.744993	-0.783051	-0.612977	-1.10852	-0.540257	-0.817325	-0.592017	-0.63743	-0.483641	-0.585754	-0.350774	-0.548173	-0.876128	-0.586832	-0.527188	1.0569
A_72_P015591	0.624716	0.3029	0.381871	0.83759	0.514975	0.973068	0.91266	0.956819	0.176397	0.820355	0.695502	0.474813	0.672232	0.666477	-0.0480054	1.23004	0.673077	0.675434	0.330957	0.515556	0.274532	0.549339	0.2279	0.386512	0.841302	0.613451	0.513938	0.738062	1.07717	0.120016	0.63285	1.08746	0.861205	1.24179	0.342238	0.916001	0.613942	0.484447	0.354155	0.482911	0.424061	0.444329	0.969593	0.171766	0.991062	0.803084	0.698714	0.775608	0.0645115
A_72_P015681	0.469254	0.861604	1.17284	0.187532	0.955103	0.738437	0.160257	0.990722	0.818037	0.15081	-1.32279	0.660642	0.658664	0.894797	0.0481516	0.264612	0.145339	0.60193	0.075617	1.07662	-1.37177	-1.46447	0.629611	0.651761	-0.0284564	0.863216	0.63027	0.725953	1.09742	0.514921	-0.0049323	1.01968	0.804124	0.106783	0.154537	-2.00654	0.798366	0.719035	0.793091	0.55054	0.700868	0.270089	0.0126138	0.0979379	0.129306	-0.0748736	-0.0283075	0.93041	1.13647
A_72_P015686	-0.323493	-0.823945	-0.665883	-0.557995	-0.0955226	1.48595	-1.2917	1.4032	1.63549	1.12371	0.502398	0.505092	0.558723	-1.14296	0.308929	0.299659	-0.35641	0.941608	-0.297074	-1.61143	-0.726865	-0.83399	-0.0990559	0.434889	-0.962911	1.24077	-0.248821	1.58801	0.194625	-1.31326	-1.2959	-0.243352	0.752375	-0.779456	-1.46112	-0.167683	0.110644	-1.3168	-1.56131	0.296368	-0.261921	-0.960351	1.28048	-0.273018	-0.343144	-1.91938	-0.881651	-1.83052	0.266901
A_72_P015706	-2.49211	-1.66	-2.43559	-2.3754	-2.51056	-2.61471	-1.62088	-2.39788	-2.30534	-2.28466	-2.21032	-1.75174	-2.52266	-2.28046	-2.44032	-2.74859	-2.78427	-2.14899	-2.82362	-2.2422	-2.73809	-2.94252	-2.68043	-2.55742	-2.1587	-2.08029	-2.60897	-2.55779	-2.24906	-2.54722	-2.99836	-2.15024	-2.44658	-2.56479	-2.5875	-2.76553	-2.6231	-2.85969	-2.76236	-1.99298	-2.12199	-2.47741	-2.64148	-2.52541	-2.41477	-2.24131	-2.34453	-2.74097	-2.1668
A_72_P015731	-1.23496	-0.928677	-0.57842	-1.59276	-1.34829	-1.35732	-0.784381	-1.51987	-1.70671	-1.63346	-1.30986	-1.12496	-0.997312	-1.09636	-1.33952	-1.31249	-1.25773	-1.18278	-1.57208	-1.20771	-1.49969	-1.46447	-1.29119	-1.59894	-1.29494	-1.1792	-1.40187	-2.05403	-1.233	-1.02808	-1.07582	-0.885743	-1.4777	-1.54309	-1.38852	-1.12969	-1.33242	-1.3168	-1.24644	-1.34856	-1.65926	-1.16547	-1.50938	-1.08931	-1.41909	-0.941504	-1.1746	-1.17844	-1.39146
A_72_P015761	-2.02524	-1.67131	-1.59814	-1.558	-1.82963	-1.85982	-1.60281	-1.60733	-1.90325	-1.32392	-1.56262	-1.50829	-1.48202	-1.84158	-1.78136	-1.65614	-2.01336	-1.56849	-1.42586	-1.79268	-1.53842	-1.43699	-1.71309	-1.29609	-1.26303	-1.53646	-1.59932	-1.29296	-1.52073	-1.40695	-1.46231	-1.97641	-1.64931	-1.366	-1.6874	-1.60303	-1.53564	-1.7404	-1.36427	-1.51961	-1.4169	-1.63495	-1.35153	-1.14934	-1.50385	-1.40732	-1.43259	-1.53007	-1.142
A_72_P015801	-1.86477	-2.21705	-1.67284	-2.28735	-2.09552	-1.98535	-1.99214	-1.87941	-2.20581	-1.98026	-2.36232	-2.46416	-2.36655	-2.09283	-2.20444	-2.39311	-2.17659	-2.10947	-2.10741	-2.32193	-1.94368	-2.29044	-2.00505	-2.26234	-2.07717	-1.69378	-2.4531	-2.29297	-1.9753	-2.32193	-2.00493	-1.00795	-2.23427	-2.07002	-2.16739	-2.36164	-1.97102	-2.20988	-2.10295	-2.31316	-1.33733	-1.84354	-2.27672	-1.96901	-1.89158	-2.44294	-2.18307	-1.80935	-2.60388
A_72_P015821	-1.49799	-0.744116	-0.645223	-0.138671	-0.482216	0.21818	-0.529858	-0.679552	-0.962953	-1.05674	-0.927386	-0.968839	-1.20487	-0.761087	-0.68825	-1.30857	-0.0785567	-0.70421	-1.06281	-0.871467	-0.715724	-1.01855	-0.743699	-0.43958	-0.460841	-0.866613	-1.07994	-0.681367	-0.642724	-1.12711	-0.92797	-0.0565835	-0.698222	-1.16624	-0.681965	-0.765535	-0.730013	-0.936317	-1.19094	-1.22005	-0.950719	-0.387023	-1.14481	-0.53072	-1.10498	-1.09954	-1.11672	-0.98806	-0.0855401
A_72_P015826	-0.693161	-0.409697	-0.773865	-0.996117	-0.910411	-0.788161	-0.425587	-0.938445	-0.954848	-0.762359	-0.449507	-0.725462	-0.703581	-0.80653	-0.946783	-0.759235	-0.819037	-0.929467	-0.362108	-0.704544	-0.956732	-0.595051	-0.537061	-0.731183	-0.573735	-1.06301	-0.822512	-1.19762	-0.355148	-0.76033	-0.972364	-1.17688	-0.829716	-0.874469	-0.794733	-0.59561	-0.730013	-0.714861	-0.421677	-0.865699	-0.60318	-0.628031	-0.995257	-0.664501	-0.928107	-0.536053	-0.955832	-0.834077	-0.258368
A_72_P015866	-2.70671	-2.90511	-2.66588	-2.92057	-2.88793	-2.78182	-2.73434	-2.79997	-2.20581	-2.74894	-2.78331	-2.70992	-3.22568	-2.79503	-2.60079	-2.97807	-3.06111	-2.0837	-2.71344	-2.36351	-2.8312	-2.52105	-2.75783	-2.80215	-2.45568	-2.75489	-2.77285	-2.6581	-2.76056	-2.90255	-1.49432	-2.72643	-2.77071	-2.69032	-2.8546	-2.74351	-2.7866	-2.81079	-2.70941	-2.7137	-2.06261	-2.5805	-2.76522	-2.46312	-2.65892	-2.72048	-2.86454	-2.91089	-2.33792
A_72_P015896	-2.30534	-2.53071	-2.23704	-2.44781	-2.44345	-2.31093	-2.30625	-2.37851	-2.70671	-2.10295	-2.49272	-2.43832	-2.92403	-2.74995	-2.49843	-2.58812	-2.4217	-2.57296	-2.5155	-2.73697	-2.66128	-2.77259	-2.56661	-2.56768	-2.45568	-2.51281	-2.69885	-2.55779	-2.22769	-2.43018	-2.67119	-2.6623	-2.67485	-2.65498	-2.72602	-2.70044	-2.40808	-2.56793	-2.69647	-2.65711	-2.41689	-2.56721	-2.27672	-2.7425	-2.50385	-2.72048	-2.64994	-2.58896	-2.3125
A_72_P015936	0.61794	0.592669	0.584963	0.644634	0.534528	0.76033	0.635317	0.69645	0.539786	0.708063	0.571623	0.601665	0.28469	0.432257	0.58671	0.841669	0.519219	0.352327	0.592491	0.461814	0.391191	0.556192	0.499038	0.47546	0.933691	0.427316	0.417416	0.816988	0.679204	0.428446	0.639187	0.63941	0.360776	0.852301	0.659358	0.834149	0.488411	0.753999	0.809057	0.487938	1.04389	0.675837	0.592859	0.955088	0.957251	0.616671	0.856692	0.672817	1.50213
A_72_P015941	-2.41226	-2.66	-2.6939	-2.38553	-2.70648	-2.88679	-2.44961	-2.5961	-2.67974	-2.69647	-2.61471	-2.67933	-2.84459	-2.81812	-2.80561	-2.74859	-2.56188	-2.9266	-2.82362	-2.94847	-2.88011	-2.64134	-2.79232	-2.65257	-2.51887	-2.96347	-2.95777	-2.69314	-2.45717	-2.6095	-2.89708	-2.45251	-3.07621	-2.58681	-2.57738	-2.70044	-2.47626	-2.76348	-2.48146	-2.66825	-1.78319	-2.09699	-2.80894	-2.54678	-2.47654	-2.72048	-2.30706	-2.3563	-2.13123
A_72_P015946	0.813299	1.02388	0.742202	0.581069	0.625902	0.586189	1.14251	1.05267	1.0791	0.822604	0.520622	1.11062	0.450027	0.726535	0.592521	0.895269	0.817765	0.951765	0.442274	1.27324	0.55997	0.791227	0.897342	0.58032	1.00936	0.857556	0.936735	1.27548	0.829509	0.696423	0.344402	0.742504	0.731144	1.08605	0.320745	0.770518	0.688488	0.41675	1.2544	0.636801	0.918357	0.793893	0.655528	0.943638	0.772333	0.782023	0.90938	0.945014	0.905215
A_72_P015966	-0.805272	-1.54105	-0.539774	0.398415	-1.49349	-0.43729	-0.83622	-0.0336831	-0.297637	-0.374543	-0.727758	-0.526321	-0.721211	-0.399449	-0.0407919	-0.616882	-0.186012	-0.210395	0.0016165	-0.859519	-0.613971	-0.131484	-0.78073	-1.32193	-0.699266	0.0365259	-0.153944	-1.11213	-0.191028	-0.0603429	-0.813935	-0.662305	-0.455403	-0.409506	0.175642	0.0434047	-0.560088	0.24522	-0.316474	-0.337405	-0.851901	-0.717005	-0.46062	-1.08931	-0.110221	-0.32608	0.667286	-0.0695903	0.225747
A_72_P015981	0.586352	0.179208	0.782154	0.260764	0.801026	0.784034	0.416515	0.375663	-0.564264	0.640833	0.690145	-0.0464135	0.520479	-0.187352	0.33134	1.2172	-0.003328	0.449265	0.61167	-0.174029	0.257675	0.44119	0.510873	0.407631	0.526173	0.583592	0.0453076	0.431401	0.690475	0.541437	0.0179422	-0.132755	0.417456	0.613616	0.332874	0.261946	0.0634029	0.628837	1.15973	0.108423	-0.111421	0.370242	0.0452097	0.351472	0.418274	0.186413	0.812684	0.598223	1.26873
A_72_P015996	-1.48043	-1.98052	-1.37764	-1.59276	-1.52784	-1.62603	-1.42824	-1.5961	-1.53376	-1.48146	-1.45425	-1.50829	-1.58586	-1.78363	-1.54359	-1.68123	-1.54238	-1.81642	-1.65624	-1.88654	-1.73809	-1.54042	-1.804	-1.65257	-1.83007	-1.37851	-1.67839	-1.81653	-1.54696	-2.09706	-1.57027	-1.5248	-1.71667	-1.84099	-1.59259	-1.65348	-1.6231	-1.59874	-1.76236	-1.52973	-1.4169	-1.47741	-2.0434	-1.21199	-1.48559	-1.72048	-1.53176	-1.52431	-0.069508
A_72_P016001	-0.20581	-0.351657	-0.338416	-0.270833	-0.411024	-0.449803	-0.335791	-0.517218	-0.730725	-0.495397	-0.542301	-0.472882	-0.903756	-1.06496	-0.564129	-0.719706	-0.682066	-1.12909	-0.616025	-0.557358	-0.674697	-0.56996	-0.541943	-0.456176	-0.160796	-0.657666	-0.49722	-0.310999	-0.298341	-0.588443	-0.673811	-0.496567	-0.809778	-0.54309	-0.408572	-0.65862	-0.511589	-0.439227	-0.294372	-0.424451	-0.169751	-0.247927	-0.877111	-0.30453	-0.376407	-0.402928	-0.275044	-0.341037	0.481783
A_72_P016031	-0.734189	-0.855865	-0.611435	-0.575273	-0.801339	-0.678072	-0.801454	-0.670692	-0.601738	-0.535159	-0.562621	-0.968839	-0.694846	-0.379997	-0.538503	-0.536842	-0.60168	-0.658329	-0.515498	-0.792675	-0.598541	-0.504317	-0.763521	-0.784078	-0.526971	-0.498225	-0.401872	-0.563186	-0.520734	-0.647119	-0.655598	-0.646708	-0.435625	-0.545784	-0.496456	-0.768312	-0.86821	-0.557805	-0.803386	-0.417385	-0.800062	-0.557313	-0.68156	-0.779979	-0.536377	-0.704176	-0.407582	-0.379511	-0.189333
A_72_P016076	-2.37935	-2.91853	-2.48368	-2.58108	-2.5571	-2.82029	-2.78778	-2.60733	-2.7622	-2.65834	-2.73639	-2.96884	-2.84459	-3.09989	-2.79343	-2.74859	-2.69546	-2.76433	-2.77853	-3.03989	-2.53842	-2.41895	-2.96516	-2.69697	-2.85704	-2.59735	-2.65821	-2.68137	-2.31515	-2.50714	-2.84898	-2.63743	-2.89724	-3.02422	-2.64978	-3.00654	-2.45317	-2.59874	-2.72247	-2.76062	-2.60742	-2.40465	-3.15888	-2.63559	-2.56965	-3.06443	-2.55903	-2.852	-1.82894
A_72_P016081	-1.03375	-1.02337	-1.2319	-0.852281	-1.22105	-1.15528	-1.42824	-1.0299	-1.17724	-1.17291	-1.02622	-1.1181	-1.33907	-1.21007	-1.05163	-1.31249	-1.05765	-1.03352	-1.01954	-1.21912	-1.3287	-1.3236	-1.19193	-1.07858	-1.41504	-1.09338	-1.15571	-1.311	-1.37264	-1.58844	-1.23282	-1.04019	-1.10369	-1.43925	-1.17883	-1.22566	-1.04244	-1.29141	-1.42701	-1.10205	-1.4021	-1.39288	-1.1731	-1.48359	-1.31466	-1.07138	-1.58123	-1.36657	-0.701346
A_72_P016096	-2.34716	-1.91853	-1.92338	-1.68979	-1.94868	-1.62036	-1.97654	-1.79998	-1.48043	-1.41636	-1.96071	-1.99371	-1.97952	-2.43246	-2.22882	-2.01587	-2.21466	-2.02124	-2.17154	-1.91717	-1.672	-2.14996	-1.84565	-1.90907	-2.09311	-2.15155	-1.99525	-1.95146	-2.03903	-1.91561	-1.89708	-1.77987	-1.83835	-1.86099	-2.26151	-1.91754	-2.0906	-1.67328	-1.87447	-2	-1.68589	-2.078	-2.11706	-1.76112	-1.73778	-1.75925	-1.87821	-1.55922	-1.95865
A_72_P016101	1.46775	1.15138	1.74937	1.48848	1.56065	1.31307	1.50528	1.52581	1.4887	1.56898	1.40766	1.28492	1.18094	1.40199	1.61895	1.44472	1.70095	1.23183	1.46589	1.30941	1.60898	1.39606	1.38148	1.32401	1.34133	1.26577	1.53381	1.22787	1.67353	1.31566	1.63073	7.73603	1.3367	1.48951	1.52426	1.3446	1.43837	1.53558	1.36808	1.29923	1.29551	1.73607	1.16163	1.54952	1.39874	1.39563	1.47498	1.54444	2.58511
A_72_P016131	-2.55199	-1.97349	-2.1964	-2.58108	-2.33809	-2.54862	-2.41767	-2.32193	-2.60174	-2.11151	-2.36232	-2.56308	-2.56448	-2.45039	-2.24531	-2.40142	-2.49477	-2.58195	-2.57208	-2.6939	-2.52864	-2.56005	-2.49859	-2.43018	-2.09311	-2.50113	-2.50621	-2.01655	-2.24906	-2.40235	-2.47594	-2.37851	-2.37787	-2.13345	-2.47046	-2.34496	-2.32193	-1.91032	-2.50383	-2.45066	-1.85694	-2.18564	-2.35557	-2.22055	-2.30662	-2.62532	-2.40263	-2.24793	-2.06039
A_72_P016136	2.96037	2.97754	3.96432	3.84437	3.43251	3.45859	3.43395	3.17955	3.54854	2.28244	2.94686	3.39382	3.61718	3.18243	3.87602	3.39322	3.9176	3.61612	3.5006	3.14753	3.74824	4.17568	3.75283	3.65093	3.78368	3.86039	3.43513	3.53157	4.24184	3.63002	3.64418	3.1455	3.89284	3.78957	3.90751	3.71741	2.12414	3.61408	3.85056	3.8115	3.80068	3.83203	2.84773	3.72489	3.64732	3.65272	3.63846	2.90422	4.31346
A_72_P016141	1.31524	1.34843	1.50096	1.41017	1.51005	1.29593	1.52459	1.3778	1.30515	1.75356	1.54635	1.28686	1.19354	1.41008	1.60752	1.67372	1.5982	1.39933	1.38769	1.21299	1.42178	1.43128	1.26051	1.47671	1.50779	1.35845	1.29986	1.38455	1.67779	1.23525	1.34181	1.41924	1.32257	1.39785	1.27538	1.41054	1.75008	1.40644	1.42469	1.33733	1.2529	1.56397	1.45062	1.48253	1.29758	1.39752	1.44097	1.47281	2.11207
A_72_P016166	1.90578	1.39121	1.98903	1.41965	2.16411	2.28842	1.81746	1.55002	1.75396	1.90397	1.90701	1.36537	1.9461	1.77168	1.94202	1.93709	1.98832	1.80563	1.72266	1.43175	1.74824	1.94753	1.77312	1.63619	1.84967	1.98865	1.68263	1.77058	2.27731	1.41417	1.76138	1.86398	1.95659	1.63161	1.60149	1.85099	1.779	1.61771	1.48628	1.75879	1.57331	1.72733	1.83403	1.56642	1.78743	1.63867	1.82064	1.49991	1.87359
A_72_P016186	-2.10371	-2.09775	-2.16665	-2.12588	-2.20244	-2.23101	-2.02385	-2.09163	-2.00836	-2.2559	-2.14758	-1.93231	-1.86405	-2.1576	-1.96033	-1.81368	-2.00666	-2.12252	-1.83512	-2.074	-1.70467	-1.65184	-2.10989	-2.15781	-1.9925	-2.06301	-2.1628	-2.01655	-1.90576	-1.85148	-1.86086	-2.04836	-2.06266	-2.00185	-2.09339	-1.99349	-2.10852	-2.06663	-1.65834	-1.88506	-2.23545	-1.62115	-2.4476	-2.17824	-1.70571	-2.25708	-1.8111	-1.7145	-2.16534
A_72_P016206	0.220008	0.392572	0.488546	0.625857	0.408492	0.254113	0.348486	0.550017	0.869152	0.546023	0.4975	0.576538	0.193542	0.520007	0.453857	0.295807	0.145339	0.517131	0.190622	0.636493	0.564547	0.171971	0.250665	0.631707	0.282316	0.264062	0.171864	0.468876	0.744195	0.23081	0.320943	0.419983	0.363287	0.471639	0.117621	0.295577	0.367209	0.359139	0.344797	0.330348	-0.0267043	0.308466	0.415433	0.375816	0.541378	0.548011	0.521285	0.50696	0.356289
A_72_P016226	1.53692	1.26556	1.59657	1.39989	1.53314	1.41043	1.50944	1.58002	1.45867	1.44015	1.49135	1.43459	1.10794	1.31382	1.46973	1.53573	1.50641	1.28285	1.44703	1.38229	1.39119	1.3736	1.30333	1.22636	1.47641	1.38072	1.39285	1.43681	1.62443	1.19482	1.37889	1.52838	1.37204	1.4928	1.3221	1.34909	1.46436	1.50753	1.44892	1.37986	1.52622	1.58124	1.35481	1.78052	1.56347	1.395	1.50096	1.53067	1.93665
A_72_P016236	8.13	7.933	7.40983	7.62428	7.99697	7.50465	7.58906	6.75533	7.68087	7.27387	7.67814	7.16	7.94478	7.1061	7.26318	7.4935	6.97601	7.49479	7.55693	7.48217	7.61659	7.63918	7.10219	7.80576	7.79808	7.63463	7.79268	6.56509	7.6362	8.02325	7.33029	7.16971	7.71448	8.03184	7.24767	8.09794	8.28429	7.64258	7.95233	7.53383	6.97109	8.13751	6.90017	7.45163	7.83138	6.92134	8.00807	7.89171	7.78615
A_72_P016266	-0.429004	-0.969998	-0.565422	-0.848775	-0.991985	-1.49577	-0.59982	-0.974335	-0.903247	-0.570135	-0.622688	-1.40458	-1.30765	-0.432464	-1.03361	-0.691392	-0.257725	-0.940986	-0.687158	-1.13031	-1.14564	-0.72473	-1.11716	-1.43487	-0.0771679	-0.768827	-0.822512	-0.50494	-0.843474	-0.989608	-1.12867	-0.412398	-0.521043	-0.545784	-0.353543	-1.22185	-1.29603	-0.601333	-0.633461	-0.784662	-0.209453	0.164456	-1.18385	-0.190804	-0.284744	-0.392006	-0.791557	-0.895942	-0.0906928
A_72_P016271	-1.77642	-1.57253	-1.77387	-1.44781	-2.05321	-1.85982	-1.76751	-1.60171	-1.9752	-1.65834	-1.90776	-1.5538	-1.68616	-1.6955	-1.98089	-1.97186	-1.92235	-1.58647	-1.75105	-1.65724	-1.93074	-1.90438	-2.16155	-1.33942	-1.75207	-1.7829	-1.91525	-2.18094	-1.73772	-2.04592	-1.66078	-1.90788	-1.92149	-1.50065	-2.10789	-1.71109	-1.77224	-1.96279	-1.64585	-2.09452	-1.69488	-1.91754	-1.62185	-1.62987	-1.94049	-1.78759	-2	-2.02012	-1.52258
A_72_P016281	-1.75515	-1.03794	-2.66588	-1.87706	-1.9256	-2.51668	-2.07276	-2.02237	-1.95889	-2.52655	-2.14758	-0.905513	-2.16813	-2.24875	-2.1884	-2.36032	-2.31034	-1.42007	-1.73481	-2.152	-2.19893	-2.50194	-2.33712	-1.56254	-1.72078	-1.87036	-2.02078	-2.02397	-2.22769	-1.96226	-2.07928	-2.37851	-2.15308	-2.03932	-2.36221	-1.65862	-1.99582	-1.92326	-2.17291	-1.74874	-1.87726	-2.00447	-1.84262	-2.10507	-1.70044	-2.06443	-2.41255	-2.34611	-1.46994
A_72_P016331	-1.2597	-1.16414	-1.2578	-1.0636	-1.22105	-1.18845	-1.2303	-1.08769	-1.31051	-1.30907	-0.933988	-1.21715	-1.58049	-1.41476	-1.20847	-1.12869	-1.20696	-1.47343	-1.19727	-1.23061	-1.14564	-1.09166	-1.32445	-1.19712	-1.19695	-1.40004	-1.24317	-1.25319	-1.15024	-1.26234	-1.4134	-1.08153	-1.39474	-1.00555	-1.24539	-1.04644	-1.37517	-1.19804	-1.20921	-1.39871	-0.826984	-1.09699	-1.46936	-0.983512	-1.06376	-1.27302	-1.01881	-1.24319	0.0703416
A_72_P016336	3.75967	3.76653	3.82874	3.78256	3.47668	4.01487	3.48922	3.7472	3.89657	3.86604	3.9547	3.72626	3.67223	3.41504	3.88894	3.58365	3.59628	3.57539	3.58819	3.75634	3.702	3.93532	3.96687	3.83636	4.0699	3.77604	3.45234	4.08617	3.71137	4.21255	3.53713	3.76527	3.53586	3.70115	3.78607	3.58958	3.8234	3.83331	3.9714	3.71873	3.71143	4.08246	3.81907	3.86969	3.89893	3.66061	4.0419	3.94255	4.39978
A_72_P016351	-1.66644	-1.58318	-1.67982	-1.11742	-0.448921	-0.643166	-1.72128	-1.81291	-1.41782	-1.1375	-1.28854	-1.29231	-1.46212	-2.1724	-1.28737	-1.35223	-1.70086	-1.25283	-1.75651	-1.06026	-1.64006	-1.81913	-1.73529	-1.23754	-1.10518	-1.2854	-1.77285	-1.71699	-1.54036	-1.23754	-1.35345	-1.58893	-2.28057	-1.44931	-1.90436	-1.48412	-1.66227	-2.18629	-1.76236	-1.77861	-0.969684	-1.55403	-1.30775	-1.91243	-1.79847	-1.66158	-1.22613	-1.38733	-1.25201
A_72_P016366	-2.57665	-2.80201	-2.50834	-2.98069	-2.68049	-2.54862	-2.81526	-2.73697	-2.7622	-2.98026	-3.29278	-2.88501	-3.22568	-2.8775	-2.80561	-3.13561	-2.84269	-2.65595	-2.73481	-3	-3.38054	-2.94252	-3.1318	-2.99653	-2.77761	-2.84062	-2.78374	-2.93738	-2.85572	-2.58844	-2.97236	-2.64981	-3.17477	-2.99447	-2.69285	-2.85717	-2.67557	-3.13271	-3.01197	-2.89812	-2.15262	-2.47741	-2.91244	-2.77998	-2.95298	-2.81067	-2.61518	-2.156	-3.13524
A_72_P016421	3.35898	3.82772	3.42015	3.6647	3.2733	3.51425	3.345	3.33041	3.41008	3.33459	3.16665	3.43779	3.09036	3.52661	3.57223	3.47485	3.74451	3.40701	3.42521	3.80008	3.03875	3.43501	3.7834	3.43103	3.74763	3.61513	3.50306	3.80749	3.33276	3.71534	3.44338	3.76906	3.48156	3.46295	3.4612	3.78764	3.59642	3.51234	3.60568	3.37445	3.74058	3.56774	3.40291	3.77057	3.80701	3.45823	3.61837	3.81177	3.96959
A_72_P016516	0.762589	0.679854	0.664345	1.18326	0.769548	1.0201	1.00688	0.578784	0.638174	0.772299	0.802646	0.660642	0.350867	0.980066	0.506506	0.632574	0.539945	1.09189	0.426716	1.08592	0.96408	0.723836	1.54408	0.803874	1.16323	0.541852	0.59603	1.22865	0.718273	1.07452	0.700061	0.626632	0.773298	1.14404	0.714994	0.870309	0.608466	0.440933	1.05842	0.790162	1.06468	0.940734	0.702996	0.922407	0.981248	0.880787	1.32342	1.2473	2.00066
A_72_P016561	-1.09478	-1.12861	-1.01759	-1.07175	-1.23991	-0.800929	-1.14501	-0.829253	-0.589138	-0.996031	-0.771435	-0.743807	-1.19252	-1.06496	-0.900348	-1.21766	-1.1395	-0.800594	-0.817906	-1.2115	-1.13447	-1.01178	-1.19193	-0.820451	-1.10115	-1.04594	-1.15571	-1.21025	-1.13524	-1.30465	-1.10729	-1.29834	-1.25724	-0.763689	-1.2943	-1.07366	-0.860597	-1.28305	-1.3953	-1.22827	-0.950719	-0.909126	-1.34749	-1.22485	-1.12251	-1.13188	-0.81767	-0.964474	-0.316303
A_72_P016586	3.44725	3.23558	3.27618	3.67357	3.41999	3.31824	3.36312	3.61259	3.58687	3.58629	3.58207	3.37845	3.57235	3.53858	3.62902	3.46402	3.55614	3.21603	3.65186	3.3633	3.61146	3.61563	3.4889	3.47405	3.61869	3.67942	3.49464	3.53961	3.57815	3.58119	3.42729	3.39515	3.65812	3.46931	3.56796	3.50471	3.26216	3.67061	3.62578	3.53058	3.42885	3.53921	3.56797	3.54511	3.70162	3.59954	3.56899	3.67047	3.93277
A_72_P016656	-2.62727	-1.83982	-2.50834	-2.95031	-2.84398	-3	-2.77423	-2.72469	-2.65327	-2.8314	-2.78331	-2.75174	-3.1601	-2.99096	-2.8809	-2.76996	-2.76155	-2.61848	-2.8009	-3.02647	-2.80735	-3.02195	-3.06001	-3.05311	-2.77761	-2.45533	-2.82814	-2.98002	-2.61471	-3.112	-2.57027	-2.75291	-2.78176	-2.7512	-2.87927	-2.79922	-2.77224	-2.69531	-2.94924	-2.97904	-2.17132	-2.35811	-2.92442	-2.36494	-2.7761	-2.90689	-2.36364	-2.65036	-2.15321
A_72_P016666	-0.922876	-0.783479	-1.53343	-1.24065	-1.03663	-1.07555	-1.53842	-0.721634	-1	-1.40579	-1.44008	-0.468516	-0.213156	-1.13207	-1.54359	-1.29689	-1.45321	-0.848599	-1.11791	-1.16665	-1.43431	-1.43699	-1.4156	-1.15007	-1.38529	-1.09778	-1.0833	-1.41443	-1.29278	-1.25402	-1.14309	-1.37851	-1.15308	-1.41935	-1.02644	-0.86309	-1.23078	-1.07743	-1.52655	-1.27009	-0.942667	-1.44057	-0.803401	-1.43296	-1.07055	-1.09954	-1.75325	-1.61321	0.0870845
A_72_P016716	-1.57044	-1.6156	-1.59154	-1.77372	-1.88793	-2.09901	-1.30625	-1.3594	-1.57665	-1.31895	-1.21032	-1.48165	-1.26824	-1.4414	-1.3307	-1.42242	-1.43962	-1.43628	-1.5625	-1.53343	-1.97654	-1.60012	-1.56661	-1.57285	-1.15033	-1.30558	-1.56135	-1.34311	-1.4634	-1.59894	-1.36187	-1.71338	-1.53267	-1.16624	-1.56732	-1.55908	-1.56627	-1.30829	-1.43774	-1.30444	-0.950719	-1.44057	-1.50938	-1.16993	-1.23242	-1.36827	-1.383	-1.51858	-1.98068
A_72_P016721	-1.88004	-1.42638	-1.93169	-1.95031	-1.86579	-2.0148	-2.11482	-1.99262	-1.56426	-2.07756	-1.87562	-1.12153	-0.864046	-1.99095	-1.90035	-1.76996	-2.04731	-1.56403	-1.60614	-1.85062	-2.00338	-1.92332	-2.63799	-1.96226	-1.95561	-1.93177	-1.58496	-2.03892	-1.73019	-1.96905	-1.63506	-1.92283	-1.87339	-2.06228	-1.64978	-1.67416	-1.8606	-1.80479	-2.01197	-1.95156	-1.43938	-1.70603	-1.38836	-1.62418	-1.90973	-1.91938	-2.12485	-2.156	-1.95939
A_72_P016731	0.146572	0.207283	0.220518	0.13361	0.039637	-0.167627	0.444302	-0.0818095	-0.153858	0.371156	0.320195	-0.0776526	0.135954	0.416274	0.257194	0.277692	-0.0336308	0.159513	0.2173	-0.105403	0.102686	-0.0185504	0.0847929	0.0224213	0.501174	0.26748	0.120231	0.221609	0.0963614	0.224873	0.101395	-0.172404	-0.0211328	0.327459	0.416305	0.0544478	-0.135832	0.336249	0.354155	0.114936	0.317465	0.18031	0.0695596	0.478567	0.0454495	0.265796	0.566153	-0.0180968	0.739874
A_72_P016766	-2.00836	-1.76518	-1.72247	-1.60454	-2.22105	-2.05247	-1.86465	-2.1316	-2.04231	-1.44854	-2.00173	-1.74645	-2.06699	-1.90195	-1.73988	-1.64623	-2.22239	-1.96137	-1.59145	-1.8625	-1.81923	-1.95545	-1.94561	-1.59368	-1.60768	-1.4219	-1.68859	-1.6466	-1.33787	-1.54722	-2.10729	-2.36824	-1.92149	-1.40951	-1.83036	-2.07366	-2.03814	-2.08832	-1.60901	-1.81529	-1.6202	-1.96035	-2.04995	-1.94044	-1.92811	-2.09245	-1.75957	-1.63787	-1.38591
A_72_P016781	-1.7622	-2.48009	-1.53977	-2.12588	-1.54533	-1.52725	-2.80145	-2.16439	-1.89547	-1.93397	-2.21032	-2.0383	-2.12839	-2.45039	-2.22065	-1.61205	-1.96065	-2.0901	-2.12142	-1.95481	-1.79558	-2.21071	-1.54194	-1.99653	-2.08512	-2.51281	-1.94549	-1.84252	-1.9753	-1.94877	-1.95954	-1.96864	-1.94615	-2.41935	-2.38852	-2.4042	-1.82312	-2.48886	-2.04439	-2.15592	-1.57802	-1.99554	-1.90057	-2.52541	-3.03029	-2.15754	-1.74071	-1.37691	-1.23534
A_72_P016846	0.17455	0.285448	-0.137504	0.595295	0.0858072	-0.014797	0.4843	-0.0778998	0.516656	0.364997	0.282246	0.278439	-0.184343	0.237514	0.407147	0.366073	-0.143166	-0.0105803	0.457666	0.565154	0.16579	-0.032193	0.0816222	0.793883	0.736966	0.270891	0.667718	0.240305	0.317846	0.491621	0.422405	-0.363136	-0.251462	0.774526	0.495174	-0.090935	0.280354	0.454751	0.559569	0.421182	0.226366	-0.326962	-0.405043	-0.125028	-0.0056813	0.369555	-0.126891	0.0568141	1.31491
A_72_P016851	1.2779	1.05253	0.788496	0.977465	1.02983	1.37113	0.592825	1.09484	0.652835	1.36036	0.737658	0.753253	0.914106	0.921173	1.08818	1.01101	0.388196	1.1649	1.10599	0.587147	0.902153	0.943617	1.20695	0.869086	1.16239	1.17767	1.47336	1.28451	0.786826	0.964811	1.51949	0.744871	1.00322	1.37239	0.805785	0.855954	0.985289	0.997428	0.997016	1.16993	2.00209	0.77444	1.1388	1.13197	1.15863	1.15474	0.911369	0.857292	2.07078
A_72_P016886	1.35654	1.37755	1.37683	1.51525	1.8442	1.5502	1.55844	1.5386	1.6375	1.41056	1.7387	1.29137	1.59004	1.65238	1.63593	1.3673	1.81635	2.01833	1.39139	1.38982	1.71209	1.64887	1.62363	1.50148	1.43948	1.72085	1.70129	1.46755	1.40936	1.78281	1.60182	1.59155	1.6817	1.98234	1.76558	1.68834	1.84334	1.5027	1.446	1.54814	1.26744	1.82448	1.15596	1.46395	1.13743	1.6328	1.52843	1.66465	2.6261
A_72_P016911	-0.967023	-0.528139	-0.796467	-0.942818	-0.674059	-1.0148	-0.584963	-0.541241	-1.35781	-1.36427	-0.652324	-1.10788	-1.36655	-0.853451	-0.956931	-1.185	-0.916061	-1.01514	-1.08665	-0.598965	-1.12707	-0.942515	-0.869997	-0.622826	-0.726981	-0.987722	-0.756674	-1.36649	-0.649814	-0.94208	-0.903202	-0.773085	-0.939945	-0.860986	-0.582429	-1.02303	-1.0906	-0.942889	-0.772507	-1.08702	-1.25194	-1.18564	-1.18385	-1.16166	-1.16185	-0.851982	-1.04171	-1.22907	-1.25094
A_72_P016936	-2.39023	-2.74113	-2.6384	-2.62839	-2.81541	-2.44478	-1.54992	-2.32193	-2.37935	-1.99603	-2.57289	-0.751741	-2.65195	-1.91433	-2.31321	-2.3442	-2.35216	-2.44445	-2.40858	-2.51457	-2.27866	-2.46447	-2.57659	-2.4778	-2.24511	-2.70044	-2.63831	-2.3571	-1.80736	-2.58844	-2.30399	-2.54201	-2.78176	-2.32378	-2.31098	-2.35327	-2.57247	-2.49851	-2.12879	-2.64606	-1.95611	-2.22687	-2.16597	-1.8714	-2.27491	-2.38983	-2.47352	-2.79542	-1.49943
A_72_P017076	2.90494	3.00845	2.19687	2.73414	2.29679	2.13432	2.4385	2.71234	2.73498	2.51472	2.517	3.2965	2.45003	2.69325	2.65438	2.1319	2.27325	3.05249	2.54921	3.09016	2.41799	2.36355	2.55327	2.93557	2.60918	2.92513	2.71635	2.59771	2.53738	2.62016	2.28637	2.76192	2.69322	2.62743	2.44142	2.84282	2.87447	2.54852	2.50285	2.87319	2.64675	2.40523	2.83181	2.20171	2.72656	2.7902	2.28674	2.39251	3.65297
A_72_P017111	-0.967023	-0.593907	-1.37197	-0.855795	-1.0827	-0.666343	-0.889991	-0.949119	-0.950812	-0.956931	-0.57289	-0.526321	-0.864046	-0.871448	-0.571906	-0.753901	-1.2697	-0.795357	-0.656242	-0.815575	-1.37177	-0.958707	-0.75783	-0.814325	0.0516621	-1.08464	-0.316384	-1.05783	-1.39629	-0.456176	-0.785366	-0.992095	-1.14592	-0.459432	-1.05777	-0.793549	-0.930607	-1.07382	-0.411069	-0.433927	-0.929346	-0.99554	-0.676489	-1.14934	-0.850104	-0.919381	-0.652878	-0.619338	0.341393
A_72_P017166	8.09251	7.88897	8.19009	8.04243	8.08439	8.01972	8.21628	8.12825	8.00412	8.19124	8.15165	8.06534	8.04533	7.99116	7.97279	8.18476	7.99236	7.97002	8.00234	7.91755	7.87873	8.16372	7.81354	7.8179	8.03669	8.16807	7.97995	8.01388	8.35812	7.76904	8.05952	8.10928	8.01185	8.16506	8.02052	8.09093	8.06776	7.98009	7.9634	7.99968	7.84419	8.13505	7.981	8.06054	8.09799	8.0325	8.06952	8.10226	8.75655
A_72_P017207	3.12379	2.8989	3.33368	3.74912	2.4598	3.88887	2.19683	4.04507	3.40831	2.42765	3.11421	4.17097	3.18647	3.49139	4.43345	4.46944	4.58953	4.1536	2.99352	3.92622	4.03329	3.85827	3.93165	2.46385	3.14848	3.85102	4.06801	2.5054	3.39867	3.39513	4.27709	4.40257	3.66754	2.6328	2.7611	2.76477	4.29832	3.83271	-0.93397	3.4826	4.3066	3.42491	3.9265	2.53751	4.05406	2.63894	3.8164	2.89162	5.23465
A_72_P017244	-2.1867	-2.22537	-1.89059	-2.14296	-1.89538	-2.13898	-2.19377	-2.08377	-2.13085	-2.14627	-2.25096	-2.20985	-2.33002	-2.1576	-2.3484	-2.22134	-2.17659	-2.18278	-2.31708	-1.91099	-2.24624	-1.98832	-1.8517	-2.03163	-1.97025	-2.58496	-2.33628	-1.66969	-2.44478	-2.14238	-2.37884	-2.00795	-2.21917	-1.82782	-2.43347	-2.32847	-2.04675	-2.67328	-2.1551	-1.98599	-1.77363	-2.18564	-2.13782	-2.46312	-2.43215	-2.19502	-2.0533	-2.02012	-1.59966
A_72_P017246	0.265811	-0.0901403	-0.84276	0.10497	-0.295547	0.0612472	-0.296531	0.209653	0.500537	-0.102946	0.0954888	0.415825	0.45396	-0.0376047	-0.174523	-0.0063276	0.30857	0.271044	0.47173	-0.0415791	0.342725	0.502796	-0.0202962	0.0974483	0.215937	0.544673	0.208037	-0.206029	-0.0530547	-0.28334	0.062631	0.266992	0.147154	-0.0242162	-0.0560087	0.445717	0.24374	-0.190199	-0.161751	-0.183625	-0.565597	0.230664	0.087556	-0.246546	-0.209757	-0.176157	0.159087	0.158781	0.890149
A_72_P017276	0.377549	0.786053	0.616671	0.869866	0.531751	0.686786	0.696188	0.705553	0.409293	0.710493	0.828234	0.406349	0.717649	0.695291	0.64714	0.457421	0.833706	0.582953	0.591418	0.709491	0.538032	0.757925	0.801344	0.9333	0.54818	0.748021	0.854858	0.482027	0.606691	0.582643	0.573427	0.57169	0.761923	0.563249	0.769556	0.648809	0.688488	0.600866	0.504603	0.759312	0.564392	0.377137	0.481576	0.503475	0.622541	0.461541	0.713605	0.824945	1.93748
A_72_P017296	2.36384	2.24915	2.28921	2.53552	2.15421	2.49577	2.48077	2.1883	2.1376	2.45001	2.13151	2.30641	2.32962	2.57254	2.47067	2.48193	2.12338	2.44374	2.21591	2.12478	2.21392	2.39893	2.57767	2.23155	2.73075	2.37756	2.22035	2.77486	2.39652	2.50393	2.5272	2.30157	2.38012	2.77128	2.5762	2.34556	1.41347	2.36247	2.78677	2.39198	2.54352	2.48119	2.24016	2.74578	2.67726	2.38614	2.65012	2.58729	2.56321
A_72_P017321	0.0288961	0.182355	-0.0901978	-0.38807	-0.15245	-0.207442	-0.521346	-0.189478	0.0083153	-0.0567425	-0.226439	-0.301985	0.50287	-0.124856	-0.0318254	-0.322323	-0.187904	-0.0304377	-0.114399	-0.16665	-0.341487	-0.0952334	-0.815777	-0.328461	-0.687117	0.326033	0.174678	-0.277368	-0.46966	-0.296088	0.297096	0	0.35574	-0.291766	-0.159818	0.115979	0.0872168	-0.338298	-0.715923	-0.0088238	-0.177604	-0.341037	-0.189256	-0.509581	-0.684729	-0.11382	-0.120782	-0.467949	-0.157758
A_72_P017341	-0.0167757	0	0.351354	-0.400849	-0.130288	-0.713843	0.277091	-0.32656	-0.551985	-0.255898	0.079187	-0.280783	-0.520091	-0.110536	-0.330698	-0.125244	-0.0507448	-0.368607	-0.052707	0.0609906	-0.156892	0.0016746	0.311477	-0.134725	0.288482	-0.352039	-0.3085	-0.189253	0.20055	0.209923	-0.457791	-0.274175	-0.44878	-0.204037	0.0042199	-0.235234	-0.553936	-0.178518	0.343232	-0.155918	-0.362172	0.312068	-0.90057	0.0683699	-0.120752	-0.0696433	0.0992865	-0.0019996	0.847134
A_72_P017431	0.619298	0.444603	0.739586	0.439139	0.457604	0.371132	0.656728	0.552541	0.703644	0.57299	0.844722	0.242945	0.430201	0.711501	0.407147	0.677677	0.53077	0.604903	0.315444	0.753916	0.57932	0.616453	0.767213	0.447691	0.736966	0.705805	0.285606	0.388743	0.718273	0.678072	0.4539	0.629197	0.391856	0.385175	0.481921	0.595802	0.231325	0.381671	0.722587	0.640192	0.405257	0.734731	0.248177	0.658594	0.715256	0.665581	0.729471	0.65643	1.31443
A_72_P017441	0.77726	0.362372	0.739586	0.617009	0.397856	0.304153	0.407628	0.244419	0.428009	0.871214	0.628744	0.297787	0.682325	0.406351	0.673693	0.408313	0.436894	-0.0615315	0.456488	0.430529	0.705887	0.574311	0.917044	0.700707	0.94934	0.666206	0.348037	0.615717	0.591741	0.832463	0.482376	0.552901	0.383221	0.709364	0.51068	0.261946	0.47794	0.560773	0.659824	0.518965	0.187763	0.94538	0.268041	0.649226	0.816238	0.550278	0.653096	0.981903	1.25327
A_72_P017466	-0.633728	-0.150221	-0.965443	-0.138671	-0.623654	-1.1635	-0.521346	-0.552048	-0.653269	-0.0039799	-0.644181	-0.617617	-0.442495	-1.19489	-0.0570733	-1.0745	-0.632268	-0.524504	-0.724084	-1.01318	-0.490165	-0.523457	-0.87307	-0.254024	-0.705379	-0.943575	0.0666813	-0.366494	-1.24369	-0.492396	-0.791035	-0.51911	-0.403252	-0.52703	0.0506555	-0.22566	0.572362	-0.55277	-0.972444	-0.0777093	-0.456475	-1.14557	-1.0966	-0.664501	-0.330866	-1.19502	-0.765909	-0.851999	-0.0479173
A_72_P017516	-2.44594	-2.55147	-2.36632	-2.58108	-2.62986	-2.67219	-2.26777	-2.63005	-2.69316	-2.57309	-2.72489	-2.44689	-2.59667	-2.6955	-2.85536	-1.72753	-2.57173	-2.44445	-2.8009	-2.51457	-2.25428	-2.57994	-2.61723	-2.46815	-2.33704	-2.23616	-2.3687	-2.44397	-2.33787	-2.44904	-2.42217	-2.53051	-2.47321	-2.44931	-2.62872	-2.76553	-2.6231	-2.97621	-2.62118	-2.29578	-2.28889	-2.69153	-2.5459	-2.53605	-2.39759	-2.48875	-2.53717	-2.42977	-1.57514
A_72_P017596	6.72796	6.91591	6.47342	6.48766	6.88671	6.37291	6.56795	6.6987	6.65916	6.77484	6.5389	6.79086	6.96638	6.60821	6.42158	6.37686	6.37063	6.577	6.48114	6.78006	6.55757	6.77011	6.43896	6.63748	6.30071	6.62898	6.52035	6.3921	6.69822	6.63416	6.53316	6.80666	6.49278	6.62052	6.19723	6.65444	6.68729	6.62901	6.71004	6.45205	6.45385	6.52834	6.87765	6.6959	6.53774	6.59719	6.44282	6.46401	6.77345
A_72_P017616	2.49167	2.35472	2.5518	2.4612	2.33433	2.33803	2.52596	2.41434	2.49241	2.76647	2.4665	2.43866	2.15138	2.53175	2.48667	2.63613	2.01817	2.14529	2.46647	2.19878	2.20296	2.2863	2.48531	2.38884	2.80494	2.47984	2.20357	2.92253	2.34885	2.6289	2.27285	2.36565	2.3174	2.52075	2.31124	2.4689	2.48841	2.44723	2.66422	2.4848	2.77313	2.56849	2.4512	2.63625	2.5673	2.46455	2.54197	2.44886	3.03194
A_72_P017646	4.92464	4.69508	5.02223	4.96507	5.03829	4.99042	4.93628	4.94642	4.80243	5.2044	4.88555	4.72143	4.99742	4.99907	5.11159	5.01784	5.50962	4.66348	5.12498	4.67871	5.12556	5.14949	5.26205	5.03764	4.91333	5.40755	5.02058	5.08617	4.90402	4.79514	4.70718	4.87577	4.99667	5	5.12432	4.69623	4.80773	5.20235	5.32376	4.99593	4.46272	4.84669	4.73985	5.23566	5.08837	4.76791	4.93104	4.83562	6.047
A_72_P017671	-0.876208	-1.1131	-0.796467	-1.27789	-1.09552	-0.963658	-1.15376	-0.658963	-0.868574	-1.17291	-1.07646	-1.00631	-1.09353	-0.741647	-0.713836	-0.717109	-0.872808	-0.821733	-0.974351	-0.961181	-0.825203	-0.988318	-1.30357	-1.37504	-1.03037	-1.1066	-0.912257	-0.557792	-0.783768	-0.864078	-0.934229	-0.694013	-0.821137	-1.25163	-1.14106	-1.17319	-0.83054	-0.643535	-0.729039	-0.522133	-0.36935	-0.263928	-0.538986	-0.470761	-0.6386	-1.19882	-0.977747	-0.527188	-0.854937
A_72_P017716	-1.84967	-1.42638	-1.82716	-1.83484	-2.18406	-2.18845	-1.20736	-1.34994	-1.9752	-2.06088	-1.68536	-1.64938	-1.5124	-1.79503	-1.43086	-2.10134	-1.86673	-1.51156	-2.35796	-1.51457	-2.21453	-1.78987	-1.9521	-2.00348	-1.65423	-1.72062	-2.03372	-2.30195	-2.02975	-1.92218	-2.4488	-2.13275	-1.84994	-2.36125	-2.14479	-1.93615	-2.14505	-1.87847	-2.21842	-1.65157	-1.85694	-1.90913	-2.07642	-2.02791	-2.35553	-1.29727	-1.79804	-2.078	-1.63309
A_72_P017756	-0.649993	-0.808247	-0.611435	-0.628385	-1.14354	-0.900464	-0.318483	-0.92785	-1.16784	-0.762359	-0.5025	-1.1527	-0.72417	-0.567743	-0.503375	-0.312488	-0.487756	-0.938098	-0.438956	-1.04327	-0.870814	-0.464467	-0.411124	-0.867245	-0.508147	-0.57881	-0.552012	-0.835979	-0.600904	-0.945423	-0.645293	-0.878438	-0.587385	-0.564785	-0.327856	-0.899159	-0.922658	-0.547751	-0.609008	-0.460312	-0.740684	-0.381194	-0.948664	-0.246546	-0.513069	-0.787592	-0.615177	-0.594988	0.568813
A_72_P017836	0.484235	0.453746	0.562936	0.515934	0.591645	0.493815	0.540938	0.472154	0.568187	0.758269	0.753154	0.18732	0.672232	0.589629	0.513873	0.665787	0.742274	0.59895	0.53449	0.661584	0.67976	0.7678	0.619808	0.760413	0.597432	0.758992	0.512826	0.409542	0.621488	0.562776	0.586603	0.552901	0.581731	0.553213	0.557374	0.558611	0.618034	0.525498	0.753562	0.673667	0.485029	0.692516	0.609562	0.603877	0.572216	0.629591	0.60476	0.512574	0.715816
A_72_P017866	-1.88004	-1.98757	-1.85853	-1.80057	-1.90288	-1.76296	-1.98432	-1.86586	-2.00836	-1.85277	-2.05832	-1.75174	-2.36655	-1.93942	-2.08834	-1.93518	-2.06111	-2.03352	-1.98072	-1.97401	-2.16824	-2.12051	-1.70212	-1.65257	-1.91254	-2.12441	-2.07325	-1.89596	-1.88888	-1.7486	-1.93423	-2.25041	-2.02277	-1.88126	-2.00933	-2.08746	-2.05541	-2.03118	-1.73564	-2.02843	-1.38745	-2.21645	-2.10339	-1.63559	-1.75408	-2.0234	-1.93425	-1.89594	-1.26647
A_72_P017876	-1.16317	-1.13252	-1.2319	-1.31611	-1.1795	-1.1471	-1.16255	-1.3594	-1.2597	-1.43774	-1.29278	-0.962687	-1.24256	-1.27247	-1.22064	-1.3402	-1.35641	-1.16241	-1.48802	-1.2855	-1.39824	-1.63093	-1.3542	-1.45856	-1.55154	-1.27542	-1.17708	-1.44397	-1.28173	-1.55742	-1.23282	-0.87117	-1.63421	-1.49024	-1.15982	-1.26434	-1.06413	-1.08832	-1.50383	-1.42209	-1.19663	-1.24263	-1.36778	-1.14526	-1.44532	-1.22571	-1.21742	-1.44057	-0.0051265
A_72_P017921	-0.0595888	-0.172156	-0.14232	-0.0840643	-0.143544	0.327805	-0.415038	-0.331206	0.131426	-0.077561	-0.194378	-0.0222202	-0.30322	-0.13569	-0.0264722	-0.0351505	0.0296117	-0.0273649	0.0351505	-0.0500407	0.116776	-0.0651208	0.233625	-0.0896372	0.118941	-0.0824622	0.096676	0.100632	-0.0251307	0.280312	0.155446	-0.12409	-0.0694214	0.0561572	-0.0612901	-0.206702	-0.35899	-0.0241895	0.0079269	-0.0088238	0.0546541	0.207642	-0.220282	-0.161657	0.0121001	-0.376854	-0.0188098	-0.0323307	1.25371
A_72_P017951	-0.49799	-0.5993	-1.40054	-2.32582	-1.98005	-0.775506	-1.39676	-1.89308	-0.679741	-0.487017	-0.27172	-2.42981	-0.624042	-1.91433	0.111031	-1.94123	-0.382173	-0.511564	-0.564886	-0.591535	-0.422943	-1.56996	-1.83363	-2.35712	-0.445411	0.163058	-2.1277	-0.609861	-1.71524	-0.477799	-1.95317	-0.342888	-0.369503	-2.43925	-0.484582	-0.787903	-0.645818	-0.847312	-0.369399	-0.489656	-0.690379	0.207642	-0.781459	-0.379249	-2.057	-0.526467	-0.575649	-0.582966	-0.174956
A_72_P018011	2.20381	2.06366	2.34664	2.00824	1.97517	2.19103	2.54635	2.05267	2.04313	2.08208	2.40766	2.2225	2.51798	2.11224	2.15802	2.57228	2.36773	2.14256	2.07178	1.95081	2.13612	2.40083	2.46932	2.09501	2.47843	2.33502	2.26594	2.14554	2.75497	1.86336	2.35278	2.09676	2.25893	2.20621	2.70725	2.31539	1.54396	2.2138	2.45291	2.27762	2.36095	2.56774	2.0079	2.56486	2.20996	2.41255	2.30501	2.01787	2.391
A_72_P018036	-2.2448	-2.20056	-2.15687	-2.34545	-1.78048	-1.9565	-2.24891	-2.2586	-2.02524	-2.21842	-2.45424	-2.5538	-1.90376	-1.2885	-2.4788	-2.29689	-1.87281	-2.05839	-1.93053	-2.1375	-1.87391	-2.09166	-2.30357	-2.28758	-2.24511	-1.89308	-2.00796	-2.52585	-2.04836	-2.55742	-1.40468	-2.00795	-1.92149	-2.38036	-2.04376	-2.20294	-2.26053	-2.60915	-2.3339	-2.20375	-2.02812	-1.97784	-2.43899	-2.3937	-2.53168	-2.25708	-2.28868	-2.30603	-1.9665
A_72_P018076	-2.2448	-1.81451	-2.22677	-2.24987	-2.48784	-1.50619	-2.53842	-2.11548	-0.640212	-2.53804	-2.59365	-1.51728	-1.80646	-2.01743	-2.38447	-2.42666	-1.66352	-1.33403	-2.34147	-1.44151	-2.12338	-2.24207	-2.47973	-2.35712	-2.19265	-2.3468	-1.69885	-1.78468	-2.04836	-2.44904	-2.20986	-2.14147	-0.514112	-2.4799	-2.20587	-2.44805	-1.02106	-2.49851	-2.36427	-1.58145	-2.01681	-2.078	-1.68156	-2.5905	-2.73238	-1.51694	-2.27053	-1.66297	-2.88587
A_72_P018141	-2.91107	-2.80201	-2.78136	-3.02748	-2.94868	-2.73207	-3.12338	-3.05274	-3.22518	-3.27501	-3.16301	-2.79481	-2.81906	-3.05807	-2.98781	-3.13561	-2.92866	-2.09653	-2.8009	-2.63161	-2.61915	-2.41002	-3.0883	-3.17341	-2.8036	-2.84062	-3.18428	-2.70502	-2.5078	-2.83899	-1.2213	-2.70044	-3.00971	-1.59237	-2.90436	-1.65862	-1.87586	-3.13271	-2.59694	-3.10962	-2.08607	-2.75043	-3.30775	-2.96901	-3.12605	-3.03695	-2.83757	-2.83764	-2.5197
A_72_P018421	1.78454	1.63921	1.88516	1.85597	1.60029	1.56395	1.99852	1.94534	1.97688	1.87121	1.87242	1.83411	1.77169	1.78419	1.79052	1.89059	2.01324	1.88157	1.68493	1.8661	1.73865	2.0096	1.95566	1.80586	2	1.82718	1.8265	2	2.05554	2.06292	1.80007	1.84204	1.98622	1.83169	1.84489	1.85866	1.96508	1.69065	2.00595	1.99294	1.83845	2.16744	1.80803	1.95128	1.86019	2.05131	2.06218	2.01688	2.45613
A_72_P018536	-2.30534	-2.59391	-2.58496	-2.98069	-2.58095	-2.70782	-2.50447	-2.54124	-2.81992	-2.38489	-2.92081	-2.53542	-3.09736	-2.09989	-2.51832	-2.60723	-2.65303	-2.7746	-2.50628	-2.85062	-2.59854	-2.68378	-2.73529	-2.92878	-2.45568	-2.79712	-2.76205	-2.45396	-2.37263	-2.94208	-2.62997	-2.42033	-2.75974	-2.39973	-2.75997	-2.74351	-2.73001	-2.58839	-2.81732	-2.61339	-2.55738	-2.4285	-2.58338	-2.50434	-2.53168	-2.57505	-2.48393	-2.76794	-2.41272
A_72_P018656	4.36728	4.02036	4.37103	4.31774	4.18525	4.41613	4.36043	4.48444	4.29584	4.2996	4.39824	4.51243	4.2347	4.11947	4.27275	4.37629	4.38159	4.20325	4.15057	4.08785	4.14025	4.38928	4.17978	4.15732	4.27224	4.37311	4.27794	4.26695	4.3444	4.00704	4.24525	4.28601	4.21285	4.16643	4.25746	4.31711	4.27863	4.18225	4.05196	4.28648	4.17641	4.33714	4.30536	4.39241	4.42236	4.27893	4.32706	4.34944	5.14638
A_72_P018761	4.53025	4.15809	4.69555	4.45003	4.55783	4.3075	4.723	4.24773	4.37313	4.55239	4.39207	4.35563	4.25607	4.34971	4.42801	4.4683	4.48162	4.25212	4.55864	4.317	4.43629	4.49709	4.11864	4.31339	4.35636	4.45015	4.47978	4.11326	4.75631	4.30109	4.42699	4.32262	4.30733	4.54722	4.44266	4.52689	4.1669	4.47462	4.45219	4.16012	4.14731	4.52686	4.16728	4.40133	4.35508	4.4067	4.35353	4.30959	5.1184
A_72_P018846	5.83508	5.75161	5.91438	5.89798	5.84105	5.95719	6.09261	6.16426	5.80907	6.07198	6.09774	6.02711	5.93682	5.81268	5.75035	5.94531	5.77888	5.88377	5.7874	5.71446	5.67877	5.96045	5.84565	5.7376	5.90705	5.88994	5.78536	5.92536	6.04912	5.58286	5.83792	5.91578	5.8673	5.89365	5.87487	5.98519	5.86897	5.72073	5.88691	5.83153	5.83674	5.95283	5.94651	6.03684	6.00531	5.91615	5.80592	6.03095	6.61994
A_72_P018866	0.326923	0.545797	0.080761	0.608108	0.102747	-0.12687	0.458715	0.684991	0.580787	0.920341	0.555215	0.67156	0.506661	0.705444	0.301854	0.571217	0.847627	0.643977	0.692955	0.647	0.557677	0.535533	0.730232	0.747012	0.467606	0.347189	0.359216	0.654568	0.0291464	0.7103	0.238481	0.203012	0.529024	0.650564	0.658287	0.151677	0.563901	0.454751	0.877717	0.628859	0.349514	0.714458	0.373264	0.753454	0.784611	0.557056	0.636362	1.20285	1.06219
A_72_P018891	0.142801	-0.313482	0.633678	-0.887817	0.469262	0.113211	0.142512	0.117183	-0.247276	0.252731	0.151137	-0.833579	-0.0372385	0.0008249	-0.486127	0.726192	-0.52076	-0.774599	0.312842	-0.45493	-0.585807	-0.342602	-0.274839	0.0811096	-0.179821	-0.12441	-0.0047692	-0.747364	0.785513	-0.838986	0.153971	-0.687616	-0.66458	-0.0355316	0.451342	-0.539975	-0.860597	0.0604007	0.234266	-0.693638	-0.420619	-0.324163	-0.621854	0.534336	0.413417	0.284977	-0.437639	-0.785049	0.523739
A_72_P018996	-0.564264	-0.878636	-0.594833	0.212918	-0.605197	-0.521953	-0.465851	-0.70044	-0.727269	-0.506646	-0.679805	-0.697097	-0.819058	-0.711618	-0.627554	-0.656141	-0.596644	-0.964303	-0.52245	-0.838845	-0.743739	-0.713696	0.0511472	0.0034722	-0.510821	-0.693776	-0.828137	-0.655215	-0.298341	-0.647119	-0.658186	-0.733008	-0.654384	-0.597951	-0.665785	-0.708418	-0.655666	-0.598735	-0.615082	-0.757639	-0.528968	-0.416527	-0.792388	0.445123	-0.623546	-0.688056	-0.682564	-0.501502	-0.302069
A_72_P019196	-1.62085	-1.91853	-1.28417	-1.92795	-1.65495	-1.32009	-1.62696	-1.83254	-1.79077	-1.57309	-2.08746	-1.97502	-0.580486	-1.73889	-1.07723	-1.9843	-1.73365	-1.58195	-1.45217	-1.91099	-1.65594	-1.09882	-2.03916	-2.09706	-2.29956	-1.27542	-1.31244	-2.14007	-1.90576	-2.20511	-1.17239	-1.16795	-1.49125	-2.11733	-1.36221	-2.07366	-1.59125	-1.69531	-2.09443	-1.33963	-1.52897	-1.32416	-2.02395	-1.75489	-1.61856	-2.42502	-2.03022	-2.22907	-1.84548
A_72_P019266	-1.59542	-1.83982	-1.45943	-1.67109	-1.50485	-1.68397	-1.67021	-1.5093	-1.50389	-1.56131	-1.58323	-1.74117	-1.84459	-1.51493	-1.56413	-1.58812	-1.53273	-1.72896	-1.34147	-1.17033	-1.54333	-1.68378	-1.78073	-1.69697	-1.73947	-1.73423	-1.48829	-1.37122	-1.1654	-1.76623	-1.4851	-1.68125	-1.40325	-1.53236	-1.34064	-1.61798	-1.59125	-1.54775	-1.65208	-1.52466	-1.57387	-1.60747	-1.73327	-1.6645	-1.71101	-1.61512	-1.67957	-1.79541	-1.37571
A_72_P019391	-0.611261	-0.938897	-0.511454	-0.683526	-0.548261	-0.626025	-0.417668	-0.721634	-0.60808	-0.470403	-0.771435	-0.679333	-1.04462	-0.733395	-0.699566	-0.588123	-0.576676	-0.714057	-0.488017	-0.898717	-0.573185	-0.675728	-1.02542	-0.935416	-0.764783	-0.734228	-0.69371	-0.747364	-0.349365	-0.820451	-0.587426	-0.591915	-0.727315	-0.505891	-0.513245	-0.612977	-0.447459	-0.55277	-0.667775	-0.931287	-0.663662	-0.471204	-0.82008	-0.54409	-0.716322	-0.594947	-0.69159	-0.515715	-0.455637
A_72_P019491	0.037047	0.169727	0.281136	-0.130134	0.0820156	0.202274	-0.0480943	0.0165512	0.127614	-0.0944348	0.087361	0.221492	0.0257713	0.0510529	0.0294261	0.702139	0.350888	0	0.259796	0.190184	0.0820867	0.0477921	-0.415597	-0.413879	-0.0692627	-0.0144581	0.13476	-0.0983607	0.542831	-0.229362	0.186065	0.302777	-0.062664	0.396446	-0.0472491	0.30221	0.0041757	0.0799851	-0.0650339	-0.0035231	0.0904088	0.164456	0.315898	0.125224	0.16153	0.114712	-0.0150282	0.118855	0.593775
A_72_P019521	-0.406722	-0.324605	-0.423808	-0.204358	-0.340635	-0.248388	-0.524178	-0.232291	-0.220309	-0.690044	-0.454245	-0.335378	-0.457191	-0.772314	-0.416787	-0.302721	-0.466931	-0.456799	0.702926	-0.715271	-0.41842	-0.432457	-0.707595	-0.544683	-0.380391	-0.432959	-0.706603	-0.343111	-0.238334	-0.694152	-0.457791	-0.288626	-0.442187	-0.307683	-0.447228	-0.374275	-0.353637	-0.540257	-0.570135	-0.130658	-0.131112	-0.188185	-0.559844	-0.145263	-0.215389	-0.402928	-0.206595	-0.392567	2.45477
A_72_P019541	-1.83472	-2.36537	-1.67982	-2.51291	-1.99599	-2.23967	-2.03188	-2.01487	-2.04231	-2.03622	-2.32713	-2.19535	-2.68616	-2.32937	-2.44032	-2.23614	-2.13219	-2.18964	-2.21594	-2.23447	-2.24624	-2.37483	-2.0883	-2.03163	-1.89148	-2.15155	-2.37692	-1.90964	-1.90576	-2.15781	-2.52233	-2.33787	-2.36119	-2.03932	-2.27781	-2.21805	-2.12667	-2.17078	-1.78958	-2.41269	-1.45457	-1.69153	-2.62185	-2.16993	-2.16912	-1.93198	-1.89202	-2.2864	-2.27464
A_72_P019626	-2.1867	-2.39321	-2.49596	-2.17772	-2.51056	-2.36678	-1.95346	-2.49881	-1.88004	-2.09443	-2.47335	-2.09774	-2.60755	-2.39728	-2.50834	-2.42666	-2.68474	-2.44445	-2.30905	-2.28951	-2.12338	-2.29866	-2.6697	-2.39319	-2.12553	-2.2854	-2.3687	-2.00917	-2.32646	-2.52704	-2.4851	-2.45251	-2.58496	-2.07002	-2.2943	-1.96772	-2.6231	-2.33397	-2.12012	-2.56054	-1.45457	-2.18564	-2.43899	-1.92637	-1.99757	-2.28914	-2.14125	-2.47349	-0.823284
A_72_P019641	-1.14001	-1.39321	-0.811733	-1.18655	-1.08696	-1.07943	-1.03188	-0.992621	-0.883881	-0.867201	-0.994814	-1.258	-1.40402	-0.572642	-1.16469	-0.516378	-0.770029	-0.94388	-0.520129	-1.02647	-1.26236	-0.798585	-0.532195	-1.50714	-0.720776	-0.797116	-1.26589	-1.03142	-1.00227	-1.17733	-1.24444	-1.15024	-1.18208	-0.965322	-0.96246	-0.598078	-1.14505	-0.862808	-0.827869	-0.97904	-0.493246	-1.078	-1.03041	-1.08931	-0.370111	-0.5603	-0.844264	-1.18297	-0.965036
A_72_P019686	4.12797	3.86136	4.27618	4.15941	4.21909	4.26382	4.4737	4.25269	3.8774	4.44125	4.04738	4.04143	3.81617	4.08537	3.78875	4.39299	4.13648	4.13709	3.95064	4.07	3.91632	3.95706	3.73529	3.85222	4.35094	4.03063	3.86753	4.04655	4.40659	3.8288	4.03866	4.38551	3.97743	4.56808	4.03445	4.26797	4.09629	4.03951	4.01101	3.7414	3.94356	4.14628	4.2124	4.03684	4.28151	4.32193	4.17697	4.24308	3.37758
A_72_P019691	-1.59542	-1.34711	-1.57191	-1.12165	-1.42175	-1.5868	-1.5157	-1.49881	-1.70671	-1.12879	-1.31847	-1.04479	-1.46212	-1.36292	-1.27462	-1.45667	-1.39523	-1.27452	-1.39151	-1.57191	-1.41616	-1.51147	-1.36714	-1.30465	-1.19264	-1.43296	-1.34432	-1.67551	-1.60779	-1.40695	-1.32851	-1.82831	-1.71667	-1.14975	-1.19422	-1.70044	-1.83054	-1.14025	-1.19094	-1.33963	-1.10392	-1.54749	-1.58338	-1.58496	-1.5177	-1.47947	-1.26603	-1.30603	-0.903136
A_72_P019706	2.1166	2.14252	2.02331	1.68752	1.85201	1.17971	2.55409	0.992583	0.916311	2.27753	1.99219	1.42817	1.52298	2.03705	2.00872	1.76293	1.95012	1.67826	1.81703	1.59042	1.42556	1.74698	2.1169	1.60795	2.21998	1.94928	1.63078	2.5284	2.1747	1.4413	1.96973	2.34044	1.68522	1.7329	2.25887	1.5575	1.88016	2.36447	1.84656	1.70422	1.63604	2.33039	1.60748	2.43153	1.87395	1.65719	1.67316	1.67907	3.1799
A_72_P019716	1.36627	0.68319	1.29189	1.2428	1.12411	1.40071	0.94578	0.844911	1.40063	1.18966	0.950672	0.840276	0.552623	1.15546	1.51019	1.12829	1.25386	1.18888	0.897805	0.738277	0.814577	0.952303	1.27308	1.15322	1.32793	1.14551	0.985645	1.11252	1.41617	0.840251	1.06263	1.23536	0.469665	1.01836	1.28651	1.07938	1.5639	1.02379	1.29546	0.976945	1.04118	1.49512	1.0406	0.992611	1.01049	1.14052	1.37693	1.22353	0.526401
A_72_P019811	0.293292	-0.116964	0.493213	0.294447	0.234967	0.116609	0.482891	0.182203	0.172702	0.453276	0.259277	-0.494908	-0.268244	-0.139319	0.300434	0.290654	0.47924	-0.0273649	0.333526	0.0081739	0.378252	0.283554	-0.0322688	0.135923	0.279224	0.161222	0.268579	0.183473	0.606691	-0.567685	0.211803	0.233672	0.0460558	0.253459	0.0861201	0.151677	0.0891837	0.124674	-0.0280923	-0.0501235	0.0234814	0.416154	-0.0287909	0.200913	0.333385	0.0505117	0.10103	-0.54457	1.07452
A_72_P019856	-0.53981	-0.79581	-0.327403	-0.308863	-0.611323	-0.470052	-0.425587	-0.317312	-0.49799	-0.374543	-0.696548	-0.674297	-0.951509	-0.473106	-0.584963	-0.426659	-0.632268	-0.744011	-0.552972	-0.586603	-0.792648	-0.916979	-0.821702	-0.915608	-0.390206	-0.619277	-0.828137	-0.658097	-0.60779	-0.416197	-0.676431	-0.415038	-0.743435	-0.187114	-0.442626	-0.511778	-0.597562	-0.441552	-0.440431	-0.7022	-0.358597	-0.226866	-0.831307	-0.281952	-0.270995	-0.442943	-0.387886	-0.101392	0.111345
A_72_P019936	-0.567349	-1.24637	-1.42381	-0.780388	-1.03663	-0.631716	-1.77423	-0.467779	-0.406722	-0.304153	-0.753806	-0.4555	-0.806458	-1.02412	-0.793432	-0.83605	-1.13584	-0.738975	-0.82362	-1.03989	-1.47131	-1.56996	-0.451894	-0.52454	-0.916077	-1.00824	-0.988933	-0.816527	-1.46966	-0.148146	-1.24834	-1.61905	-0.64426	-0.556611	-0.703824	-1.15128	-0.591249	-1.05946	-0.432363	-0.891578	-1.43938	-0.973447	-0.656382	-1.1908	-0.664045	-0.846008	-0.149513	-1.12082	-0.17205
A_72_P019951	-0.548932	-0.63209	-0.383329	-0.628385	-0.626753	-1	-0.371042	-0.755581	-0.533761	-0.492598	-0.604141	-0.62975	-0.751081	-0.609923	-0.734054	-0.536842	-0.860684	-0.709125	-0.616025	-0.665016	-0.443472	-0.511465	-0.836621	-0.811271	-0.771181	-0.597346	-0.894446	-0.615453	-0.227687	-0.778104	-0.635061	-0.733008	-0.757007	-0.356513	-0.720439	-0.643244	-0.623098	-0.68977	-0.133138	-0.484723	-0.598956	-0.242633	-0.897617	-0.207727	-0.410454	-0.674759	-0.412548	-0.490231	-0.17194
A_72_P019956	0.279617	0.340004	0.380192	0.688726	0.172156	0.400705	0.514967	0.41226	0.142801	0.563609	0.53981	0.432259	0.0536841	0.320443	0.487923	0.547654	0.05223	0.27727	0.456488	0.143453	0.242047	0.268331	0.36201	0.450237	0.857981	0.32275	0.376435	0.61691	0.286621	0.572159	0.263308	0.302777	0.173149	0.606354	0.631259	0.47654	0.252542	0.4308	0.697073	0.405328	0.551148	0.209574	0.244172	0.539416	0.55908	0.377236	0.593657	0.440783	1.10792
A_72_P020016	0.239564	0.489751	-0.186413	0.288092	0.112073	-0.283793	0.165539	0.40669	0.396679	-0.128786	0.408963	0.656651	0.121191	-0.30879	0.0699729	0.103529	0.0554324	0.477661	0.19628	0.421988	0.107398	0.0766791	0.20477	0.273138	-0.105182	0.0992616	-0.120777	-0.315543	-0.233	0.0612557	0.121148	0.0790451	0.12956	-0.199788	-0.0230016	0.0793762	0.436826	0.259603	-0.0321505	0.145479	-0.137225	0.279319	0.314625	0	0.158631	0.574978	0.104511	0.122531	0.773257
A_72_P020036	-2.44594	-2.68272	-2.53343	-2.60454	-2.84398	-2.83335	-2.2303	-2.53051	-2.65327	-2.74894	-2.59365	-2.51728	-2.95151	-2.41476	-2.64386	-2.83605	-2.63227	-2.56403	-2.90608	-2.74794	-2.56817	-2.78409	-2.86387	-2.69697	-2.60768	-2.74108	-2.94549	-2.39506	-2.70044	-2.57803	-2.75735	-2.6749	-2.50035	-2.3054	-2.69285	-2.24874	-2.6231	-2.46975	-2.35408	-2.8215	-2.1776	-2.45275	-2.58338	-2.33674	-2.44974	-2.55542	-2.32567	-2.46243	-2.40375
A_72_P020136	3.74014	3.68749	4.10485	4.1682	4.04488	3.80209	3.95191	3.40913	3.5537	4.07289	3.62482	3.16466	2.92501	4.04006	3.57326	3.27443	3.50728	3.3847	3.44792	4.11194	3.79256	3.39319	3.84396	3.9205	4.20661	4.04775	3.50753	4.1931	3.91847	4.21508	3.57288	3.98918	3.5062	4.2788	3.49067	3.87165	3.51389	3.53898	3.84296	3.4917	4.16403	3.80767	3.42195	3.79652	4.06842	3.68428	3.68628	4.131	4.10264
A_72_P020246	-2.17724	-2.22537	-2.15687	-2.558	-2.06157	-2.35732	-2.16697	-2.34054	-2.02524	-2.2559	-2.11721	-2.16678	-2.2944	-2.32937	-2.24531	-2.25862	-2.16909	-2.26003	-2.18619	-2.18145	-2.1835	-2.19528	-2.12446	-2.36605	-1.79706	-2.41093	-2.19151	-1.9304	-2.24906	-2.17341	-2.17981	-2.08153	-2.35292	-2.19979	-2.54742	-2.17319	-2.08172	-2.35135	-1.94158	-2.27009	-2.092	-1.87596	-2.1731	-2.04301	-1.99757	-2.22571	-2.08466	-2.156	-1.58738
A_72_P020291	-2.73419	-2.71748	-2.6384	-2.67729	-2.7874	-2.51668	-2.81526	-2.39788	-2.41226	-2.67094	-2.74798	-2.3716	-2.59667	-2.8298	-2.72247	-2.70677	-2.90357	-2.46094	-2.98072	-2.89872	-2.88011	-2.21849	-2.46111	-2.42084	-2.58496	-2.40004	-2.97016	-2.18094	-2.29278	-2.86408	-2.80244	-2.39927	-2.64426	-2.58681	-2.56732	-2.65862	-2.59756	-2.79881	-2.59694	-2.66825	-3.02812	-2.34671	-2.40504	-2.34608	-2.40615	-2.63559	-2.7851	-2.76794	-2.37594
A_72_P020296	-2.31569	-2.72926	-2.6384	-2.75392	-2.56898	-2.94229	-2.47131	-2.70044	-2.45735	-2.84561	-2.65778	-2.29231	-2.64072	-2.64303	-2.56931	-2.64623	-2.79577	-2.14899	-2.27734	-2.47758	-2.55818	-2.60012	-2.63799	-2.46815	-2.43521	-2.06301	-2.50621	-2.66968	-2.21712	-3.20511	-2.43987	-2.57706	-2.51873	-2.32378	-2.28604	-2.48412	-2.77224	-2.60915	-2.50383	-2.31316	-1.90828	-2.20611	-2.78691	-2.1866	-2.44092	-2.33861	-2.48393	-3.004	-2.61697
A_72_P020351	-0.158504	0.0229987	-0.0740006	-0.113211	-0.216377	-0.0110835	-0.0894351	-0.354665	-0.465961	-0.253527	-0.168843	-0.292309	-0.411157	-0.0858138	-0.0995357	-0.480699	-0.132195	-0.356987	-0.513188	0.107384	-0.181586	-0.157412	0.0863757	-0.146221	-0.0246297	-0.183864	-0.226366	-0.0578275	0.0984784	0.132755	-0.59981	-0.11119	-0.446579	-0.149747	-0.0790356	-0.306103	-0.32979	-0.382286	-0.0464449	-0.375699	0.05197	-0.121071	-0.355574	-0.141193	-0.189293	-0.225713	-0.346904	0.230363	0.319226
A_72_P020376	-2.35781	-2.33807	-1.99128	-2.21335	-1.81542	-2.00738	-2.20282	-2.41751	-2.01678	-2.42701	-2.27591	-2.25424	-2.25963	-2.1576	-2.08834	-1.86451	-2.36067	-2.07099	-1.82362	-2.30563	-1.72687	-2.18763	-2.27078	-2.30465	-1.77761	-2.14244	-2.32829	-2.03892	-2.02053	-2.20511	-2.09322	-2.4634	-2.11763	-1.75743	-2.12992	-2.11548	-2.54781	-2.25825	-1.81034	-2.27009	-1.69488	-2.16547	-2.43043	-2.29999	-1.90365	-2.49809	-2.2349	-2.40839	-1.44886
A_72_P020406	-0.686435	-0.699994	-0.618129	-0.942818	-1.05321	-0.866517	-0.51852	-0.825971	-0.783577	-0.570135	-0.685364	-0.558433	-0.559191	-0.560426	-0.630259	-0.783482	-1.11409	-0.867708	-0.751051	-0.856547	-0.595985	-0.678407	-0.866931	-0.851477	-0.476438	-0.455327	-0.683478	-0.404713	-0.628649	-0.562541	-0.796726	-0.968636	-0.716668	-0.30084	-0.597696	-0.703094	-1.02957	-0.537767	-0.624243	-0.412694	-0.520953	-0.72806	-0.624293	-0.805514	-0.499264	-0.693409	-0.620914	-0.462432	0.158568
A_72_P020476	-0.834715	-0.747107	-0.672835	-0.913224	-0.933251	-0.224541	-0.7148	-0.397877	-0.582879	-0.735641	-0.967463	-1.00631	-0.615775	-0.503188	-0.953541	-0.717109	-0.813184	-1.07733	-0.915203	-0.904843	-1.13076	-1.15741	-0.806935	-1.35712	-1.19265	-0.847997	-0.735379	-0.387867	-0.922832	-1.43487	-1.02818	-0.992095	-0.558578	-1.23849	-0.5875	-1.11548	-1.25553	-1.09562	-0.722466	-0.613391	-0.509014	-0.670054	-0.822879	-0.983512	-0.781663	-0.819428	-0.955832	-1.09498	-0.989879
A_72_P020491	-1.78358	-1.55147	-1.37764	-1.61641	-1.56898	-1.53789	-1.35583	-2	-1.80527	-1.08176	-1.46855	-1.56308	-1.85753	-1.41476	-1.51333	-1.39311	-1.67409	-1.30397	-1.46105	-1.60145	-1.08704	-1.01516	-1.20348	-1.33942	-1.04193	-1.72062	-1.56604	-1.51014	-1.6641	-1.38863	-1.35346	-1.63743	-1.33652	-1.3054	-1.21761	-1.63816	-1.2807	-1.12149	-1.32392	-1.33963	-1.46222	-1.5025	-1.66138	-1.35548	-1.29465	-1.44746	-1.20875	-1.16494	-0.0032579
A_72_P020506	-0.659841	-0.0306393	-0.0175941	-0.385528	-0.298015	-0.297297	-0.239575	-0.147899	-0.130848	0.0138437	0.0660116	-0.206209	-0.136248	-0.290515	0.296168	0.135493	-0.269698	-0.219133	-0.164275	-0.482152	-0.210615	-0.246044	-0.0918783	0.0189945	-0.332297	0.0584004	-0.22451	-0.378329	-0.378512	-0.16949	-0.517625	-0.893085	-0.546743	-0.414422	-0.357869	-0.178724	-0.260528	-0.614389	-0.0567425	-0.0428555	0.0166147	-0.4899	-0.388364	-0.514836	-0.133136	-0.225713	-0.257067	-0.301098	0.338648
A_72_P020561	2.7459	2.23747	2.71915	2.61352	2.52897	2.63855	2.89369	2.68758	2.55335	2.65919	2.70775	2.70504	2.65753	2.48919	2.59513	2.72428	2.66498	2.67779	2.81473	2.26611	2.54152	2.71033	2.43991	2.38352	2.68007	2.728	2.65568	2.36374	2.60744	2.12958	2.61528	2.35484	2.5611	2.66985	2.80385	2.74859	2.45753	2.63492	2.53544	2.63539	2.32887	2.75737	2.32193	2.828	2.66607	2.66349	2.55919	2.56754	3.16453
A_72_P020581	0.0491875	0.476995	-0.186413	0.275296	0.039637	0.432414	-0.112688	-0.0604359	0.232483	-0.413713	0.249112	0.308001	0.139215	0.206396	0.346549	-0.247336	-0.298027	0.575898	0.004844	0.517848	0.0383408	-0.44153	0.0926895	0.199365	-0.294944	0.131513	0.326682	0.323025	-0.303922	0.0343515	0.278272	-0.0442703	0.0631477	0.0165301	-0.0897887	0.419112	0.378512	-0.0846812	-0.3289	0.072064	0.0573332	-0.404653	0.314625	-0.248734	-0.376407	0.149513	-0.356443	-0.0487718	0.503516
A_72_P020616	-1.65327	-1.81451	-1.76641	-1.84878	-1.58095	-1.6722	-1.72128	-2.02237	-1.89547	-1.88177	-2.05832	-1.63463	-1.75713	-1.8298	-2.0662	-2.15657	-1.80736	-1.52018	-1.52477	-1.73697	-1.20671	-1.63613	-1.90102	-1.79008	-2.0614	-1.58496	-2.05335	-1.70502	-1.03903	-2.01047	-1.65044	-1.45251	-1.86162	-1.80828	-1.92347	-1.8279	-1.8606	-2.05946	-1.72247	-1.95156	-1.22891	-1.94307	-2.10339	-2.02041	-1.96558	-2.06443	-2.16619	-1.91843	-1.40242
A_72_P020666	-0.220309	-0.40733	-0.360698	-0.447813	-0.482216	-0.329308	-0.127683	0.0580056	-0.336596	-0.111508	-0.161076	-0.323504	-0.206933	-0.30879	-0.440323	-0.266195	-0.216587	-0.408027	-0.572081	-0.443738	-0.367405	-0.0633689	-0.505723	-0.609505	-0.201258	-0.341585	-0.528929	-0.326965	-0.355148	-0.434873	-0.487398	-0.468876	-0.344699	-0.414422	-0.390733	-0.108423	-0.402547	-0.321072	-0.39269	-0.410353	-0.365757	-0.101771	-0.286343	-0.29094	-0.253507	-0.281056	-0.151588	-0.255064	0.318712
A_72_P020686	-0.451635	-0.440827	-0.729698	-0.793808	-0.743006	-0.424885	-0.460417	-0.331206	-0.515765	-0.813828	-0.322794	-0.720263	-0.800199	-0.567743	-0.449846	-0.917187	-0.35216	-0.892655	-1.03272	-0.736966	-0.672003	-0.589998	-0.489127	-1.07492	-0.944718	-0.512813	-0.678389	-1.33848	-0.507795	-0.790077	-1.0518	-0.786695	-0.624222	-0.827819	-0.475152	-0.70044	-0.626321	-0.789898	-0.702926	-0.175654	-1.00838	-0.465026	-0.851168	-0.861324	-0.98469	-0.521698	-0.489169	-0.992029	-0.164437
A_72_P020696	-2.65327	-2.23373	-2.6384	-2.58108	-2.70648	-2.46496	-2.18478	-2.34994	-2.2647	-2.3953	-2.22644	-2.34735	-2.33002	-2.51493	-2.26199	-2.4962	-2.622	-2.44445	-2.57208	-2.67284	-2.71572	-2.5502	-2.53706	-2.48751	-2.64245	-2.11548	-2.50621	-2.38548	-2.1756	-2.99653	-2.69226	-2.51911	-2.38628	-2.19133	-2.62872	-2.45699	-2.47626	-2.32536	-2.74894	-2.51961	-2.14029	-2.59392	-2.33945	-2.54678	-2.37221	-2.24131	-2.63826	-2.6885	-2.00611
A_72_P020737	-2.14923	-2.47017	-2.28951	-2.89142	-2.48784	-2.44478	-2.26777	-2.47805	-2.50389	-2.34395	-2.40755	-2.44689	-2.45228	-2.60239	-2.5385	-2.97807	-2.63227	-2.7746	-2.76748	-2.47758	-2.38054	-2.32361	-2.63799	-2.63088	-2.12553	-2.64797	-2.61868	-2.52585	-2.36095	-2.49729	-2.71363	-2.47437	-2.7061	-2.71436	-2.53757	-2.62803	-2.70253	-2.82286	-2.57309	-2.72528	-1.96153	-2.10657	-2.66138	-2.15344	-2.14026	-2.7425	-2.27957	-2.53007	-3.0581
A_72_P020781	-2.30534	-2.12084	-1.91511	-2.78039	-2.6052	-2.49577	-2.09785	-2.3594	-2.73419	-2.45943	-2.21032	-2.59128	-2.54342	-2.48691	-2.45943	-2.46101	-2.51362	-2.71406	-2.96801	-2.6939	-2.72687	-2.56005	-2.48913	-2.86408	-2.16711	-2.43296	-2.54273	-2.5686	-2.33787	-2.63088	-2.65044	-2.04836	-2.82685	-2.54309	-2.54742	-2.42158	-2.64909	-2.45089	-2.2559	-2.40336	-2.05681	-1.90913	-2.66138	-2.10507	-2.55054	-2.17991	-2.52637	-2.55334	-2.10108
A_72_P020791	0.875985	0.89651	0.964595	0.776473	0.843077	1.11236	0.732228	0.442518	0.66472	0.579654	0.921709	0.582861	0.66998	0.714521	0.744292	0.658805	0.901117	0.789605	0.676858	0.702456	0.561116	0.657398	0.844073	0.838308	0.813781	0.843881	0.868831	0.640561	0.821842	0.67372	0.623293	0.974005	0.738901	0.471639	0.833557	0.527247	0.749456	0.606504	0.666099	0.994712	0.394703	0.426161	0.676487	0.427421	0.63407	0.55141	0.850487	0.859496	0.827771
A_72_P020846	0.410862	0.0576805	0.497864	0.307075	0.356081	0.42558	0.441402	0.567595	0.170851	0.441618	0.661962	0.550965	0.442129	0.184788	0.33134	0.633591	0.5938	0.327339	0.275916	-0.0098702	0.198546	0.481352	0.225029	-0.0585316	0.499846	0.448555	0.202531	0.238756	0.414471	0.0138389	0.362388	0.428843	0.344346	0.314149	0.4201	0.338802	0.381725	0.467199	0.247718	0.549339	0.333026	0.554874	0.356045	0.269775	0.436346	0.519374	0.534247	0.461247	1.04985
A_72_P020856	2.42413	2.01508	2.61024	2.2757	2.53245	2.62965	2.13131	2.03653	2.18925	2.14003	2.28864	2.08189	2.39381	2.71276	2.48948	2.49906	2.68321	2.27913	2.26754	2.36489	2.35268	2.46688	2.53484	2.19139	2.27806	2.50032	2.43719	2.33901	2.3069	2.34401	2.81787	2.73835	2.55507	2.17136	2.3449	2.31899	2.22642	2.23943	2.20094	2.46454	2.15249	2.29123	2.30568	2.26365	2.23908	2.03603	2.19789	2.44152	2.71726
A_72_P020886	4.22202	3.85976	4.20579	4.18668	4.11068	4.23166	4.41319	4.29693	4.10028	4.22218	4.42759	4.34552	4.14723	4.02454	4.30416	4.31758	4.32068	4.11554	4.15266	3.88974	3.91386	4.23259	4.02084	3.81033	3.99588	4.1527	4.08513	3.98899	4.28604	3.68376	4.10712	4.25687	4.04342	4.09926	4.23985	4.1291	4.26434	4.22447	3.93223	4.08082	3.93466	4.25835	4.10321	4.20531	4.18131	4.22789	4.20013	4.26279	5.14245
A_72_P021021	-2.48043	-2.47017	-2.15687	-2.41633	-2.53364	-2.44478	-2.21192	-2.65313	-2.50389	-2.4926	-2.34462	-2.8392	-2.69775	-2.48691	-2.51832	-2.4182	-2.65303	-2.63709	-2.71344	-2.911	-2.43431	-2.45525	-2.62757	-2.71969	-2.41504	-2.57268	-2.52436	-2.74124	-2.58723	-2.79008	-1.71902	-2.48543	-2.67485	-2.37077	-2.31098	-2.46597	-2.77224	-2.54775	-2.37454	-2.7022	-1.8519	-2.56721	-2.63164	-2.5905	-2.56007	-2.53605	-2.34453	-2.58896	-2.27597
A_72_P021026	-0.21546	-0.765178	-0.471504	-0.0474353	-0.51056	-0.184257	-0.248913	-0.541241	-0.395709	-0.253527	-0.398392	-0.911426	-0.457191	-0.0753468	-0.671442	-0.448033	-0.403999	-0.54633	-0.436765	-0.277534	-0.563167	-0.533124	0.0672669	-0.420843	0.0803734	-0.137915	-0.450926	-0.0464527	-0.135241	-0.108253	-0.505924	-0.786695	-0.570511	-0.247235	-0.0195707	-0.316227	-0.662268	-0.329659	-0.593933	-0.228269	-0.383813	-0.145566	-0.741195	-0.59606	-0.29266	-0.77335	-0.510308	-0.247927	-0.0874869
A_72_P021041	-1.3366	-1.54625	-2.75161	-2.26849	-2.94868	-1.88679	-1.74752	-1.50404	-2.31569	-2.02001	-2.57289	-1.62975	-2.12839	-1.34605	-1.50337	-1.96569	-1.56188	-1.83779	-2.14269	-1.74794	-2.95673	-2.14254	-1.48913	-2.96905	-2	-1.57881	-1.56135	-1.68137	-2.64272	-2.07492	-1.71902	-1.51344	-1.97124	-2.05459	-2.47046	-3.04644	-1.90689	-1.87219	-1.69647	-1.65711	-1.37295	-2.46503	-1.88879	-1.65867	-1.38484	-1.09245	-2.61518	-1.88853	-1.17527
A_72_P021066	2.95016	3.33241	2.98462	2.94501	2.82419	2.75761	3.41097	3.30294	3.15689	3.37614	3.05355	3.16607	3.21185	3.16543	3.15489	3.08486	3.34828	2.92624	3.10561	3.35947	2.97658	3.23241	3.32545	3.18568	3.23801	3.33196	3.31843	3.24069	2.95339	3.02712	2.92245	3.05635	3.17136	3.2022	2.99025	3.10616	3.08327	3.10927	3.34714	3.18355	3.09465	3.05424	3.11084	3.20252	3.18524	3.13788	3.14859	3.25799	3.62753
A_72_P021101	1.87371	2.15379	1.83212	2.5057	1.84811	2.22686	1.99011	1.98793	2.20381	1.92192	2.25783	2.00942	2.14814	2.18913	2.49972	1.96485	2.15806	2.02464	2.05046	2.45106	1.99619	2.14987	2.2682	2.30339	2.09011	2.11737	2.4477	1.99909	2.26511	2.2334	2.38519	2.18526	2.30178	2.24452	2.59199	2.23793	2.22194	2.25602	2.07077	2.43816	1.83884	2.19306	2.03211	1.97303	2.155	2.12463	2.36972	2.51467	3.10594
A_72_P021121	6.55434	6.67606	6.90726	6.82566	6.41914	6.78403	7.00476	6.91782	6.81029	6.97793	6.76977	6.57353	6.67757	6.65193	6.97961	6.93971	6.80765	6.89278	6.76878	6.66388	6.74112	6.8119	6.90124	6.65363	6.77145	6.8976	6.72555	6.91464	6.85207	6.84782	6.92027	6.64971	6.7375	6.76511	6.89747	6.68878	6.82221	7.03071	6.72987	6.68986	6.77399	6.79592	6.52459	6.70023	6.81166	6.69578	6.83618	6.83452	7.22605
A_72_P021141	2.21238	2.03784	2.3061	2.2007	2.25699	2.09006	2.38063	2.22675	2.21283	2.27425	2.17511	2.15019	1.98875	2.06768	2.15567	2.12612	2.14384	2.04229	2.17638	1.99384	2.1121	2.21952	1.94958	1.97413	2.13014	2.16764	2.18693	2.07656	2.45758	1.99913	2.13317	2.2404	2.08423	2.21975	2.18236	2.2128	2.13465	2.22996	2.25064	2.1978	2.10667	2.54496	2.13952	2.40185	2.20153	2.12197	2.32267	2.34728	2.51106
A_72_P021156	-1.80527	-1.93207	-1.97401	-2.08406	-2.24944	-2.15528	-1.90099	-1.97797	-2.06831	-1.90391	-2.05832	-1.90847	-2.3121	-2.05807	-2.00175	-2.04815	-1.88503	-1.89265	-1.90608	-1.98046	-1.94368	-2.0084	-1.91362	-1.94877	-1.69015	-2.16993	-1.90332	-1.82947	-2.01137	-1.99653	-1.82552	-2.19491	-2.24954	-1.82782	-2.05075	-1.69514	-2.16367	-1.90389	-1.80339	-2	-1.80736	-1.87596	-2.04995	-1.7425	-1.90365	-1.99669	-2.0226	-1.88115	-0.929491
A_72_P021161	-1.79077	-0.435994	-1.75161	-1.68353	-1.41102	-0.70182	-1.7148	-1.39788	-0.0814814	-1.88912	-1.85042	-0.145717	-0.0707477	-1.87145	-0.814806	-2.0287	-1.80155	-2.00906	-1.18251	-0.726077	-1.46197	-1.76118	-2.01859	-1.21315	-1.99251	-1.87036	-0.648227	-1.99452	-2.1756	-1.63088	-0.517625	-1.35805	-1.78176	-1.97982	-1.61831	-1.88101	-0.801096	-1.43227	-1.96467	-1.77259	-1.32332	-1.55403	-0.976439	-1.74868	-1.67953	-1.38983	-1.66172	-1.60104	-1.81013
A_72_P021191	-1.74114	-1.57785	-2.08092	-1.75392	-1.97214	-2.22239	-1.90099	-1.55205	-1.73419	-2.09443	-1.78928	-1.79481	-1.47204	-1.66379	-2.1184	-1.72753	-1.85466	-1.52018	-1.46105	-1.72608	-1.52864	-1.70548	-2.03227	-1.6746	-2.10923	-1.68714	-1.75132	-2.05403	-1.88888	-1.97587	-1.71363	-1.79355	-1.28843	-1.84099	-2.13733	-1.88101	-1.65566	-2.03118	-1.99603	-1.53993	-1.24202	-2.02251	-1.78691	-1.71805	-2.04358	-1.7425	-1.73448	-2.12082	-1.54149
A_72_P021226	-1.92683	-1.80201	-1.80408	-1.89142	-1.85848	-2.41504	-1.54992	-1.68847	-1.60174	-1.67094	-1.64689	-1.53086	-1.33906	-1.66379	-1.75751	-1.94123	-2	-1.58195	-1.53411	-1.96118	-1.45732	-1.77259	-1.60696	-1.45856	-1.79055	-1.22171	-1.39351	-1.66969	-1.41428	-1.83899	-1.60479	-1.82129	-1.75974	-1.64339	-1.78888	-1.34911	-1.42483	-1.70645	-1.74894	-1.3666	-1.43185	-1.83554	-1.42192	-1.32747	-1.56485	-1.48875	-1.9631	-1.852	-0.643452
A_72_P021281	4.38954	5.02475	4.5973	4.70522	4.42299	4.37964	4.71545	4.38826	4.15456	4.64917	4.48332	4.6016	4.47693	4.25499	4.48136	4.39757	4.46433	4.49286	4.50103	4.6912	4.35862	4.29896	4.60456	4.71712	4.38748	4.54485	4.6699	4.47399	4.3158	4.66175	4.49931	4.18133	4.19322	4.37007	4.56268	4.41476	4.18149	4.55881	4.55603	4.12334	4.13468	4.22064	4.27534	4.56237	4.40174	4.38424	4.07698	4.46867	5.17495
A_72_P021321	-0.0210003	1.51742	-0.237039	0.275296	0.406978	0.299675	-0.417668	-0.333535	0.704923	-0.462167	-0.19042	1.41936	1.92925	0.252825	0.049842	-0.109832	-0.515999	0.674491	-0.0129973	1.14048	-0.112383	-0.306926	0.0050297	0.604529	-0.977632	-0.135655	0.952403	-0.612654	-0.180723	0.471705	0.242648	-0.0669255	0.0444919	-0.0167217	-0.124379	0.0607204	0.561069	0.319871	-0.403163	-0.238611	-0.158827	-0.508842	1.29411	-0.30453	-0.545806	-0.14282	-0.489169	-0.588964	0.433366
A_72_P021346	0.382355	0.380294	0.299014	0.173808	0.343467	0.437858	0.198546	0.206451	0.289886	0.16151	0.252024	0.0766756	0.296419	0.473238	0.182114	0.298376	0.263588	0.362905	0.207529	0.172837	0.229134	0.228841	0.390477	0.294554	0.321928	0.40731	0.169043	0.498947	0.36257	0.408941	0.253704	0.14505	0.390626	0.365236	0.245747	0.154612	0.206172	0.0734865	0.429865	0.534839	0.258152	0.319246	0.127246	0.135324	0.222508	0.132974	0.327896	0.333868	0.862333
A_72_P021376	-1.87239	-2.18426	-1.99128	-2.17772	-1.91041	-1.85316	-2.12338	-1.85244	-2.02524	-2.1375	-2.32713	-1.94439	-2.18434	-1.99096	-1.90689	-1.74859	-2.04731	-1.36861	-1.71344	-2.03989	-1.9899	-1.94251	-2.0883	-2.22123	-1.89148	-1.76883	-1.97016	-1.92344	-1.8233	-2.10451	-1.77409	-1.77987	-2.04924	-2.00927	-1.77146	-1.88101	-1.84549	-1.84731	-1.93397	-1.93801	-1.76888	-1.84354	-2.01113	-1.70598	-1.90365	-2.00998	-1.94141	-1.91089	-1.67958
A_72_P021466	-1.58914	-0.435994	-1.21658	-0.104823	-0.887927	0.975877	-1.35079	1.4357	1.41321	-0.765733	-0.987927	0.778264	0.525471	-1.88967	-1.10329	-1.24359	-0.487756	-0.119247	-1.71344	-0.688603	-0.77809	-1.47375	-0.532195	0.173397	-0.948338	-0.370519	-0.976387	-1.03892	-0.966421	-1.22936	-0.978819	-0.694013	-1.10369	-1.53236	-1.21761	-0.264341	-0.37517	-1.81681	-0.83849	-0.657112	0.0680001	-0.735478	-0.592902	-0.912429	-0.463081	-1.20263	-1.23051	-0.747662	-0.198955
A_72_P021486	-0.0661218	-0.932075	-0.991283	-1.13867	-0.527838	-1.15938	-0.614833	-0.852443	-0.589138	-1.11581	-0.759658	-0.62975	-0.815898	-1.17612	-0.457029	-0.646226	-0.986764	-0.808485	-0.52245	-1.26566	-1.22239	-0.955454	-1.13918	-0.962258	-0.970253	-0.405479	-0.951619	-0.618257	-0.905759	-0.902552	-0.884902	-1.40976	-0.812609	-1.05076	-0.839402	-0.771094	-0.588102	-0.847312	-1.09443	-0.790737	-0.137225	-0.72806	-0.945611	-0.922871	-1.27099	-0.876128	-0.600935	-1.27669	-1.13858
A_72_P021516	0.801386	0.924967	0.939739	0.46754	0.545583	0.459432	1.13535	0.787132	0.417121	0.955606	0.877143	0.876758	0.82581	0.898342	0.754693	0.65179	0.410876	0.879116	0.458843	0.655352	0.62823	0.715697	1.08638	0.79288	0.750428	1.05741	0.635388	0.820098	0.933964	0.711362	0.69094	0.49783	0.944062	0.78099	0.467324	0.730751	0.847997	0.57924	0.988027	0.971572	0.647639	0.837037	0.544818	0.797583	0.663008	0.988345	0.881249	0.58363	1.73867
A_72_P021551	-1.429	-1.47017	-1.43559	-1.39062	-1.5512	-1.21383	-1.49333	-1.73697	-1.52174	-1.34901	-1.41677	-1.53542	-1.41354	-1.49619	-1.5385	-1.3362	-1.70627	-1.54633	-1.5769	-1.72066	-1.57822	-1.59505	-1.68582	-1.43018	-1.29034	-1.14244	-1.62846	-1.44896	-1.31515	-1.48751	-1.37033	-1.64981	-1.61926	-1.5539	-1.43347	-1.29605	-1.58496	-1.518	-1.54963	-1.44108	-1.53299	-1.59392	-1.52753	-1.25093	-1.38484	-1.58	-1.39278	-1.70144	-0.972439
A_72_P021581	8.43896	8.28096	8.58901	8.39456	8.46382	8.42216	8.55609	8.54118	8.43132	8.58246	8.4915	8.4186	8.38196	8.34733	8.37023	8.50511	8.26552	8.30054	8.3697	8.22281	8.28071	8.47796	8.21229	8.21421	8.32547	8.55318	8.35009	8.42249	8.70603	8.1506	8.39739	8.4558	8.36207	8.48079	8.40243	8.41162	8.42704	8.32957	8.37361	8.33362	8.187	8.55889	8.31208	8.45175	8.43638	8.38499	8.40211	8.49965	8.85163
A_72_P021626	-2.86477	-2.57253	-2.87447	-3.14296	-2.5571	-3.06012	-2.63306	-2.87941	-3.00836	-2.69647	-2.59365	-2.8392	-2.92403	-2.76109	-2.75751	-2.72753	-2.78427	-2.54633	-2.50628	-2.94847	-3.1835	-2.94252	-2.76923	-2.91561	-2.73947	-2.59735	-3.02078	-2.223	-2.57368	-2.86408	-2.64017	-2.73961	-2.81545	-2.54309	-2.92989	-2.82212	-2.73001	-2.88479	-2.78958	-2.27009	-2.66808	-2.52804	-2.73327	-2.50434	-2.68995	-2.78759	-2.74697	-3.004	-2.71215
A_72_P021671	-2.20581	-2.36537	-2.28951	-2.53527	-2.48784	-2.92821	-2.12338	-2.49881	-2.48043	-2.64585	-2.41677	-2.61038	-2.81906	-2.86542	-2.44985	-2.53227	-2.87891	-2.60926	-2.53411	-3.02647	-2.71572	-2.7275	-2.78073	-2.55742	-2.43521	-2.36786	-2.87394	-2.6581	-2.22769	-2.62015	-2.60979	-2.80735	-2.73804	-2.60918	-2.69285	-2.88101	-2.52356	-2.67328	-2.60901	-2.41269	-2.12199	-2.38119	-2.78691	-2.65867	-2.76505	-2.43396	-2.26154	-2.61321	-3.11468
A_72_P021706	-0.864773	-1.04529	-1.81173	-1.41633	-1.40038	-1.44478	-1.75415	-1.0643	-0.950812	-1.63346	-0.960706	-1.39626	-1.3121	-1.43246	-1.36182	-1.51412	-1.70627	-0.961367	-1.16428	-1.28951	-1.86773	-1.5307	-1.28299	-1.23754	-1.55706	-1.23616	-1.49275	-1.3201	-1.27076	-1.69134	-1.40903	-1.35805	-1.58496	-1.76998	-1.40186	-1.11548	-1.09954	-1.53777	-1.68365	-1.1481	-1.36935	-1.4285	-1.4347	-1.67035	-1.74319	-1.20263	-1.46317	-1.70144	-0.833229
A_72_P021746	7.12367	7.19168	7.19734	7.19316	7.01757	7.11305	7.27723	7.21815	7.04553	7.27072	7.2802	7.21197	7.07123	7.07334	7.01703	7.09085	6.97889	7.07854	6.98273	7.03191	6.97239	7.1305	7.16178	7.11084	7.21396	7.22782	7.00742	7.17135	7.26874	7.03401	7.01949	7.10814	7.05329	7.19043	7.01278	7.07813	7.12381	7.02205	7.16871	7.14396	6.99204	7.18308	7.07097	7.24561	7.10717	7.19782	7.14487	7.1874	7.90687
A_72_P021856	-0.38478	-0.572533	-0.558967	-0.610463	-0.829629	-0.623188	-0.689151	-0.368926	-0.78717	-0.424341	-0.850424	-0.436192	-0.477023	-0.643031	-0.987811	-0.45884	-0.863706	-0.307692	-1	-0.419416	-0.528639	-0.473745	-0.23872	-0.330645	-0.240667	-0.870365	-0.589732	-0.0239687	-0.649814	-0.0477114	-0.647862	-0.849583	-0.518729	-0.39486	-0.584962	-0.47502	-0.293461	-0.757675	-0.209205	-0.313158	-0.578016	-0.349548	-0.95479	-0.815207	-0.538728	-0.438442	-0.520995	-0.267036	0.405214
A_72_P021911	-0.158504	-0.034287	-0.514573	-0.20212	-0.275952	-0.738193	-0.209638	-0.422455	-0.295077	-0.0901978	0.0593785	0.10624	-0.048322	-0.405992	-0.600788	-0.523167	-0.801549	0.0961182	-0.337375	-0.150183	-0.297223	-0.615443	-0.254661	0.0461839	-0.234023	0.218865	-0.397684	-0.669685	-0.120393	-0.361577	-0.396015	-0.305671	-0.363262	-0.57026	-0.397397	-0.40204	-0.182525	-0.321072	-0.448543	-0.359808	-0.261921	-0.250582	-0.299926	0.155316	-0.251577	-0.0679041	-0.468336	-0.008015	0.0247697
A_72_P021921	0.0771244	0.282519	0.220518	0.0940812	0.496578	0.298179	-0.184783	0.0544478	0.0572249	-0.0443941	-0.19042	0.194219	0.823785	0.44079	-0.0122933	0.136929	0.333846	0.272291	0.507439	0.600183	0.180771	0.313526	-0.0600138	0.224873	-0.430144	-0.0673099	0.344291	-0.0712124	0.364331	0.562776	0.735981	1.16109	0.555619	0.0490327	0.24432	0.298234	0.383329	0.221903	-0.168435	0.477867	0.504792	0.0396491	0.512989	0	0.132266	0.246356	-0.226135	-0.0487718	0.154648
A_72_P021966	-1.63373	-1.74113	-0.965443	-0.469186	-0.980045	-0.859822	-1.43888	-0.80643	-0.880039	-0.448543	-1.38929	-1.18815	-0.847817	-1.39727	-1.50337	-0.441588	-1.89737	-0.898257	-0.924383	-2.09486	-1.03765	-1.66241	-1.71309	-0.814325	-1.13375	-0.815082	-1.19514	0.309809	-0.611246	-1.40235	-0.985303	-1.04836	-0.580129	-0.459432	-1.61831	-0.917538	-0.572472	-1.14025	-1.64584	-1.02127	-0.253596	-1.28011	-0.42404	-1.05063	-1.16185	-1.15385	-1.0966	-1.02825	-0.788579
A_72_P021981	2.83742	2.5808	2.59078	2.64277	2.86144	2.9005	2.43121	2.72862	2.85251	2.74054	2.6939	2.67107	2.85486	2.75638	2.94883	2.98592	3.06896	2.66455	2.83346	2.66314	2.94271	2.99118	2.87004	2.5988	2.77369	2.81992	2.86883	2.93239	2.70479	2.61988	2.86459	2.71741	2.98234	2.76477	2.83474	2.66768	2.68492	2.84146	2.77172	2.90548	2.6284	2.87498	2.65251	2.50477	2.78414	2.78636	2.77659	2.66528	3.65685
A_72_P021986	-1.40121	-1.72926	-1.54614	-1.77372	-1.34829	-1.59234	-1.36595	-1.72469	-1.72038	-1.24644	-1.5025	-1.70992	-1.78158	-1.5435	-1.46908	-1.73802	-1.57173	-1.62311	-1.43021	-1.75899	-1.51892	-1.71645	-1.79232	-1.76623	-1.43014	-1.58496	-1.65821	-1.41931	-1.64272	-1.82045	-1.54131	-1.58298	-1.75974	-1.52172	-1.63396	-1.45699	-1.65567	-1.52785	-1.47592	-1.77861	-1.7784	-1.55403	-1.77061	-0.976244	-1.40615	-1.82236	-1.59246	-1.75439	-0.358491
A_72_P022041	1.24837	0.932461	1.32368	1.09954	1.39327	1.2456	1.1173	1.09571	1.04313	1.12371	1.04853	1.33822	0.951678	0.975878	1.09638	1.35377	1.05223	1.0619	1.13721	0.975197	1.21392	0.993282	0.796517	0.912211	0.928765	1.11263	0.959766	0.935496	1.12156	0.936936	1.16133	1.18743	1.02003	1.16066	1.11684	1.00407	0.992663	1.1573	1.06413	1.0296	1.29267	1.30847	1.022	1.288	1.09635	0.993352	0.965964	1.30262	1.83858
A_72_P022046	2.18284	2.37067	2.4097	2.58107	2.27952	2.34384	2.57673	2.06465	1.97582	2.68847	2.10599	2.25223	1.92831	1.73151	2.26267	1.67274	2.04339	2.20562	1.66416	2.4369	2.39858	2.33759	2.49993	2.51553	2.61318	2.50105	1.88095	2.44557	2.47438	2.2005	1.86864	1.76133	2.21407	2.24296	1.91962	1.91514	1.883	1.97668	2.32352	2.01139	2.15499	2.17834	1.99246	2.02013	1.98371	2.10086	2.3069	2.19239	2.942
A_72_P022071	-2.7622	-1.16015	-2.32193	-2.24987	-2.35856	-3	-2.8292	-2.78715	-2.9752	-2.72247	-2.49272	-2.49935	-3.09736	-3.07187	-3.16469	-2.75923	-3.03363	-2.71406	-3.01954	-3	-2.65063	-2.81913	-2.93916	-3.02454	-2.63077	-3.04594	-2.92125	-2.93738	-2.76056	-2.7781	-2.94683	-2.76633	-2.92149	-2.82782	-2.92989	-3.14405	-2.63604	-3.05946	-2.74894	-2.95156	-2.47765	-2.70603	-3.04995	-2.22916	-2.96558	-2.88223	-2.59246	-2.34611	-2.78941
A_72_P022086	-0.254719	-0.952637	0.393566	-0.115315	0.226406	-0.0316271	-0.239575	-0.992621	-0.895469	-0.338919	0.416768	-0.709921	-0.604824	-0.252678	-0.330698	-0.372526	-0.922347	-1.06468	0.0335712	-0.0016404	0.0167952	0.0150022	-0.220994	-0.173406	-0.767979	0.353637	-0.258281	-1.37595	-0.160331	-0.625505	-0.330571	0.194378	-0.328398	-0.684366	0.105103	-0.448053	-0.433273	-0.11405	-0.369399	-0.103941	-0.349697	-0.746676	-0.592902	0.171766	-0.341091	-0.454259	-0.392785	-0.785049	-0.158232
A_72_P022091	1.62809	0.974815	1.16895	1.91594	1.47506	1.4681	1.05035	1.49989	1.81567	1.70928	1.19869	1.67945	1.22534	1.31316	1.51693	1.63156	1.33911	1.33213	1.60902	1.16262	1.63423	1.55277	1.13	1.2681	1.30986	1.29622	1.36477	1.6799	1.86849	1.04955	1.34246	1.23367	1.44972	1.66403	1.33957	1.58714	1.44299	1.48812	1.27014	1.36969	1.30625	1.52259	1.69421	0.945552	1.41949	1.25402	1.21167	1.41104	1.66616
A_72_P022096	-0.633728	-0.569883	-0.552541	-0.466497	-0.471032	-0.791343	-0.611818	-0.822696	-0.713529	-0.284657	-0.222392	-0.539996	-0.551286	-0.698173	-0.435585	-0.50066	-0.90357	-0.670262	-0.452172	-0.80408	-0.367405	-0.579944	-0.195768	-0.47538	-0.144093	-0.438519	-0.628464	-0.476677	-0.583831	-0.411565	-0.897076	-0.930366	-0.776225	-0.153852	-0.671158	-0.241008	-0.623098	-0.518004	-0.163976	-0.412694	-0.620204	-0.190732	-0.417679	-0.486164	-0.198559	-0.5603	-0.159915	-0.443287	0.0238252
A_72_P022121	-0.967023	-0.0508171	-1.36632	-1.39062	-0.560062	0.0219148	-1.54992	-0.483209	-0.755148	-1.35408	-1.28432	-0.494908	-0.0576237	-0.990955	-0.68825	-1.04163	-0.891186	-0.420066	-1.31708	-0.792675	-0.772308	-0.497204	-0.643227	-0.472966	-0.582148	-1.05445	-0.608968	-0.235864	-1.61471	-1.80215	-0.143095	-0.388854	-0.518729	-0.922678	-1.23342	-0.73262	-0.131244	-1.05234	-0.874469	-0.34409	-0.391099	-1.18057	0.0979512	-0.983512	-0.946723	-0.245235	-1.29784	-1.63787	0.673061
A_72_P022156	-2.52774	-2.1522	-1.94006	-2.78039	-2.23045	-2.68397	-2.5157	-2.72469	-2.39023	-2.35408	-2.61471	-2.09774	-2.54342	-1.70085	-2.57973	-2.6266	-2.69546	-2.68471	-2.32517	-2.152	-2.85545	-2.80735	-2.58664	-2.74277	-2.73947	-2.67397	-2.52436	-2.02397	-2.70044	-2.6746	-2.73533	-2.75291	-3.02277	-1.89493	-2.72602	-1.98055	-2.73001	-2.76348	-2.54963	-2.11724	-1.37295	-2.44057	-2.37188	-1.76738	-2.75408	-2.53605	-2.25261	-2.02012	-1.8575
A_72_P022331	-1.67974	-1.52557	-1.71527	-1.70239	-1.5571	-1.76922	-1.69552	-1.70646	-1.98342	-1.29926	-1.85668	-2.00631	-1.64072	-1.36292	-1.74574	-1.6863	-2.20696	-1.90388	-1.55297	-1.88654	-1.8312	-1.86723	-2.06703	-1.80822	-1.56259	-1.41641	-1.76205	-1.1441	-1.58723	-1.88319	-1.46684	-1.33787	-1.35292	-1.24724	-1.92989	-1.66896	-1.7866	-1.55781	-1.67094	-1.72528	-1.76414	-2.01346	-1.82568	-1.7425	-1.42343	-1.84601	-1.97775	-1.58896	-1.6879
A_72_P022341	-1.91107	-2.00178	-1.43559	-2.28735	-1.88793	-1.9565	-1.74752	-1.49881	-2.05092	-2.09443	-2.12474	-2.19535	-1.73308	-1.74441	-1.61679	-1.76996	-1.96714	-1.72896	-1.93053	-2.2422	-1.80736	-1.67841	-2.20736	-2.56768	-1.8036	-1.87037	-1.98893	-2.07699	-1.9753	-2.00348	-2.01153	-1.74624	-1.67485	-1.91569	-1.66579	-2.05998	-2.12667	-1.61964	-1.67728	-1.61339	-2.22239	-1.55403	-2.03689	-1.84468	-1.83269	-1.65113	-1.91298	-2.2864	-0.633315
A_72_P022361	-2.13085	-2.30244	-2.31104	-2.60454	-2.81541	-2.57032	-1.93074	-2.67659	-2.53981	-2.43774	-2.16301	-2.34735	-2.54342	-2.05807	-2.66588	-2.55065	-2.08913	-2.47762	-2.45217	-2.1964	-2.58834	-1.94251	-2.1318	-2.23754	-2.24511	-2.52459	-2.53352	-2.84252	-2.38441	-2.34824	-2.62997	-2.53051	-2.53734	-2.54309	-2.12254	-2.47502	-2.59756	-2.36012	-1.53228	-1.9113	-2.59054	-1.99554	-2.67144	-2.20348	-2.45862	-2.13551	-2.14951	-2.82343	-1.8207
A_72_P022421	-0.503891	-0.490071	-0.349514	-0.340519	-0.0805723	-0.315502	-0.53842	-0.618646	-0.284881	0.0275557	-0.719179	-0.689457	-0.427947	-0.58249	-0.395929	-0.646226	-0.722632	-0.70421	-0.438956	-0.631613	-0.220423	-0.72473	-0.5105	-0.532061	-0.115321	-0.221708	-0.45963	0.183473	-0.048363	-0.652573	-0.426573	-0.659172	-0.462056	-0.296296	-0.547423	-0.262382	-0.50564	-0.41618	-0.413713	-0.592017	-0.282099	-0.269301	-0.30383	-0.0018437	0.175943	-0.748063	-0.344529	-0.0780025	-0.040005
A_72_P022531	-1.25472	-1.86558	-1.2578	-1.62838	-1.28817	-1.12286	-1.41767	-1.26748	-1.45735	-2.14627	-1.58323	-1.68946	-1.69195	-1.81812	-1.07723	-1.51864	-1.72813	-1.64649	-2.00648	-1.56219	-1.22634	-1.37483	-1.36714	-1.87679	-1.54057	-1.30558	-1.78374	-0.350086	-1.33787	-1.79008	-1.23282	-1.24101	-1.15667	-1.84763	-1.75997	-1.75448	-1.77224	-0.828933	-1.67094	-1.6242	-1.33733	-1.38119	-1.73855	-1.85132	-1.30662	-1.35548	-1.47871	-1.11648	-1.75134
A_72_P022541	6.36804	6.1766	6.40661	6.38391	6.15077	6.25385	6.11661	6.17922	6.39844	6.31536	6.23917	6.23657	6.07262	6.27492	6.38689	6.41765	6.22338	6.15848	6.19941	6.44313	6.36538	6.41413	6.42237	6.38851	6.58727	6.44521	6.23167	6.42985	6.56024	6.56729	6.23735	6.39498	6.37185	6.51801	6.40671	6.29089	6.42451	6.40092	6.62711	6.30182	6.19055	6.3863	6.21556	6.28221	6.46656	6.21977	6.40662	6.5897	6.88751
A_72_P022551	-2.16784	-2.05267	-2.00877	-1.82103	-2.02841	-2.32931	-2.53842	-2.37851	-2.39023	-2.10295	-2.36232	-2.19535	-2.48202	-2.48691	-2.38447	-2.12181	-2.23799	-2.34164	-2.35796	-2.43263	-2.34578	-2.22631	-1.85777	-1.91561	-2.17557	-2.2074	-2.3524	-2.14815	-1.99322	-2.19712	-2.49432	-2.20401	-2.3284	-2.36125	-2.21368	-2.41286	-2.18253	-2.34264	-2.17291	-2.5502	-1.96153	-1.96035	-2.33945	-2.07371	-2.33904	-2.40732	-2.18307	-2.25745	-1.76299
A_72_P022581	0.950156	1.00267	0.82103	0.792277	0.728906	0.316028	1.33292	1.21365	0.542652	1.22834	1.51275	1.07518	1.02577	0.915936	0.878755	1.02348	0.825289	0.952544	0.972239	0.773229	0.630414	1.1205	1.09898	0.982513	1.20864	1.04252	0.858364	1.18428	1.23752	0.78584	0.710129	0.93722	0.944062	0.927068	1.06527	0.893336	0.873328	0.991407	1.0736	0.94074	0.700868	0.979759	1.08606	1.34496	1.133	1.27816	0.864924	0.895389	1.22729
A_72_P022601	3.73498	4.2663	3.9386	3.93767	4.28756	4.15409	3.50528	3.76417	3.65217	3.84904	3.77647	3.57178	4.06358	3.90166	3.94179	3.82116	3.51035	3.57337	4.12521	4.07866	3.98983	3.91424	3.55026	3.97998	3.71167	4.04639	4.21933	4.16463	3.67602	3.7272	4.24507	4.37619	4.24971	3.81157	3.8912	3.81224	4.05839	3.77793	3.5142	4.14707	4.04203	3.40902	3.97202	3.81261	3.8245	3.37596	3.62171	3.92542	4.15072
A_72_P022716	-1.40672	-1.08635	-1.1765	-1.80735	-1.05321	-0.853159	-0.740913	-1.32193	-1.17724	-0.609008	-0.875624	-1.24301	-0.812744	-1.48691	-1.34395	-1.60243	-1.08207	-0.816419	-1.31708	-1.65724	-2.07988	-1.17244	-1.37583	-1.30465	-1.51887	-0.908433	-1.3687	-1.27073	-1.12532	-1.70828	-1.47138	-1.36824	-1.56573	-2.00185	-1.54742	-0.822118	-0.879706	-1.34264	-1.43236	-1.46031	-1.65049	-1.21645	-1.00476	-1.30909	-1.20601	-1.5652	-1.72827	-1.76793	-0.90084
A_72_P022721	-1.19145	-0.115031	-1.03541	-0.352881	-0.084828	-0.209568	-1.37615	0.12059	-0.395709	-0.379704	-1.10226	-0.0318489	-0.63514	-1.37143	-0.836501	-1.04815	-0.894273	-0.632419	-1	-0.445969	-0.699173	-1.26605	-0.939159	-0.562541	-0.962911	-1.05019	-0.868135	-0.868994	-1.2653	-0.989608	-0.831352	-0.0899421	-0.740736	-1.05459	-1.47986	-0.448053	-0.50564	-1.19804	-0.70941	-0.668253	-0.17603	-0.892447	-0.396679	-0.811969	-0.476544	-1.28914	-0.830906	-0.479047	-0.926594
A_72_P022726	-0.0083635	0.570025	0.395229	0.32115	0.426545	0.563955	0.587588	0.177305	0.198367	0.438689	0.61071	0.555259	0.517977	0.400113	0.0599425	0.103529	0.222867	0.0532202	0.273242	0.379772	0.168798	0.490922	0.36983	0.460379	0.761551	0.720846	0.400682	-0.0578275	0.235597	0.131169	-0.0792796	0.263695	0.407757	0.0877888	0.418836	0.331039	0.180572	0.0832235	0.357261	0.2645	0.0559942	0.0950622	0.210352	0.338416	0.130787	0.142019	0.370439	0.319528	1.11104
A_72_P022731	-1.84967	-2.00178	-1.40054	-1.84179	-1.84398	-1.91427	-1.54992	-1.75558	-1.88004	-1.61508	-1.73639	-2.01903	-2.10505	-1.93942	-1.84276	-1.93518	-1.91606	-1.90388	-1.96801	-1.89872	-2.00338	-1.69459	-1.87615	-2.07492	-1.64833	-2.06301	-2.1277	-1.8037	-1.8233	-1.87679	-2.10729	-1.70044	-1.83835	-1.73266	-1.79473	-1.79355	-1.45317	-1.83503	-1.64585	-1.84659	-1.80736	-1.4225	-1.93649	-1.52541	-1.56007	-1.87005	-1.73448	-1.62549	-1.43543
A_72_P022746	1.65945	1.81675	1.68353	1.77931	1.95718	1.84062	1.57176	1.46681	1.62809	1.60796	1.51336	1.86902	1.45134	1.52632	1.66158	1.65078	1.73929	1.56066	1.5539	1.93632	1.95016	1.81428	1.82334	1.73244	1.66	1.68933	1.89808	1.83145	1.94047	1.86528	1.77487	1.78625	1.56	1.70257	1.65829	1.59364	1.32276	1.62884	1.60077	1.2244	1.58774	1.48239	1.5594	1.46595	1.6625	1.29987	1.37477	1.61919	2.41622
A_72_P022771	0.576599	0.557962	0.461814	0.395462	0.226406	0.379644	0.646691	0.357011	-0.0466109	0.609916	0.485179	0.138076	0.698991	0.137579	0.640425	0.735702	0.610225	0.26479	0.526653	0.296791	0.466479	0.800877	0.786815	0.328172	0.482472	0.309544	0.471071	0.520777	0.882067	0.514921	0.62116	0.417018	0.460312	0.648209	0.89393	0.416669	0.446064	0.481996	0.724993	0.12142	0.234674	0.933736	0.0452097	0.638614	0.479978	0.348871	0.788004	0.428957	1.0372
A_72_P022846	-2	-1.77125	-1.52083	-1.82103	-1.7874	-2.22239	-1.62088	-1.79998	-2.09478	-1.98813	-1.58323	-1.78936	-2.12839	-2.14296	-1.78738	-2.06787	-1.89119	-1.71901	-2.39151	-1.80408	-1.98321	-1.8015	-1.42459	-1.58844	-1.55154	-1.84062	-2.11389	-1.71699	-1.62865	-2.03876	-2.2959	-2.0984	-2.07621	-1.85429	-1.60796	-1.63816	-1.45891	-2.04525	-1.70293	-2.03562	-1.66366	-1.0686	-2.2166	-1.73635	-1.65892	-1.91312	-1.56455	-1.97229	-1.42377
A_72_P022851	1.37755	1.7568	1.25573	2.07759	0.783623	1.00459	1.88411	1.43706	1.25712	1.01187	1.14175	1.64058	1.47991	1.44322	1.31175	1.43775	1.47924	1.78174	1.83482	2.09362	0.819371	1.39415	1.7016	1.81873	0.99906	1.53903	1.42571	1.41983	1.45303	1.39314	1.20541	1.41107	1.48934	1.45691	2.22131	1.99591	1.48318	1.59691	1.08114	1.77893	1.74972	1.21439	1.27132	1.38007	1.53468	1.69097	1.35006	1.26736	2.46593
A_72_P022856	-0.454489	-0.148243	-0.539774	-0.74086	-0.68694	-0.556718	-0.106309	-0.400316	-0.468844	-0.331398	-0.238648	-0.149206	-0.420727	-0.744408	-0.757513	-0.588123	-0.616893	-0.217381	-1.23866	-0.389042	-0.993258	-0.807355	-0.0936693	0.0103916	-0.240667	-0.548437	-0.56135	-0.747364	-0.722692	-0.969047	-0.550901	-0.527655	-0.748849	-0.714361	-0.584962	-0.355361	-0.108524	-0.537767	-0.70941	-0.474909	-0.146444	-0.72068	-0.42404	-0.403415	-0.476544	-0.470251	-0.71594	-0.479047	-0.443429
A_72_P022936	3.69691	3.66306	3.7866	3.81318	3.74728	3.95218	3.87286	3.9617	3.55619	3.81528	3.93059	3.88296	3.73095	3.58056	3.49957	3.82862	3.67164	3.63806	3.65224	3.59422	3.53643	3.85515	3.71765	3.63856	3.82177	3.74389	3.53106	3.82462	3.82024	3.49347	3.79037	3.74117	3.7292	3.67564	3.6655	3.75416	3.70076	3.71474	3.629	3.628	3.77232	3.82227	3.78018	3.98449	3.88123	3.75894	3.85023	3.80249	4.40358
A_72_P022961	-2.1867	-1.53071	-2.09954	-1.54659	-2.00402	-2.0148	-1.64533	-1.67659	-1.90325	-1.84561	-1.73639	-1.75706	-1.36655	-2.34605	-1.71097	-2.13561	-1.87891	-1.77976	-2.30105	-1.88654	-2.10147	-1.36617	-1.60696	-1.68574	-1.8776	-2.12441	-1.83945	-1.81653	-2.14522	-2.112	-1.87885	-1.62515	-2.16027	-1.92268	-1.98236	-1.97412	-1.84549	-1.67328	-1.98026	-1.88506	-1.79764	-1.85157	-1.80894	-2.04301	-1.95298	-1.66158	-1.71594	-1.63787	-2.5177
A_72_P023006	-1.021	-1.04161	-1.67982	-1.32582	-1.84398	-1.84653	-1.65772	-1.79998	-1.48043	-1.81733	-1.23457	-1.74117	-2.1601	-1.63276	-1.56931	-2.14955	-1.82491	-1.64649	-1.70287	-1.65208	-1.52377	-1.8795	-1.18809	-1.24988	-1.65423	-1.3468	-2.03372	-1.57949	-2.02975	-2.42084	-2.17981	-2.36824	-2.29634	-2.05459	-1.95589	-2.11548	-2.0126	-2.13271	-2.17291	-1.79684	-1.33733	-2.12594	-2.04995	-1.70598	-1.55054	-1.5652	-2.14125	-1.36143	-2.40424
A_72_P023016	-0.468844	-0.351657	-0.552541	-0.338059	-0.448921	-0.424885	-0.620882	-0.647328	-0.379346	-0.284657	-0.412154	-0.486057	-0.355032	-0.192998	-0.375367	-0.160093	-0.518377	-0.330235	-0.557726	-0.516917	-0.45269	-0.34899	-0.256666	-0.814325	-0.231816	-0.216922	-0.556674	-0.189253	-0.51425	-0.328461	-0.503595	-0.233999	-0.0592972	-0.251627	-0.388519	-0.656046	-0.68226	-0.52292	-0.272605	-0.502061	-0.405784	-0.247927	-0.696881	-0.332098	-0.524676	-0.297266	-0.302438	-0.644106	1.20045
A_72_P023056	-1.43463	-0.846215	-0.894647	-1.09233	-1.23045	-0.826807	-0.608809	-0.618646	-1.12175	-1.13314	-1.20233	-1.09101	-0.721211	-1.41476	-1.08092	-0.870266	-1.02008	-1.235	-1.76748	-1.08092	-1.32446	-0.42344	-0.222952	-1.07492	-0.684096	-1.30558	-1.15571	-1.26633	-1.1654	-1.09334	-1.56055	-0.915338	-0.721982	-1.35179	-1.19035	-1.16585	-0.603904	-1.30405	-0.976349	-1.04286	-0.795221	-0.960351	-1.11706	-0.767378	-1.31869	-1.11382	-0.9165	-0.851999	-0.469838
A_72_P023066	-1.80527	-1.64319	-1.73697	-1.50185	-1.71305	-1.85982	-1.38642	-1.66482	-1.86477	-1.43236	-1.64689	-1.62488	-1.95151	-2.03085	-1.84905	-1.85877	-2.02684	-2.07099	-1.72944	-1.83885	-1.9052	-1.81913	-2.10266	-1.83899	-1.65423	-1.8779	-1.8974	-2.03892	-1.45717	-1.87679	-1.94683	-1.5536	-1.89724	-1.71436	-1.75997	-2.01972	-1.92266	-1.78104	-1.67094	-1.78466	-1.40948	-1.80401	-2.0966	-1.76738	-1.76505	-1.99669	-1.92003	-1.7885	-1.04625
A_72_P023136	0.336861	0.312984	0.552541	0.505014	0.141517	-0.0620407	-0.104189	0.216037	-0.191454	0.272607	0.0938669	0.266705	0.530446	0.0995909	0.0104544	0.281593	0.0458037	0.61968	0.22008	0.692346	0.126094	0.584404	0.538888	1.13513	-0.0811368	0.114528	0.263299	0.509261	0.0467942	0.780791	0.712134	0.440573	0.744691	0.0579328	-0.115195	0.540772	1.44299	-0.264406	0.316353	0.485427	0.350606	0.478391	-0.676489	0.229482	0.018512	0.429885	0.927179	0.495667	0.803569
A_72_P023196	1.27359	1.14414	0.972414	0.859187	1.14697	1.07965	1.09993	1.32931	0.855391	1.14003	0.969368	1.13808	1.22763	1.18769	1.28401	1.40534	1.34305	1.0239	1.53728	1.03162	1.23489	1.55505	1.05923	0.857621	1.36048	1.40886	1.13187	1.49895	1.28383	1.38052	1.05948	1.33141	1.52005	1.41041	1.41884	1.09779	1.02487	1.27597	1.29627	1.31204	0.91171	1.29579	1.08681	1.32303	1.37271	1.31595	1.19952	0.989974	2.26637
A_72_P023201	-2.19622	-2.85264	-2.1964	-2.24065	-2.31792	-2.17177	-2.47131	-2.30355	-2.14923	-2.44854	-2.20233	-2.39626	-2.65195	-2.17986	-2.55897	-2.36844	-2.16164	-2.28917	-2.55297	-2.38904	-2.22239	-2.42794	-1.95861	-2.6746	-2.34656	-2.64797	-2.31244	-2.53642	-2.48226	-2.55742	-2.32851	-2.13275	-2.57531	-2.38036	-2.26964	-2.48412	-2.40808	-2.45089	-2.4704	-2.17169	-1.5492	-2.5805	-2.38836	-2.36494	-2.23623	-2.13551	-2.09261	-2.26704	-1.483
A_72_P023206	2.18192	2.04131	1.71915	1.60428	1.76483	1.88613	1.61616	2.04909	2.00104	1.96174	1.69443	2.0503	1.89108	1.94322	2.26631	1.82171	2.09876	2.02612	1.86488	2.11951	2.06765	1.74698	1.87371	1.68241	2.05347	2.01228	2.13331	2.258	1.80962	1.96704	2.17774	2.13109	1.9084	1.76096	1.80385	1.24964	2.07734	2.20342	2.15973	2.23041	1.95042	1.79002	2.09647	1.64452	2.03046	1.87175	1.96309	2.32672	2.49645
A_72_P023211	0.975823	0.625406	0.54507	0.588846	0.5373	0.856965	1.14697	1.1773	0.58774	0.795382	0.773561	0.10624	0.461794	0.900111	1.06162	0.48813	1.12262	0.344046	0.211725	0.683186	0.388612	0.627341	0.853398	0.19785	0.653442	0.539026	0.72837	0.484643	0.650635	-0.0139729	0.734008	0.974005	0.77707	0.843063	0.97528	1.12424	0.86761	1.06532	0.490528	0.439461	0.570032	1.09297	0.5981	0.894926	0.753237	0.69456	0.986859	0.532051	1.33509
A_72_P023231	-2.14923	-2.55147	-2.04439	-2.04342	-2.0449	-2.21383	-1.96111	-1.72469	-1.92683	-2.32392	-1.88199	-2.09774	-2.28563	-2.28046	-2.22882	-2.40979	-2.57173	-2.16917	-1.48349	-1.91717	-2.01017	-2.10601	-1.74651	-1.70261	-2.0458	-1.96347	-2.04678	-2.30195	-1.9753	-2.17341	-2.13586	-2.16795	-2.02277	-1.90182	-2.0862	-1.83371	-2.27058	-2.05946	-1.85997	-2.27009	-2.15883	-1.94307	-2.10339	-2.10507	-2.32274	-2.17991	-1.77228	-2.63787	-1.80085
A_72_P023241	-0.333966	-0.333566	-0.502136	-0.147258	-0.256619	-0.155278	-0.590887	-0.202189	-0.0444593	-0.411069	-0.435386	-0.142236	-0.564485	-0.316987	-0.0052557	0.0587674	0.101086	-0.0662539	-0.0866544	-0.152003	-0.162553	-0.396723	0.0315628	-0.0245422	-0.269813	-0.245874	0.0877429	-0.16445	-0.396286	0.0086649	-0.144908	-0.31797	-0.388389	-0.330729	-0.152285	-0.338754	-0.268061	-0.0792405	-0.304153	-0.431553	-0.462219	-0.410578	-0.0368914	-0.493927	-0.161847	-0.214125	-0.452906	-0.291284	1.31988
A_72_P023291	-0.649993	-0.48507	-0.226771	0.0831101	0.0159857	-0.506185	-0.301381	0.0110552	-0.28997	0.227493	-0.192398	-0.296172	-0.285626	-0.0074427	-0.237039	0.211074	-0.101555	-0.24567	0.267878	0.175742	-0.0135784	-0.124161	-0.417839	-0.121428	-0.038068	-0.195584	-0.030475	-0.292965	-0.185866	0.203899	-0.555718	-0.0857299	-0.144135	0.0755699	0.248595	-0.252627	-0.240628	0.576944	-0.0321505	0.0347654	-0.0154001	-0.269301	-0.246345	-0.0092422	0.165869	0.0680184	0.10103	-0.323427	0.878453
A_72_P023321	-1.3261	-1.27198	-1.31647	-1.01958	-1.22105	-1.23533	-0.433551	-1.04891	-0.895469	-0.980264	-0.458999	-1.11128	-0.745058	-0.719746	-0.836501	-1.4056	-1.00666	-0.784941	-1.45217	-1.03989	-1.12338	-0.755516	-1.27078	-1.10078	-1.14202	-1.11548	-0.988933	-1.17267	-0.787673	-1.10451	-0.811053	-1.22239	-0.0542616	-0.193437	-1.37092	-0.666369	-0.995824	-1.04172	-0.976349	-0.784662	-1.10992	-1.03161	-0.536686	-1.04301	-1.11899	-0.810675	-0.649942	-0.795415	-0.44577
A_72_P023351	1.27446	1.44722	1.7145	1.47875	1.58295	1.59961	1.37304	0.937634	1.25187	1.365	1.30345	1.16361	1.42219	1.26386	1.12473	1.042	0.662615	1.44485	1.12168	1.58113	1.4021	1.28355	1.36723	1.71877	1.3873	1.39642	1.31078	1.36338	1.46293	1.46164	0.988465	0.910058	1.04762	1.48358	1.25852	1.25444	1.43837	0.972321	1.24101	1.31487	1.25582	1.24769	1.27722	1.09104	1.22805	0.998341	1.45262	1.43044	1.4892
A_72_P023396	-1.67974	-2.06008	-2.2578	-1.43724	-2.14799	-1.27932	-2.24891	-1.90689	-1.86477	-2.42701	-1.70217	-2.30782	-1.54342	-1.76669	-1.68825	-2.06787	-1.65303	-1.68471	-1.88204	-2.11602	-1.50927	-1.76688	-1.42459	-2.09706	-1.60197	-1.52459	-1.85659	-1.65234	-1.65694	-1.62015	-1.80818	-1.85674	-1.66458	-1.83439	-1.48458	-1.94241	-2.31151	-1.98297	-2.16398	-1.59733	-1.96153	-1.62115	-2.45627	-2.40341	-1.85596	-1.93832	-1.76591	-1.63167	-0.760904
A_72_P023431	0.708755	0.317284	0.869692	0.625857	0.684588	0.16665	0.641647	0.0791702	0.513739	0.249391	0.655379	-0.0809806	-0.43278	0.426131	0.347923	0.762002	0.875073	0.327339	0.709864	0.311397	0.721339	0.233124	0.0736646	0.505156	0.353147	0.380723	0.295985	0.315698	0.72651	0.752181	0.294422	0.373319	-0.103691	0.595392	0.697381	0.0669658	0.231325	0.74789	0.900251	0.485427	0.481044	0.895831	0.381797	0.739175	0.195882	0.0837514	0.770583	0.723314	0.884319
A_72_P023446	-2.56426	-3.20056	-2.21658	-2.86285	-2.73295	-2.9565	-2.58496	-2.45758	-2.73419	-3.01197	-2.39839	-2.46416	-2.75713	-3.08581	-2.98781	-2.4962	-2.63227	-1.99699	-2.71344	-2.85062	-2.24624	-2.41895	-2.54684	-2.58844	-2.77761	-2.45533	-3.04678	-3.10032	-2.14522	-2.71969	-2.40468	-2.77987	-2.3695	-3.11733	-2.51808	-2.52112	-2.52356	-2.79881	-2.52655	-2.67948	-2.4021	-2.0686	-3.18745	-2.07371	-2.60865	-2.40732	-2.34453	-2.71449	-3.95314
A_72_P023541	4.24452	4.15719	4.48299	4.59835	4.16512	4.37397	4.79001	4.35836	4.15584	4.4877	4.33726	5.50232	4.09194	4.19689	4.31105	4.47761	4.38374	4.42647	4.38413	4.05873	4.30348	4.21393	4.0225	4.14793	4.25483	4.44346	4.15664	4.09272	4.39307	5.26656	4.19021	4.31637	4.16831	4.54769	4.25162	4.33557	4.2064	4.23169	5.41839	4.12182	4.1528	4.49473	4.3124	4.51754	4.42945	4.36006	4.30435	5.78455	4.9297
A_72_P023571	4.58166	4.26963	4.42362	4.64883	4.33214	4.58902	4.97703	4.69302	4.45031	5.02267	4.12477	4.37124	4.42487	4.28669	4.32577	4.22262	3.88343	4.33482	3.98965	4.492	4.06564	4.20614	4.92757	4.45563	4.4921	4.61295	4.54595	4.79713	4.61707	4.55695	4.28469	4.40435	4.61254	4.57678	4.38023	4.36881	4.71802	4.57162	4.77607	4.70105	4.14417	4.11118	4.22533	4.69895	4.86074	4.45792	4.75979	4.55501	5.40432
A_72_P023606	-1.23987	-1.72926	-1.4715	-1.45846	-1.42175	-1.44478	-1.41767	-1.65313	-1.62727	-1.2559	-1.33585	-1.28461	-1.69195	-1.32523	-1.56413	-1.17784	-1.08913	-1.59554	-1.35382	-1.51457	-1.26236	-1.16115	-1.18427	-1.53206	-0.881059	-1.18854	-1.55667	-1.19762	-1.09115	-1.36158	-1.2959	-1.35805	-1.42475	-1.10933	-1.05777	-1.29605	-1.44177	-1.34264	-1.12012	-1.33075	-1.23545	-1.01346	-1.63163	-1.16166	-0.971923	-1.41614	-0.959462	-1.41904	-0.401577
A_72_P023626	-0.423401	-0.735183	-0.423808	-0.671089	-0.70648	-0.519313	-0.171404	-0.573907	-0.880039	-0.282239	-0.512348	-0.610385	-0.857533	-0.650781	-0.68825	-0.54143	-0.377847	-0.782348	-0.606143	-0.726077	-0.757953	-0.749869	-0.566605	-0.583225	-0.460841	-0.660911	-0.580209	-0.474134	-0.355148	-0.680159	-0.681687	-0.404507	-0.748849	-0.57026	-0.463452	-0.676767	-0.636037	-0.532801	-0.405794	-0.586723	-0.598956	-0.313022	-0.6664	-0.504344	-0.419093	-0.526467	-0.697639	-0.650365	0.140465
A_72_P023636	-2.02524	-2.25061	-2.00877	-2.42675	-1.75992	-1.97085	-2.16697	-2.05274	-1.92683	-2.26542	-2.13993	-2.28462	-2.36655	-2.17986	-2.05889	-2.23614	-2.07505	-2.1357	-2.26174	-2.38904	-2.19893	-2.21071	-2.23872	-2.2707	-1.89846	-2.30558	-2.10022	-2.43406	-2.31515	-2.30465	-2.16501	-2.01594	-2.20422	-2.23414	-2.16739	-2.24874	-2.24063	-2.28305	-2.1819	-2.33075	-2.15262	-1.94307	-2.35557	-2.10507	-2.23623	-1.91938	-2.18307	-1.7145	-1.80947
A_72_P023641	3.13807	2.98386	3.25023	3.34278	3.08581	3.44057	3.06173	3.33188	3.34919	3.29606	3.28846	3.0246	3.23146	3.18079	3.15567	3.3584	3.22713	3.1077	3.15366	2.9423	3.29326	3.47745	3.20768	3.10676	3.27438	3.48609	3.15414	3.3013	3.3779	3.16257	3.24057	3.24876	3.37017	3.26676	3.16964	3.29291	3.10774	3.19858	3.0933	3.24162	3.01489	3.28986	3.1966	3.2713	3.41037	3.20811	3.40048	3.2632	3.67146
A_72_P023756	-0.673077	-0.827106	-1.06254	-0.869939	-0.64235	-1.27486	-1.19377	-1.06817	-1.1585	-0.889116	-1.34462	-1.29231	-1.51752	-1.04439	-1.18046	-0.914209	-1.1917	-1.33403	-1.01627	-1.08092	-1.14564	-1.03906	-1.36281	-1.11954	-1.17982	-1.22651	-1.21711	-1.04268	-1.15528	-1.06761	-1.20229	-1.18587	-1.3905	-0.908739	-0.731622	-1.37005	-0.902976	-1.26647	-0.84919	-1.12489	-0.672512	-0.884179	-1.33545	-1.29094	-1.43215	-1.00332	-1.25261	-0.972293	-1.45318
A_72_P023841	-1.99168	-1.78963	-1.96544	-2.21335	-2.14799	-2	-2.07276	-1.92083	-2.00836	-1.8314	-1.85668	-1.90257	-1.5698	-1.74995	-1.85536	-2.32826	-1.99337	-1.70421	-1.97435	-1.8625	-1.89889	-1.57994	-2.09546	-2.09706	-1.8036	-1.95548	-1.88562	-1.97283	-2.22769	-2.09706	-2.22513	-1.95321	-1.93377	-1.88126	-1.83036	-2.03301	-1.97102	-1.64086	-1.65834	-1.87213	-2.1776	-1.79623	-1.77061	-1.65867	-2.03029	-1.84601	-1.64994	-1.88115	-1.47793
A_72_P023846	3.00468	3.11664	3.32193	3.23786	3.23134	3.56209	2.91188	2.97434	2.97953	3.09841	3.05522	2.6256	2.95538	2.92378	2.9628	3.02115	2.99938	3.31921	2.9544	3.17864	3.15521	3.44335	3.28605	2.98866	3.21957	3.35364	2.56793	3.4297	3.21428	2.82953	2.76138	3.15265	3.33094	3.32156	2.97914	3.27381	3.22597	2.93741	3.06508	3.32369	3.31719	3.22995	3.00671	2.96503	3.32985	3.12121	3.20601	2.92305	3.99318
A_72_P023916	1.34591	1.38645	1.01089	0.7934	1.35372	1.17238	0.996053	1.22872	1.14374	1.24101	1.09792	1.41582	1.20136	1.03986	0.903272	0.609999	0.945808	1.13778	1.1254	1.44746	0.911164	1.03149	1.01171	1.29526	0.904886	1.17858	1.21626	1.06087	0.874675	0.993904	0.995891	1.70166	1.43785	0.842032	1.03919	0.966985	1.3961	0.951209	1.34323	1.12626	1.39258	0.771827	1.14239	1.17177	0.991062	1.06168	0.780408	1.1124	1.48511
A_72_P023931	2.16528	1.98025	2.21864	1.90559	2.0367	2.26717	2.37	2.30406	2.13143	2.31436	2.41027	2.40278	2.19315	2.17751	2.20277	2.36485	2.30924	2.29272	2.13131	2.03282	2.06725	2.28699	1.83798	1.75476	2.19147	2.24858	2.18309	2.17985	2.30599	1.83879	2.18245	2.17344	2.14351	2.203	2.23286	2.35739	2.15826	2.12664	2.05412	2.17383	2.12594	2.23873	2.22668	1.98286	2.28767	2.24775	2.17449	2.29775	2.96575
A_72_P024021	-2.36854	-2.40261	-2.30023	-2.32582	-2.22105	-2.18845	-2.5157	-2.36893	-2.55199	-2.16398	-2.22644	-2.61038	-2.81906	-2.58249	-2.42146	-2.42666	-2.22239	-2.64649	-2.47897	-2.6939	-2.61915	-2.40114	-2.2627	-2.38408	-1.89148	-2.32604	-2.46181	-2.55779	-2.43251	-2.37504	-2.65044	-2.64981	-2.39474	-2.3054	-2.48932	-2.53998	-2.30117	-2.38676	-2.40579	-2.58145	-2.24862	-2.4285	-2.42192	-2.35548	-2.47654	-2.33861	-1.84426	-2.32593	-2.49697
A_72_P024051	-1.79077	-1.26768	-2.1184	-1.50185	-1.58095	-1.03728	-1.62088	-1.84578	-1.05092	-1.02001	-1.80736	-1.58182	-1.64072	-1.68485	-1.65483	-2.53227	-2.1917	-1.97314	-1.69237	-2.35509	-1.73809	-2.01516	-2.10266	-1.68016	-1.46084	-1.41093	-1.92125	-1.40471	-1.67853	-1.86408	-1.87283	-1.87117	-1.63421	-1.366	-2.13733	-1.31217	-1.59756	-1.87847	-1.85997	-1.72528	-1.57802	-2.04999	-1.15888	-1.453	-1.44532	-1.99009	-1.93425	-1.91089	-0.79783
A_72_P024076	1.42956	1.16655	2.11245	1.8688	1.53661	1.7915	1.72031	2.08877	1.81448	1.74054	1.43738	1.34939	1.47798	1.96028	1.68244	2.24243	2.16993	1.6275	1.69895	1.85073	1.79767	1.57375	1.82429	1.38452	1.68767	1.90223	1.56633	1.81283	2.04789	1.7527	1.85055	2.00593	1.96942	1.50717	1.69842	1.88805	1.48692	1.81711	1.686	1.42184	2.10957	1.77052	1.60436	2.00781	2.09407	1.72247	1.6023	1.67407	2.16227
A_72_P024104	-0.573541	-0.741133	-0.562191	-0.16241	-0.545326	-0.63457	-0.479526	-0.706464	-0.27981	-0.309069	-0.512348	-0.581816	-0.389854	-0.538695	-0.638402	-0.743293	-0.848662	-0.524504	-0.756506	-0.267632	-0.311827	-0.361852	-0.498587	-0.507143	-0.360961	-0.435737	-0.606549	-0.229419	-0.217117	-0.332833	-0.527054	-0.415038	-0.396863	-0.30084	-0.684679	-0.60055	-0.50564	-0.65698	-0.459432	-0.560539	-0.316369	-0.570519	-0.671436	-0.53072	-0.633565	-0.416143	-0.548063	-0.568077	0.262291
A_72_P024116	3.83508	4.21796	4.82443	3.97512	4.41019	3.91984	4.31164	4.44167	4.17108	4.54534	4.48811	4.22907	4.4908	3.93698	4.417	4.31544	4.4623	4.04138	4.09031	4.43917	4.10632	4.60452	4.50267	4.40812	4.66962	4.03113	4.15361	4.12724	4.42453	4.49902	4.0893	4.31139	4.42754	3.8379	4.25277	3.98513	4.4348	4.34471	4.75297	4.53643	4.31886	4.62108	4.29781	4.23027	4.03847	4.33653	4.27916	3.91128	5.10908
A_72_P024131	-0.60808	-0.623822	-0.773865	-0.996117	-1.24944	-0.856487	-0.83622	-0.906891	-0.946788	-0.748938	-0.825656	-0.699652	-0.893725	-0.687506	-0.784369	-0.881854	-1.06806	-1.02736	-1.16428	-1.08092	-1.19893	-1.04251	-0.818736	-1.12711	-0.678072	-0.628779	-0.772854	-0.803702	-0.625152	-1.02808	-1.24834	-0.762961	-0.99035	-0.987127	-0.734432	-0.890057	-1.09954	-0.878473	-0.796467	-0.985993	-1.07136	-1.10657	-0.982684	-0.59606	-0.879608	-0.698782	-1.24373	-1.06959	-0.17526
A_72_P024181	0.216423	-0.0863487	-0.156869	-0.91689	-0.815415	-1.62603	0.225767	-0.437405	-1.44594	-1.02001	0.14645	-0.654328	-0.781584	-0.0512152	-0.241167	-0.409786	-0.377847	-0.533194	-0.370447	-0.326033	-0.83421	-0.342602	0.0704693	-0.790077	0.115477	-0.512813	-0.483841	-0.845804	-0.372635	-0.211138	-0.475939	-0.404507	-0.823991	-0.620494	-0.1636	-0.593146	-0.983369	-0.258245	0.121883	-0.0141442	-0.831933	-0.0112098	-1.38836	-0.113023	-0.429965	-0.131876	-0.174604	-0.707952	0.169707
A_72_P024261	-0.699919	-0.682716	-0.974005	-0.622386	-1.04905	-0.949374	-0.417668	-0.76184	-0.849666	-0.529411	-0.927386	-0.475069	-1.2215	-0.703536	-0.508341	-0.564587	-0.559427	-0.816419	-0.601228	-0.634155	-0.855449	-0.855052	-0.532195	-0.572846	-0.283466	-0.92785	-0.594517	-0.371216	-0.693098	-0.808224	-0.746296	-0.766328	-0.841235	-0.575756	-0.554853	-0.465975	-0.971021	-0.676017	-0.25116	-0.821499	-0.514971	-0.670054	-0.597688	-0.186604	-0.472042	-0.594947	-0.785102	-0.607112	0.599078
A_72_P024306	4.06397	3.3985	3.73401	3.10203	3.26412	3.31916	3.96837	3.02498	3.29393	3.83268	3.16317	3.33229	3.35052	3.58881	3.66682	3.62594	3.48875	3.38729	3.6766	3.17828	3.15994	3.26572	3.7378	3.6816	4.41063	3.72645	3.37383	4.15932	3.51616	3.77813	3.40019	3.38095	3.2071	3.48869	3.61824	3.60897	3.32276	3.37904	3.82877	3.1196	3.4522	3.67723	3.09313	3.94579	3.90565	3.4458	3.45381	3.39934	3.46883
A_72_P024351	0.846143	1	3.98848	4.9239	3.69673	0.012824	1.33449	5.11238	4.0682	3.20655	3.57453	3.6514	3.56752	3.79088	2.16467	5.88478	3.5388	0.752543	3.80782	1.66779	2.24276	4.7061	0.966013	3.40698	4.30473	3.16398	2.83453	1.8854	4.8597	4.97192	3.73623	3.94702	5.75501	4.28004	1.23573	6.65663	2.54109	7.09209	4.75216	2.69881	3.55779	5.50863	2.137	5.77602	6.90208	3.93112	4.71189	5.59789	0.833098
A_72_P024371	0.544082	0.484662	0.504042	-0.242954	0.400903	-0.429835	0.578378	0.403897	0.525374	0.366539	0.740771	0.0751813	0.479909	0.367237	0.233591	0.285483	0.37544	-0.303969	0.393857	0.580584	0.466479	0.761883	0.0446486	0.337831	0.572384	0.629481	0.0832555	0.0450035	0.449722	0.527034	-0.0484003	0.664633	0.348154	0.297712	0.366041	0.379516	0.519374	0.530251	0.832681	0.658142	0.220402	0.637589	-0.0047588	0.785875	0.415847	0.447017	0.591178	0.096602	1.21206
A_72_P024456	1.49537	1.52983	1.57985	1.7582	1.37635	1.63322	1.53687	1.75461	1.37273	1.69707	1.97643	1.44735	1.32103	1.54961	1.86921	1.76572	2.03287	1.53543	1.85418	1.29612	1.72031	2.12088	2.03975	1.66717	1.94447	1.9793	1.37888	1.86947	1.78945	1.85282	1.51892	1.80849	2.07545	1.97108	2.04001	1.74153	1.72183	1.87197	1.97191	2.00964	1.44262	1.84141	1.6755	1.89592	2.11142	1.35731	2.06263	1.80221	2.57276
A_72_P024511	-1.67974	-0.885209	-1.52083	-0.790442	-1.69342	-1.75673	-0.544156	-1.32656	-1.53376	-1.84561	-0.0583165	-1.20621	-1.8904	-1.23704	-1.51833	-2.83605	-1.72813	-0.522339	-1.38305	-0.662419	-0.90837	-0.651837	-1.9521	-0.7486	-0.823411	-0.963474	-1.78374	-2.30195	-1.33787	-1.16949	-1.7029	-2.44171	-2.11763	-2.53236	-0.969063	-1.85717	-1.66227	-2.33397	-2.41636	-1.44586	-2.60742	-0.219046	-1.19468	-2.26414	-1.45862	-0.957517	-0.476113	-1.58896	-0.448037
A_72_P024536	3.22247	3.06452	3.37451	3.23951	3.23048	3.20187	3.23186	3.27455	3.08844	3.36075	3.16511	2.75745	3.08297	2.92726	3.17826	2.86915	3.26946	3.12954	3.01988	3.07234	3.18932	2.88766	2.94654	3.24701	3.01588	3.41465	3.07669	3.17944	3.23992	2.86528	2.77679	3.06064	3.09334	2.94397	3.06809	3.0955	3.44068	2.97755	2.98903	2.92438	2.45487	2.88287	2.96433	2.81628	2.98227	3.06446	3.04349	2.91194	3.11511
A_72_P024541	-1.22031	-2.09014	-1.87447	-1.65263	-1.5512	-1.79453	-1.59684	-1.90689	-1.74114	-1.38488	-1.21836	-2.49935	-1.75108	-1.1576	-1.93336	-2.51412	-2.13219	-1.85403	-1.59633	-1.41067	-1.55818	-1.76119	-1.57659	-1.57803	-1.8776	-1.21692	-2.18428	-1.79099	-1.43863	-1.56768	-2.51293	-1.4634	-1.84994	-1.44931	-1.84243	-1.79922	-1.17307	-1.59874	-1.72247	-1.84659	-1.3586	-1.40465	-2.35557	-1.27302	-1.23623	-1.58496	-1.29784	-1.80935	-0.97415
A_72_P024566	3.1461	2.70851	3.02707	3.28869	3.03229	2.79149	2.85608	2.91009	3.30515	3.12599	3.14919	3.02401	2.43552	2.88545	3.18961	3.09321	2.995	2.76256	3.18885	2.84115	3.05835	2.89128	3.06124	3.00369	3.2398	3.12682	3.01107	3.20624	2.97832	3.2708	2.83499	3.10875	2.55507	2.97578	3.05798	2.65089	2.83897	3.17752	3.02512	3.03948	3.02639	3.16893	2.87476	2.96054	3.39274	3.0763	3.18541	3.32432	4.05225
A_72_P024586	-1.96702	-1.64319	-1.75161	-1.92057	-1.65495	-1.71384	-1.90099	-1.64155	-1.70671	-1.80339	-1.58323	-1.51728	-1.67467	-2.05807	-1.90689	-1.66613	-2.02008	-1.76433	-2.013	-1.77013	-2.02385	-1.80736	-1.75783	-1.69134	-1.7146	-2.02906	-2.04023	-1.75352	-1.61471	-1.7781	-2.0518	-1.86394	-1.99678	-2.14975	-1.98236	-2.03301	-1.74395	-1.94949	-1.74894	-1.64606	-1.72219	-1.69153	-1.69176	-1.8714	-2.07055	-1.90689	-1.83091	-1.94127	-1.33703
A_72_P024591	0.435737	0.318715	0.587874	0.284904	0.359217	0.388105	0.382146	0.626289	-0.0552499	0.270961	0.275107	0.183164	-0.124471	0.411321	-0.180456	0.477966	0.270495	-0.0105803	0.318041	0.317988	0.344057	0.488535	0.479898	0.492857	0.441561	0.11832	0.288208	0.364803	0.326902	0.462904	0.456295	0.542054	0.201493	0.201393	0.29342	0.240003	0.0145623	0.365803	0.369618	0.0920094	0.581244	0.333495	0.287634	0.389946	0.51781	0.506591	0.552201	0.65135	0.47628
A_72_P024681	4.00403	3.87333	4.08437	3.64681	3.85284	3.80578	4.02709	3.82195	3.55813	3.98765	3.84785	3.74986	3.99585	3.91921	3.78177	3.90099	3.64519	3.80197	3.73668	3.7963	3.70796	4.10129	3.81573	3.75063	3.98394	3.99756	3.7891	3.92626	3.91622	3.91106	3.75847	3.87915	3.7326	3.94457	3.90028	3.75718	3.74135	3.6262	4.09155	3.84555	3.8145	4.08956	3.76791	3.78908	3.91492	3.68014	3.93282	3.81049	4.51991
A_72_P024701	-2.30534	-1.98757	-1.62485	-2.42675	-2.09552	-1.38589	-1.30138	-1.73697	-1.79077	-2.09443	-1.35788	-1.78392	-1.79397	-1.77231	-1.96033	-2.51412	-2.04731	-1.47343	-2.20099	-1.82716	-2.07988	-1.57994	-1.49859	-1.88319	-1.69622	-1.55446	-2.07325	-2.62388	-1.40226	-2.30465	-2.27192	-2.16795	-1.71667	-2.5539	-2.10062	-1.86904	-1.8011	-2.08832	-2.07756	-2.10205	-2.46222	-2.05927	-2.14481	-1.89177	-2.19856	-2.10666	-2.44271	-2.56512	-2.20095
A_72_P024731	2.86286	2.6926	2.80985	3.03505	2.83943	2.57326	2.87769	2.72247	3.12785	2.97064	2.9249	2.81364	2.53107	2.69019	2.5579	2.80012	2.90112	2.86265	2.70764	3.00756	2.87409	2.90298	3.11883	3.10878	3.17659	2.967	2.55827	2.87497	3.09238	3.04028	2.55902	2.83927	2.6599	2.95996	2.87424	3.0617	3.01973	2.684	3.18617	2.72646	2.70941	3.06762	3.00257	3.01512	3.00667	3.0169	2.94719	3.0196	3.60303
A_72_P024761	-1.58914	-1.25912	-1.91511	-1.12165	-1.77359	-1.16763	-1.57319	-1.65896	-0.868574	-1.59094	-1.459	-1.34735	-1.12839	-1.40599	-1.27886	-1.91124	-1.71716	-1	-1.68196	-1.39766	-1.6774	-1.67305	-1.59677	-1.24988	-1.62496	-1.46664	-1.25071	-1.45396	-1.75291	-1.64169	-1.58496	-1.39927	-1.42043	-1.11733	-1.80651	-1.4042	-1.49972	-1.38676	-1.45943	-1.22005	-1.73141	-1.40465	-1.23139	-1.5905	-1.66919	-1.55055	-1.53176	-1.55334	-1.08118
A_72_P024791	-2.00836	-1.9118	-2.0354	-1.75392	-2.06157	-2.31093	-2.2773	-1.93491	-1.79077	-2.07756	-2.41677	-1.88501	-2.03724	-1.96496	-2.29593	-2.10813	-2.19931	-1.94388	-1.85838	-1.74794	-2.2303	-2.25002	-2.01859	-1.57803	-1.91963	-2.16993	-2.00796	-2.3201	-1.38441	-2.20511	-2.06547	-2.04836	-1.94615	-2.06228	-1.8546	-1.72721	-1.86821	-2.09563	-2.12012	-1.97904	-1.73604	-1.97784	-2.06312	-1.75489	-2.00406	-2.15016	-2.06889	-1.98806	-1.93277
A_72_P024801	-0.108199	0.360984	-0.0264722	0.0646375	-0.0826986	0.41043	-0.0218444	0.0220263	-0.0146681	0.177413	-0.051121	0.112081	-0.251069	-0.0718746	-0.0229144	-0.192194	-0.586626	-0.274525	-0.0952675	-0.0432674	-0.112383	-0.124161	-0.131804	-0.112005	0.2062	0.302896	-0.0369736	0.129335	0.0446	-0.163638	-0.328508	-0.119777	-0.261099	0.162311	-0.115195	-0.0147634	-0.196833	-0.134594	0.0565071	0.197037	0.168067	-0.0969856	-0.073084	0.045343	0.155725	-0.21605	0.0204115	-0.0343756	0.232285
A_72_P024821	0.598795	0.248397	0.582045	0.587553	0.631101	0.602036	0.616157	0.701009	0.745281	0.564952	0.668515	0.401587	0.722004	0.827599	0.679164	0.523699	0.712155	0.524478	0.597844	0.546193	0.818414	0.795095	0.570898	0.567475	0.445705	0.70202	0.760578	0.430044	0.780247	0.410249	0.665296	0.518729	0.932271	0.618437	0.647537	0.666397	0.526649	0.628837	0.432812	0.510344	0.155619	0.829517	0.686362	0.326711	0.410982	0.607993	0.619431	0.543064	1.38264
A_72_P024861	4.13404	4.03066	3.75424	3.9308	4.08746	3.73954	4.07792	4.1773	4.04212	3.97507	4.02553	4.12784	3.99854	3.80559	3.87459	3.79057	3.76103	4.09735	3.59718	4.12431	4.10386	4.0321	3.71548	4.05437	3.86083	3.97956	3.79563	3.93478	3.97098	4.05248	3.85781	3.98531	4.08099	4.083	3.89756	4.01097	4.0609	3.9461	3.97898	3.96865	3.87905	4.18265	4.09406	3.96904	3.86164	4.05929	3.97977	3.91685	4.87874
A_72_P024886	-1.81258	-1.98052	-1.65208	-1.89142	-1.59302	-1.3763	-1.73434	-1.5961	-1.12629	-1.34395	-1.83181	-1.95046	-1.28563	-1.61244	-1.85536	-1.92316	-1.96065	-1.52884	-1.64103	-1.93587	-1.38936	-1.36617	-1.85777	-1.83899	-1.79706	-1.40548	-1.69885	-1.32467	-1.233	-2.05311	-1.51293	-1.73961	-1.52801	-1.60918	-1.80651	-1.43476	-1.44746	-1.74613	-1.44313	-1.72528	-1.18392	-1.69153	-1.19831	-1.45805	-1.67435	-1.85798	-1.82427	-1.66297	-1.40365
A_72_P024901	-1.52774	-1.71748	-1.68684	-1.80735	-1.96428	-1.69585	-1.47131	-1.79998	-1.95889	-1.69647	-1.52226	-1.67933	-2.10505	-1.90813	-1.74574	-1.78077	-1.67409	-1.80059	-1.72408	-1.66242	-1.86773	-1.8795	-1.62757	-1.64169	-1.60197	-1.90074	-1.70402	-1.74124	-1.46966	-1.73697	-1.65044	-1.64361	-1.87339	-1.76998	-1.69285	-1.71109	0.15451	-1.67876	-1.60901	-1.7137	-1.73141	-1.32416	-1.91842	-1.36969	-1.5988	-1.58995	-1.75325	-1.82343	-0.641053
A_72_P024911	6.26874	6.11361	6.25393	6.19671	6.13895	6.06735	6.45921	6.34793	6.14233	6.291	6.28038	6.36548	6.16444	6.11881	6.07315	6.10105	6.02109	6.15536	6.02979	6.08732	6.03942	6.23757	6.15105	6.20783	6.19822	6.21483	6.03271	6.17712	6.16605	6.09404	6.06184	6.04265	6.08986	6.18711	6.17058	6.19807	6.18285	6.03617	6.26931	6.04557	6.01896	6.30999	6.02127	6.34802	6.1961	6.3016	6.19761	6.25469	6.88068
A_72_P024921	-0.633728	-0.714552	-0.679822	-0.74086	-0.773594	-0.61471	-0.777608	-0.749349	-0.640212	-0.735641	-0.875624	-0.853362	-0.910481	-0.789321	-0.528379	-0.824823	-0.401802	-0.723973	-0.756506	-0.736966	-0.655943	-0.741441	-0.586643	-0.614819	-0.678072	-0.789991	-0.704015	-0.552419	-0.715237	-0.60421	-0.510593	-0.571157	-0.806952	-0.88808	-0.728819	-0.765535	-0.747458	-0.76348	-0.722466	-0.911296	-0.362172	-0.593923	-0.862641	-0.96541	-0.727009	-0.688056	-1.00749	-0.788496	-0.0200797
A_72_P024926	1.00312	0.758911	0.798585	0.745495	0.750565	1.06213	1.04463	0.829381	0.791784	0.936005	0.738696	0.656651	1.42353	1.12402	0.845079	0.838142	0.834638	0.61968	0.7207	0.847086	0.990679	1.16002	1.04628	0.653972	0.783544	0.93269	0.81572	0.767362	0.676372	1.06209	0.75847	0.811878	1.26196	0.954971	0.799	0.661246	0.587748	0.645363	0.732189	1.01226	0.618003	0.639024	0.741393	0.674844	0.532445	0.932096	0.718156	0.794164	2.06404
A_72_P024941	5.56977	5.43227	5.58969	5.57104	5.36244	5.41315	5.70872	5.50974	5.35821	5.56353	5.47342	5.47375	5.05152	5.30133	5.43934	5.55015	5.35759	5.20325	5.44465	5.26115	5.21287	5.44396	5.26279	5.40098	5.59398	5.50214	5.36099	5.57633	5.5486	5.33206	5.30791	5.48302	5.26959	5.59501	5.39356	5.53789	5.40308	5.63437	5.62505	5.38168	5.41116	5.59197	5.31431	5.78343	5.58013	5.57508	5.46126	5.52469	6.01175
A_72_P025051	2.28647	1.91838	2.26212	2.21878	2.099	2.06081	2.3863	1.91525	2.18697	2.32113	2.36459	2.24228	2.41817	2.09032	2.16545	2.23273	2.00746	2.16892	2.07715	1.91648	1.98642	2.22239	1.99664	1.99913	1.92283	2.32767	2.15557	2.06786	2.24805	1.57216	2.17666	2.05063	2.23204	2.2245	2.18459	2.17932	2.28808	2.18432	1.83491	2.38526	2.20478	2.38571	2.11267	2.45019	2.11217	2.31261	2.34602	2.09286	3.03153
A_72_P025101	4.34673	3.88207	4.45465	4.47368	4.34079	4.34773	3.75576	4.35013	4.08942	3.99203	4.23447	4.21929	4.10898	3.96747	4.17961	4.10866	4.13648	4.08764	4.45428	4.20679	4.51235	4.67561	4.58482	3.97568	4.45181	4.56131	4.29307	4.22043	4.54545	4.23562	4.49873	4.27684	4.16948	4.33955	4.52455	4.14809	4.20368	4.50376	4.34225	4.34505	4.1781	4.46288	4.09943	4.26269	4.31405	4.26846	4.22313	4.46016	5.27697
A_72_P025111	2.06322	2.25849	1.8643	1.82886	2.17394	2.02237	1.94424	1.6798	1.95983	1.74054	1.78868	2.18316	2.7819	2.00576	1.77527	1.76804	1.83557	2.10735	1.7402	2.27121	2.01596	1.80376	1.83939	2.28103	1.16993	1.89782	1.91207	1.44892	1.7842	2.53905	1.79487	1.85525	1.92888	1.71725	1.86545	1.88364	2.11837	1.85597	1.62546	1.80987	1.51555	1.64546	2.56262	1.89245	1.56238	1.88393	1.57684	1.55535	2.09941
A_72_P025116	-2.44594	-2.53071	-2.08092	-2.40599	-2.49916	-2.00738	-1.94584	-2.22363	-2.2647	-2.06088	-2.49272	-2.61038	-2.5022	-2.21773	-2.31321	-2.6266	-2.73918	-2.591	-2.55297	-2.49596	-2.35439	-2.40114	-2.71309	-2.56768	-2.20992	-2.22651	-2.49722	-1.88241	-2.27075	-2.52704	-1.81394	-2.42033	-2.18942	-2.19979	-2.74856	-2.26434	-2.20163	-2.42306	-2.30415	-2.52973	-2.45457	-2.04999	-1.98582	-2.02041	-2.25931	-2.34702	-2.08466	-2.60104	-2.09279
A_72_P025126	-1.58288	-1.9118	-1.79647	-1.97303	-2.06158	-1.4348	-1.87908	-1.67659	-1.91107	-1.63346	-1.88199	-1.85052	-1.13625	-1.80077	-1.56413	-1.74859	-1.44867	-1.54194	-1.62099	-2.16665	-1.80735	-1.42794	-1.79815	-1.87679	-1.69014	-1.58496	-1.7301	-1.69314	-1.49497	-1.90907	-1.3874	-1.62515	-1.65438	-1.43925	-1.43804	-1.02635	-1.2909	-1.82286	-1.66462	-1.7022	-1.95072	-1.14557	-2.04995	-0.708987	-1.82693	-1.97046	-1.43259	-1.91843	-0.975514
A_72_P025136	2.72209	1.94456	3.3136	2.20535	2.61019	2.77142	2.85825	1.87245	2.86744	2.25273	1.25565	2.90563	3.12119	3.00082	3.48714	3.18371	2.70044	2.06154	3.30664	1.60773	1.11209	3.04576	3.18348	-0.193142	2.20376	2.51262	2.54228	1.70367	2.88115	2.62186	3.39863	3.07058	1.93776	2.32967	1.983	3.35564	2.40046	3.09731	3.39175	2.51497	2.13294	3.21223	2.80758	3.00184	2.95704	3.26165	2.90913	2.78665	2.88304
A_72_P025211	-1.7622	-1.69421	-2.1964	-2.24987	-2.23045	-2.82029	-1.67021	-1.76184	-2.3261	-2.19094	-1.77736	-2.12496	-1.99374	-1.7334	-1.86807	-2.214	-2	-2.05839	-1.76748	-1.77013	-2.26236	-1.81913	-2.27078	-2.01047	-2.14202	-2.43296	-1.92125	-2.25756	-2.04836	-1.7781	-1.95954	-2.20401	-1.96493	-2.05459	-1.68196	-2.05319	-2.0906	-1.64086	-1.80339	-1.93801	-1.99444	-1.76554	-2.45627	-1.62418	-1.7761	-1.81068	-1.75325	-2.34611	-1.66156
A_72_P025221	-2.04231	-1.53071	-2.30023	-2.26849	-2.13029	-1.94228	-2.08107	-2.54124	-1.99168	-2.74894	-2.45425	-1.46416	-0.763205	-2.26452	-2.3307	-2.57866	-2.32692	-1.82707	-2.67162	-1.79268	-2.29515	-2.52105	-2.3542	-2.45856	-2.65423	-2.2854	-1.91525	-2.79099	-2.40826	-2.07492	-2.51293	-2.04019	-2.42909	-2.38036	-2.34493	-2.01972	-2.06413	-2.14782	-2.43774	-2.52973	-2.3586	-2.45275	-1.61214	-2.48359	-3.00406	-2.30544	-2.59246	-2.51858	-2.55939
A_72_P025231	-0.108199	-0.0675389	-0.423808	-0.204358	-0.168168	-0.167627	-0.234929	-0.141764	-0.0947782	-0.15953	-0.143752	-0.106189	-0.213156	-0.0258	-0.145219	-0.033534	-0.386512	-0.162415	-0.110902	-0.157478	-0.341487	-0.106013	-0.360652	-0.0567226	-0.0113153	-0.226509	-0.073249	0.0414544	-0.113026	0.006936	-0.187262	-0.283793	-0.174774	-0.0856168	-0.142923	-0.0246902	-0.285794	-0.0810518	-0.122283	-0.0721498	-0.0182179	-0.0407696	0.0452097	-0.0601994	0.0024283	-0.0995357	-0.0532982	-0.0737903	0.595904
A_72_P025246	1.37031	1.38303	1.26849	1.37011	1.17572	1.39652	1.49692	1.14589	1.04616	1.32272	1.21371	1.42054	0.807483	1.07004	1.36092	1.50491	1.16919	0.910701	1.34885	1.08669	0.84687	1.24448	1.12616	1.21891	1.66356	1.20645	1.27384	1.51054	1.35019	1.25359	1.14509	1.18569	1.01844	1.40065	1.41694	1.30749	0.992663	1.44597	1.60535	1.08705	1.31691	1.5187	1.16869	1.6315	1.5917	1.19368	1.34565	1.50132	2.38862
A_72_P025281	3.46095	3.15399	3.47387	3.008	3.23369	3.38986	3.0944	3.20204	2.87314	3.36846	2.99523	3.01411	3.17022	3.29024	3.32123	3.18649	2.92232	3.02944	3.29268	2.74171	2.92168	3.03803	3.11593	2.86432	3.29997	3.21599	3.16197	3.44523	3.21818	2.91175	3.21764	3.22586	2.94196	3.28147	3.36604	3.47771	3.33732	3.08847	3.39591	3.06156	3.40263	3.33924	3.0737	3.63743	3.27299	3.13939	3.33865	3.11655	2.7571
A_72_P025286	-0.798004	-0.711629	-0.0489096	-0.592761	-0.716351	-0.495769	0.16202	-0.934905	-0.812576	-0.220737	-0.157208	-0.63708	-0.6021	-0.441397	-0.757513	-0.671143	-0.60168	-0.13901	-0.829356	-0.401981	-0.606235	-0.459851	-0.0865184	-0.411565	-0.214275	-1.06301	-1.14514	-0.515357	-0.29001	-0.400051	-0.614812	-0.383673	-1.03595	-0.42927	-0.438039	0.0129973	-0.485009	-0.377826	-0.202329	-1.11343	-0.363963	0.0044596	-0.604895	-0.0354397	-0.716322	-0.0335526	-0.44271	-0.734304	0.189905
A_72_P025306	0.643523	0.397996	0.753916	0.420374	0.337119	0.428317	0.528694	0.904422	0.607031	0.412054	0.079187	0.436921	0.414141	0.730518	0.719017	0.476833	1.24056	0.221532	0.87682	1.02358	0.866461	1.1343	1.15737	0.613645	0.320425	0.478363	0.980828	0.701424	0.235597	0.780791	0.130174	1.08092	1.1566	0.170541	0.637792	0.759956	0.72563	0.385611	0.0059493	1.31629	1.07991	0.835786	0.11706	0.375816	1.11965	0.472338	0.736218	0.556713	1.37723
A_72_P025361	-1.798	-1.89181	-1.3607	-1.59276	-1.69342	-1.62036	-1.60881	-1.54124	-1.84967	-1.65834	-1.92081	-1.78936	-1.83177	-2.06496	-1.35733	-1.56926	-1.64261	-2.28917	-0.849615	-1.86847	-0.898888	-1.92332	-2.19193	-1.69134	-1.47644	-1.51869	-1.4531	-1.10818	-1.70044	-1.73697	-1.81394	-1.15907	-1.48672	-1.80182	-1.86688	-1.987	-1.7866	-1.40479	-1.90391	-1.28716	-1.42062	-1.63495	-1.46062	-1.79269	-1.41477	-2.04377	-1.67359	-1.94127	-0.413996
A_72_P025366	-1.86477	-2.06754	-1.87447	-1.66491	-1.98005	-2.12286	-2.06449	-1.89308	-2.14923	-1.68365	-2.22644	-2.31564	-2.45228	-1.91433	-1.9267	-1.7862	-2.06111	-2.20344	-2.04601	-2.2578	-1.93074	-1.92969	-1.98496	-1.9555	-1.77118	-2.04594	-1.94549	-1.9304	-1.92283	-1.73697	-2.12151	-1.81431	-2.28843	-1.88126	-1.90436	-2.15855	-1.92266	-1.81681	-2.02001	-2.02843	-1.85694	-1.84354	-1.97956	-1.99816	-1.83847	-1.99009	-1.9486	-1.82343	-1.70976
A_72_P025495	6.09013	6.00047	6.27378	6.10302	5.99522	6.25211	6.26109	6.24632	6.14531	6.30966	6.36774	6.39314	6.28469	6.06694	5.98864	6.15046	5.97765	6.24098	6.03995	6.01146	5.92469	6.21857	6.06428	6.0847	6.03715	6.34416	5.98311	6.018	6.33166	5.78937	6.18209	6.103	6.25901	6.10576	5.98353	6.08617	6.22603	6.01931	6.01095	6.08256	6.14963	6.27437	6.11647	6.35346	6.26516	6.08824	6.11996	6.19709	7.0874
A_72_P025496	-1.00836	-1.50518	-1.09954	-1.10901	-1.25902	-1.07555	-1.44961	-0.963474	-0.379346	-1.40579	-0.771435	-1.20985	-0.709434	-1.07535	-1.36182	-0.701624	-1.36067	-0.744011	-0.767477	-1.47758	-0.710186	-0.636127	-0.78073	-1.10825	-1.08512	-1.00824	-0.982646	-1.40956	-1.07674	-1.02101	-0.47138	-1	-0.133475	-0.798607	-1.05075	-0.810623	-0.899071	-1.10297	-1.06088	-0.885064	-1.33031	-1.11139	-0.82008	-0.884948	-1.1015	-0.493409	-0.830906	-0.389946	-0.260673
A_72_P025531	2.47676	2.39935	2.46419	2.64027	2.4923	2.52356	2.36541	2.70385	2.39984	2.32867	2.57773	2.37663	2.63605	2.58028	2.55045	2.64297	2.74426	2.51028	2.59249	2.33791	2.57762	2.82283	2.52961	2.41808	2.53592	2.56981	2.4745	2.54917	2.59287	2.52281	2.51662	2.53455	2.6987	2.51688	2.59647	2.57733	2.50729	2.56715	2.60927	2.75045	2.32471	2.64475	2.53993	2.62524	2.64577	2.45309	2.62671	2.50414	2.77668
A_72_P025551	4.55512	4.28398	4.78691	4.62727	4.72997	4.63626	4.65845	4.63272	4.53242	4.64592	4.53713	4.58457	4.16383	4.58483	4.66496	4.70299	4.85643	4.6152	4.63451	4.62072	4.61912	4.53271	4.26785	4.37717	4.57175	4.56226	4.31732	4.46035	4.81059	4.43714	4.46375	4.79442	4.48668	4.8539	4.4829	4.67134	4.58749	4.66974	4.60208	4.35721	4.5195	4.85165	4.48738	4.79207	4.63329	4.62268	4.59953	4.96907	4.70755
A_72_P025586	-0.783577	-0.980516	-0.57842	-1.22239	-1.80134	-1.74435	-0.507271	-1.16025	-1.45735	-1.36427	-0.837986	-1.17032	-1.29	-0.744408	-0.967151	-1.25485	-1.02684	-1.21738	-1.33329	-1.11958	-1.32446	-1.25802	-0.932733	-1.25818	-0.672073	-0.88168	-1.26589	-1.13203	-1.18587	-1.08964	-0.978819	-0.915338	-1.10369	-0.958127	-1.09339	-1.0668	-1.0729	-1.12522	-0.633461	-1.22005	-1.14029	-1.11622	-1.60731	-0.838081	-1.04025	-0.787592	-1.09261	-0.922208	-0.252289
A_72_P025666	-1.19622	-1.19239	-0.978305	-1.10901	-1.30793	-1.07555	-0.711569	-0.949119	-1.28997	-1.02001	-1.04039	-1.07102	-1.36655	-1.1141	-0.910173	-1.17071	-0.857669	-1.24567	-1.18251	-1.39766	-1.27866	-1.15368	-1.11716	-1.29609	-1.11736	-1.14244	-1.14164	-1.14815	-1.12039	-1.56254	-1.33678	-1.04427	-1.40325	-1.21686	-1.175	-1.22566	-1.01682	-1.23386	-1.42168	-1.22827	-1.30945	-0.875959	-1.1731	-0.979873	-1.11899	-1.12102	-0.934246	-1.21973	0.182824
A_72_P025741	-2.43463	-2.93208	-1.75161	-3.10901	-2.42175	-2.88679	-1.78778	-1.93491	-2.3261	-2.37454	-2.15528	-3.08432	-2.38516	-2.66379	-2.73405	-1.99685	-1.99337	-2.54633	-2.57208	-2.65208	-2.12338	-1.4691	-2.46111	-3.14238	-2.00753	-2.62244	-2.76205	-1.89596	-1.68579	-2.57803	-2.50359	-1.94555	-1.94615	-2.40951	-2.12254	-2.47502	-2.43045	-2.33397	-2.23704	-2.65711	-1.70393	-0.4285	-2.83131	-2.16993	-1.7761	-2.77619	-2.1006	-2.8665	-1.73836
A_72_P025761	5.6578	5.34044	4.87685	4.97827	5.58505	5.40792	4.88824	4.38905	5.26408	4.60926	5.1102	4.93682	5.33984	4.6584	4.77967	5.25563	4.75088	5.2387	5.23459	5.17302	5.34821	5.18276	4.58237	5.22273	5.31576	5.06419	5.53137	4.0733	5.07556	5.61027	5.06709	4.79706	5.36199	5.50073	4.88669	5.66221	5.64369	5.18225	5.29677	5.08301	4.45518	5.66487	4.64075	4.63209	5.37419	4.55776	5.4474	5.25192	5.46163
A_72_P025766	0.0751468	-0.0471274	-0.123148	-0.0394204	-0.190924	-0.725967	0.191659	0.174029	-0.434628	-0.161751	0.168192	-0.163247	-0.375824	-0.123058	-0.139428	0.0557334	-0.269698	-0.254626	-0.146264	0.0227713	-0.32024	-0.113245	0.233625	-0.173406	0.0997861	0.114528	-0.127697	-0.354755	-0.24906	0.203899	-0.0535012	-0.213174	-0.479951	-0.0797482	-0.36656	-0.355361	-0.211284	-0.567929	0.266012	0.0920094	-0.323321	-0.0639273	-0.384224	0.0345899	-0.094568	0.171766	0.150694	0.169481	0.430997
A_72_P025821	-2.44594	-2.16814	-2.1765	-2.31611	-2.0449	-2.38589	-2.07276	-2.77444	-2.1867	-2.12879	-2.30986	-2.63953	-2.28563	-2.1141	-2.20444	-2.214	-2.17659	-2.41203	-2.20099	-2.22677	-1.96991	-2.07744	-2.1466	-2.23754	-1.70845	-2.50113	-2.04678	-2.05403	-2.1756	-2.39319	-1.93423	-1.92283	-2.06266	-2.02422	-2.24539	-2.32847	-2.28071	-2.16309	-2.07756	-2.65711	-2.00558	-1.96035	-2.62185	-1.85798	-2.38062	-2.22571	-2.16619	-2.02012	-1.99616
A_72_P025851	0.313565	0.883036	0.237304	0.582368	0.373247	0.284647	0.144296	0.587426	0.662087	0.306746	0.151137	0.802848	1.25794	0.333594	0.594838	0.29452	0.385654	0.483058	0.527775	0.711495	0.521651	0.129714	0.166375	0.461642	-0.129635	0.245113	0.914173	0.0765582	0.21818	0.330939	0.696014	0.711374	0.500791	0.115335	0.319391	0.527247	0.701404	0.782169	0.205258	0.33454	0.370132	0.0654891	0.86218	0.420554	0.51781	0.4458	0.126932	0.0158976	0.614238
A_72_P025886	0.218217	0.443292	0.0345572	-0.0215478	0.0705807	0.305643	0.0465426	0.0686267	0.43265	0.372691	0.20772	0.377542	0.411447	0.145058	0.268852	0.14123	-0.0200843	0.145967	0.214515	0.24378	0.0724794	-0.044237	0.0640573	0.0679041	0.383704	0.289507	0.174678	0.325945	-0.0436865	0.0843922	0.165724	0.0544478	0.251151	0.180355	0.172646	-0.0363585	0.116442	0.0438748	0.227493	0.515277	0.36257	-0.219046	0.348602	0.489107	0.155725	0.251937	0.154057	-0.0508402	0.251705
A_72_P025901	-1.14461	-1.23373	-1.30023	-1.56949	-1.22105	-1.2973	-1.15815	-1.27641	-1.27476	-1.43774	-1.16301	-1.6008	-1.31656	-1.3211	-1.08834	-1.3442	-1.12493	-1.44445	-1.34969	-1.2115	-1.27049	-1.16115	-1.33289	-1.39776	-1.40505	-1.45533	-1.3403	-1.41931	-1.41428	-1.42084	-1.42217	-1.01594	-1.25724	-1.56478	-1.24539	-1.33669	-0.879706	-1.24194	-1.29925	-1.27009	-1.4021	-1.48364	-1.50488	-1.40342	-1.45862	-1.47485	-1.49442	-1.32593	-1.00381
A_72_P025926	-0.720383	-1.04529	-0.400538	0.0571817	-0.249435	-1.32931	0.18474	-0.467779	0.0083153	0.284077	-0.0226926	0.112081	-0.39456	-0.711618	-0.084624	-0.474107	-0.0083345	-0.349293	0	-0.495957	-0.0290084	-0.302786	-1.74651	0.23967	0.0768156	0.11832	-0.868135	-0.716991	-0.0159415	-0.181268	-1.78537	-0.373368	-0.826851	0.118742	-0.313081	0.148735	0.037153	0.032193	0.103505	-0.618784	-0.953413	-0.178043	-0.313638	0.260576	0.164424	0.183496	0	0.0777922	-0.244094
A_72_P025971	4.24331	4.03044	3.99562	3.84735	3.92671	4.35522	4.36034	5.06846	4.4284	4.72409	4.11261	4.21608	4.5197	4.05513	4.26613	3.71373	4.30151	4.25394	4.12836	3.69222	3.66997	4.20342	4.42669	4.03202	3.97525	4.03878	3.64861	4.85962	3.95369	3.62045	4.22433	3.96147	4.51081	3.78635	3.9686	4.20663	3.97123	3.76891	4.29809	3.87271	4.20915	4.07081	4.97171	4.24608	4.07641	4.46229	3.93343	4.256	4.86771
A_72_P025986	-1.14461	-1.49007	-1.0717	-1.51847	-1.56898	-0.978085	-1.26303	-1.83915	-1.55811	-1.08597	-1.483	-1.51728	-1.12447	-1.50085	-1.61143	-1.4785	-1.67409	-1.6001	-1.44775	-1.61143	-1.28276	-1.47375	-1.5177	-1.31326	-1.01511	-1.46664	-1.38519	-1.61265	-1.28724	-1.33942	-1.62997	-1.63128	-1.88527	-1.19133	-1.43347	-1.24874	-1.45317	-1.60915	-1.2559	-1.91793	-0.903066	-1.39288	-1.49146	-1.4132	-1.36384	-1.62021	-1.39278	-1.56512	-1.34576
A_72_P026026	2.12857	2.06366	2.09516	1.85382	1.93738	1.86001	2.07114	1.90343	1.97688	1.89599	1.91805	1.89466	1.62185	1.70139	1.68189	1.68751	1.92757	1.90186	1.86621	1.96851	1.97185	1.9618	2.12578	2.11079	2.11808	1.81029	1.63232	1.79186	2.03579	1.9869	1.81833	1.89522	1.65939	1.99073	1.7526	1.87921	1.79234	1.86258	2.2087	1.68575	1.71875	2.06869	1.59548	1.77945	1.89676	2.1813	1.87922	1.91035	2.23332
A_72_P026051	-1.99168	-1.87209	-1.23704	-1.92795	-1.41638	-1.66634	-1.24891	-1.77444	-2.09478	-1.67094	-1.47335	-1.98745	-1.59125	-1.95213	-1.74574	-1.81368	-1.50889	-1.90388	-1.22725	-1.46848	-1.38054	-1.24208	-1.34991	-1.56254	-1.56259	-1.1792	-2.06658	-1.81653	-1.49497	-1.40235	-1.68169	-1.77987	-1.7061	-1.7512	-1.68196	-1.57845	-1.95472	-1.84731	-1.12012	-2.01414	-1.33381	-1.67718	-2.08311	-1.49393	-1.44092	-1.83413	-1.85099	-1.7145	-1.35167
A_72_P026066	-2.2448	-2.48009	-2.43559	-2.32582	-2.29801	-2.59234	-2.5157	-2.26748	-2.2647	-2.29437	-2.32713	-2.3716	-2.43278	-2.38	-2.24531	-2.0095	-2.07505	-2.63709	-2.00648	-2.63161	-2.19893	-2.32361	-2.40666	-2.50714	-2.17557	-2.18854	-2.48829	-2.41443	-2.18587	-2.14238	-2.06547	-2.49657	-2.23427	-2.41935	-1.95589	-2.5025	-2.34299	-2.00343	-1.65834	-2.22005	-2.41689	-2.16547	-2.56452	-1.29094	-2.27491	-2.25708	-1.9704	-1.94127	-1.59376
A_72_P026126	-0.347165	-0.99466	-0.991283	-0.753916	-0.933251	-0.956498	-1.02786	-0.825971	-0.922876	-0.956931	-0.95398	-0.669279	-1.2944	-0.911227	-0.654827	-0.824823	-1.07505	-1.591	-0.591446	-1.22677	-1.20282	-1.18763	-1.0118	-1.20511	-0.543303	-0.782902	-0.853722	-0.555103	-0.970854	-1.112	-0.796726	-1.08153	-1.20422	-0.898372	-0.671158	-1.15855	-0.723093	-0.862808	-1.1375	-0.796837	-0.768881	-0.742933	-0.749158	-0.56302	-0.873659	-0.857981	-0.955832	-0.888525	0.43331
A_72_P026166	2.19473	2.42515	2.34664	2.48917	2.20303	2.20507	2.79888	2.2973	1.85999	2.52131	2.61411	2.48103	2.31816	2.18043	2.01392	2.38554	2.02961	2.1316	2.25777	2.27392	2.14226	2.43872	2.34723	2.54293	2.70333	2.36764	2.37796	2.47547	2.50183	2.26448	2.37794	1.9593	2.05696	2.26273	2.47403	2.29558	2.0073	2.11995	2.64338	2.21534	2.42665	2.2894	2.04751	2.72865	2.58009	2.37276	2.55856	2.33545	3.13282
A_72_P026286	-2.2647	-2.58318	-2.75161	-2.61641	-2.75992	-2.78182	-2.39676	-2.79997	-2.74813	-2.314	-2.93399	-2.70992	-2.54342	-2.80653	-2.64386	-2.2662	-2.5521	-2.52018	-2.31708	-2.49596	-2.19893	-2.13516	-2.38896	-2.76623	-1.9925	-2.70044	-2.36053	-2.45396	-1.38441	-2.92878	-2.0518	-2.53051	-2.4822	-2.41935	-2.64978	-2.01972	-2.6231	-2.47927	-2.69647	-2.84659	-2.4021	-2.55403	-2.52753	-2.46312	-2.45862	-2.78759	-2.57009	-2.70144	-3.44327
A_72_P026331	-0.918928	-1.01614	-1.09954	-0.969221	-0.70648	-1.34792	-0.90837	-1.39788	-1.02524	-0.842048	-1.23457	-1.16678	-1.3121	-1.17986	-1.16077	-1.16362	-0.869768	-1.54633	-1.25787	-1.06711	-1.21846	-1.07391	-1.10989	-0.876789	-0.857042	-1.0207	-1.01436	-1.02397	-0.888885	-1.09334	-1.30399	-1.15024	-1.46428	-1.1621	-0.923466	-1.42158	-1.32193	-0.913545	-0.803386	-1.42209	-1.05102	-1.02251	-1.16597	-0.902062	-1.02368	-1.07837	-0.888553	-1.18752	0.370268
A_72_P026336	1.21732	0.80761	1.08283	1.33971	0.979765	1.37113	0.698619	0.682689	0.936059	0.649726	0.877143	0.438084	0.487603	0.941931	0.817561	0.907101	1.08942	1.07769	1.06329	0.816693	1.25555	0.919016	1.16188	0.880461	1.40798	1.22679	0.925916	0.987143	1.24231	1.25286	0.918985	0.636864	0.651196	1.02382	1.30715	0.893336	0.283793	0.852179	0.778104	0.946229	0.421984	1.28758	0.370817	0.374395	1.05795	0.355366	0.925212	0.911413	1.82017
A_72_P026346	-1.19622	-0.952637	-0.827163	-0.877064	-1.10414	-0.869876	-0.657719	-0.886231	-0.967023	-0.579013	-0.522264	-0.741172	-0.624042	-0.706225	-0.757513	-0.772655	-0.922347	-0.630086	-0.867209	-0.874469	-0.917913	-0.542855	-0.498587	-0.742771	-0.4975	-0.804276	-0.653211	-0.713988	-0.70044	-0.845218	-0.668584	-0.835369	-0.584963	-0.726536	-0.791803	-0.86309	-0.64255	-0.781038	-0.748938	-0.725284	-0.598956	-0.863715	-0.918418	-0.712002	-0.510759	-0.784732	-0.824273	-0.6885	-0.340486
A_72_P026376	0.0041636	0.643785	0.415038	0.770786	0.677067	0.35827	0.09901	0.71685	0.140911	-0.077561	0.429684	-0.0994232	0.266915	0.367237	0.236562	0.416615	0.602583	0.191515	0.278585	0.595851	0.671299	0.294525	0.230766	0.421974	0.330917	0.177668	0.568468	0.240305	0.204487	0.646218	0.767175	0.605947	0.586038	0.532928	0.43518	0.835979	0.529549	0.732504	-0.265421	0.348426	0.887826	0.0740006	0.0800847	0.512545	0.0902717	0.22665	0.299327	0.423008	0.71807
A_72_P026406	-0.762203	-0.823945	-0.700986	-0.898651	-1.21172	-0.846526	-0.689151	-0.893085	-1.04661	-0.677277	-0.856683	-0.981223	-1.09353	-0.90195	-0.85536	-0.693943	-0.700855	-0.792746	-0.80372	-1.01318	-0.924311	-0.858086	-0.704855	-0.915608	-0.696219	-0.683838	-0.599318	-0.794159	-0.772118	-0.669061	-0.808176	-1.23167	-0.787323	-1.05459	-0.692853	-0.917538	-1.12211	-0.728992	-0.664622	-1.04648	-0.824515	-0.835545	-0.834128	-0.844684	-0.784451	-0.753644	-0.794795	-0.85561	0.495688
A_72_P026411	8.841	8.68257	8.96175	8.79749	8.84623	8.87657	8.8965	8.96091	8.70533	8.98873	8.83109	8.5729	8.59972	8.74373	8.67985	8.7889	8.83317	8.60374	8.64243	8.74127	8.64682	8.73962	8.63923	8.6086	8.89912	8.80719	8.61303	8.83221	9.05658	8.55875	8.65414	8.91787	8.63994	8.89006	8.72764	8.76801	8.73678	8.76466	8.75633	8.5241	8.6014	8.97231	8.75805	8.7375	8.84347	8.7709	8.80444	8.954	8.75821
A_72_P026421	-1.31051	-1.28062	-1.54614	-1.20885	-1.22575	-1.34792	-1.25361	-1.51987	-1.49799	-0.996031	-1.52226	-1.51728	-2.24256	-1.67428	-1.44985	-2.04163	-1.43063	-1.77976	-1.5769	-1.74794	-1.53842	-1.75552	-1.53706	-1.42084	-0.919627	-1.36786	-1.76744	-1.18509	-1.03903	-1.36605	-1.75735	-1.32292	-1.82685	-1.37077	-1.95589	-1.51644	-1.3483	-1.42306	-1.02809	-1.66825	-1.22891	-1.05927	-1.52753	-1.08149	-1.27491	-1.44294	-1.22613	-1.11648	-1.93563
A_72_P026446	3.47001	0.41682	4.08823	2.31842	2.60062	3.10168	3.7089	4.14484	3.32838	4.04427	3.9863	2.41582	3.03039	3.61503	3.90467	4.70299	3.89107	4.39404	4.34376	3.25602	3.50389	4.08904	4.23933	3.72168	2.63874	3.10954	2.41027	3.55198	4.21037	3.759	3.09871	3.56166	4.4856	2.26003	4.43939	2.57322	4.5881	2.50028	4.2294	3.61815	5.13	4.3035	4.49428	4.809	3.88661	4.3096	4.15825	3.03601	4.90126
A_72_P026451	1.00208	0.427467	0.73171	0.698344	0.397856	0.796801	0.923092	0.498578	0.660769	1.03048	0.842792	0.678466	0.590035	0.727531	0.872082	0.95674	0.641461	0.716338	0.919344	0.483083	0.606204	0.627341	0.830915	0.579157	1.10591	0.714598	0.982435	0.953547	0.659265	0.800884	1.10674	0.215013	0.464996	0.985146	1.11918	0.79518	0.396096	0.751965	1.09516	0.732031	0.930098	1.09506	0.548071	0.780522	1.00081	0.837827	1.00093	0.737765	1.52366
A_72_P026476	1.01864	0.3029	1.12753	0.762787	0.900177	0.747234	0.994075	0.859256	0.61522	0.873385	0.612977	0.627382	0.482478	0.830384	1.07496	1.27378	1.03286	0.849335	1.10749	0.490103	0.660651	0.681628	1.02662	0.879517	1.18239	0.670086	1.00317	1.42801	0.913669	0.931478	0.931087	0.836501	0.569822	0.731784	1.3248	0.687831	0.807952	1	1.15973	0.821362	0.793763	1.16645	0.457559	0.878985	0.693381	0.686339	0.773865	0.633428	1.70662
A_72_P026491	-1.81992	-2.16015	-1.87447	-2.14296	-2.23991	-2.02225	-1.94584	-1.78715	-1.94277	-1.3953	-1.96746	-1.52632	-1.92403	-1.91433	-2.00175	-1.87605	-2.23799	-1.96137	-2.10046	-2.27357	-2.34578	-2.06337	-2.00505	-2.6095	-1.75207	-1.88547	-2.02724	-1.96567	-2.12533	-1.5371	-2.13586	-1.9609	-1.97124	-2.02422	-1.95589	-2.17319	-2.30117	-1.88479	-1.79647	-2.13259	-1.79764	-1.94307	-1.88879	-1.94044	-2.29068	-1.85798	-1.61518	-1.83764	-1.84843
A_72_P026501	-1.13085	-0.901773	-1.03541	-0.891419	-1.08696	-1.12286	-0.754149	-0.941994	-1.21063	-0.532282	-0.753806	-0.990581	-1.08209	-0.835676	-0.900348	-0.887683	-0.922347	-1.0837	-0.952277	-1.2578	-0.960015	-0.942515	-0.685818	-1.04592	-0.395138	-0.979594	-1.02724	-0.819751	-1.05776	-0.80215	-1.09322	-0.980318	-1.04924	-0.773128	-0.525359	-1.08746	-0.765117	-0.828933	-0.63964	-0.821499	-0.79764	-0.991094	-0.912444	-0.783146	-0.743189	-0.80487	-0.740708	-0.574014	-0.596202
A_72_P026541	-1.87239	-1.55147	-1.89059	-1.89142	-1.62986	-1.57032	-1.63306	-1.92083	-2.07708	-1.60901	-1.75381	-1.72026	-2.33907	-1.7334	-1.5385	-2.00316	-1.89736	-2.0459	-1.90608	-1.80982	-2.00338	-1.83101	-1.72415	-1.97587	-1.54057	-1.84062	-2.14164	-1.7659	-1.76825	-1.69134	-1.95317	-1.80736	-2.21917	-1.59237	-1.66579	-1.71109	-2.10852	-1.65159	-1.55546	-2.07215	-1.52496	-1.69153	-1.92442	-1.76738	-1.62355	-1.75364	-1.66765	-1.67568	-0.557149
A_72_P026546	-2.41226	-2.1443	-1.87447	-1.89865	-1.68049	-1.2181	-2.34578	-2.43741	-2.14923	-2.11151	-2.43539	-2.13876	-1.46212	-2.15026	-2.24531	-2.40142	-2.89119	-2.7746	-2.20844	-2.53343	-2.50927	-2.41002	-2.83962	-1.88961	-2.03037	-1.63515	-1.82814	-3.08472	-1.90576	-2.01047	-2.01153	-1.95321	-2.37787	-1.93675	-2.14479	-1.59808	-2.18253	-1.82286	-2.42701	-1.8593	-1.67696	-2.46503	-2.50039	-2.29094	-1.75955	-2.37255	-2.63826	-2.19207	-2.76144
A_72_P026576	-2.70671	-2.85264	-2.38904	-2.84877	-2.64235	-2.88679	-2.32587	-2.79997	-2.94278	-2.67094	-2.6798	-2.61038	-2.74506	-2.72792	-2.71097	-2.74859	-2.70627	-2.65595	-2.96801	-2.71527	-2.2303	-2.68378	-2.72415	-2.87679	-2.46602	-2.59735	-2.63831	-2.79099	-2.40826	-2.51706	-2.7463	-2.6749	-2.97124	-2.50065	-2.49884	-2.61798	-2.7866	-2.66239	-2.41636	-2.58145	-2.71303	-2.66296	-2.88879	-2.68213	-2.71101	-2.67741	-2.64994	-2.76794	-2.65528
A_72_P026581	-1.00836	-0.905108	-0.919239	-0.859318	-0.80836	-0.866517	-0.676496	-0.504042	-0.934782	-0.555458	-0.901273	-0.654328	-1.20074	-0.914333	-0.751612	-0.717109	-0.807355	-0.800594	-0.651153	-0.892617	-0.963305	-1.01516	-0.833625	-0.6746	-0.524267	-0.70044	-0.828137	-0.658097	-0.791588	-0.652573	-0.854907	-0.953206	-1.11064	-0.660811	-0.854604	-0.819236	-0.971021	-0.891128	-0.602959	-0.766591	-0.573865	-0.917538	-0.825683	-0.773665	-0.770566	-0.793328	-0.920032	-0.707952	0.0084432
A_72_P026591	-0.41226	-0.604714	-0.247381	-0.111109	-0.411024	-0.0911479	-0.272526	-0.535868	-0.49799	-0.163976	-0.0583165	-0.560754	-0.366546	-0.0684108	-0.272508	-0.328256	-0.35004	-0.270887	-0.447753	-0.550138	-0.0978473	-0.0809844	0.0543856	-0.377295	0.110266	-0.421904	-0.209751	-0.439006	-0.501368	-0.078582	-0.29792	-0.33787	-0.336525	-0.0018484	-0.22352	-0.173193	-0.441768	-0.484057	-0.0986843	-0.159844	-0.333814	-0.35811	-0.44329	-0.364941	-0.324766	-0.32816	-0.0807044	0.0257454	0.491274
A_72_P026596	0.301774	0.783984	0.485427	0.305503	0.209127	0.130124	0.994075	0.256856	-0.0970063	0.423952	0.690145	0.471409	0.532927	0.469669	0.139886	0.205609	0.114966	0.50126	-0.0032384	0.418313	0.246326	0.369072	0.666056	0.429737	0.851749	0.232923	0.109973	0.333221	0.269813	0.522201	0.231508	0.0883951	0.301777	0.44203	0.440172	0.49981	-0.0231848	0.18319	0.68105	0.2935	0.470027	0.553353	0.153111	0.768675	0.426736	0.678072	0.791247	0.262368	1.1253
A_72_P026606	2.3687	2.46671	2.68285	2.60172	2.56201	2.31381	2.9061	2.46279	2.07564	2.77984	2.61863	2.36598	1.94796	2.64817	2.45768	2.29259	2.33054	2.64687	2.1991	2.41555	2.63151	2.68058	2.75034	2.64065	2.8009	2.60267	2.17854	2.71903	2.76367	2.62101	2.13952	2.7957	2.52174	2.61029	2.36374	2.7236	2.64803	2.20862	2.72439	2.29493	2.53682	2.73137	2.43079	2.8134	2.42553	2.56072	2.54965	2.56146	3.22145
A_72_P026696	-2.48043	-1.81451	-2.38904	-2.42675	-2.71966	-2.54862	-2.84327	-2.79998	-2.55199	-2.80339	-2.51235	-2.1181	-1.84459	-2.79503	-2.3484	-2.60723	-2.69546	-2.38032	-2.27734	-2.71527	-2.95673	-2.89189	-2.55669	-2.22936	-2.24511	-2.38924	-2.04678	-2.79099	-2.48226	-2.58844	-2.66078	-3.04836	-2.59468	-2.21686	-2.53757	-2.53998	-2.40808	-2.20988	-2.43774	-2.46031	-0.926696	-2.4285	-2.43899	-2.64708	-2.49469	-2.75364	-2.42253	-2.55334	-2.1128
A_72_P026731	6.36988	5.98031	6.41511	5.98439	6.26151	6.47994	6.48426	6.48883	6.26754	6.44253	6.45136	6.08254	6.3816	6.22606	6.38623	6.4818	6.36225	6.2871	6.25942	5.84936	6.14939	6.38211	5.62421	5.63933	6.00364	6.49775	6.26371	6.09428	6.43545	5.3018	6.35967	6.29477	6.30325	6.27994	6.35753	6.37339	6.39649	6.34803	5.46218	6.38963	6.1944	6.4559	6.40684	6.1093	6.37848	6.36334	6.33192	5.9218	6.79641
A_72_P026761	-1.1585	-1.47017	-1.08555	-1.41633	-0.902877	-0.532561	-1.72128	-1.51987	-1.06831	-1.48146	-1.17079	-1.41294	-1.27691	-1.36292	-0.933363	-1.08116	-0.761551	-1.22089	-1.05943	-1.40632	-0.979869	-1.14996	-0.975025	-1.33942	-1.67807	-1.32604	-1.47499	-1.61826	-0.722692	-1.38408	-0.972364	-1.45251	-1.17114	-1.14157	-1.05075	-1.15491	-1.34299	-1.53777	-1.53804	-1.40336	-1.51696	-1.17552	-1.20195	-1.71805	-1.5553	-1.07837	-1.13713	-1.3563	-1.6327
A_72_P026766	-2.10371	-2.6156	-2.2578	-2.49088	-2.14799	-2.32931	-2.09785	-2.2854	-2.41226	-2.2092	-2.21032	-2.47288	-2.48202	-1.9779	-2.44032	-1.80263	-2.21466	-2.23146	-2.35796	-2.57191	-2.06567	-2.04251	-1.99163	-2.35712	-2.39514	-2.2854	-2.29676	-2.33848	-2.22769	-2.05311	-2.3874	-2.08153	-2.21167	-2.05459	-2.02989	-2.21805	-2.43045	-2.23386	-2.11151	-2.32193	-2.18392	-1.88418	-2.42192	-2.02791	-2.32274	-2.35548	-2.14951	-2.30603	-1.92632
A_72_P026841	-2.51577	-2.36537	-2.0902	-2.83484	-2.29801	-2.63743	-2.10631	-2.53051	-2.45735	-2.1375	-2.34462	-2.44689	-2.2944	-2.29658	-2.29593	-2.29689	-2.36923	-2.36472	-2.61108	-2.37197	-2.29515	-2.48308	-2.22295	-2.37504	-2.08512	-2.38924	-2.52436	-1.98726	-2.12533	-2.50714	-2.5509	-2.4417	-2.17477	-2.34239	-2.44263	-2.44805	-2.18253	-2.39575	-2.32392	-2.17963	-2.55738	-2.45275	-2.50938	-2.16993	-2.56007	-2.05063	-2.36364	-2.40839	-1.72976
A_72_P026886	2.97051	3.27185	2.97575	3.28051	2.96234	3.1872	3.10085	2.801	3.08156	3.00298	2.86578	3.12441	2.86547	2.77795	2.62151	2.74161	2.38693	2.82913	2.51934	3.0698	3.01052	2.63653	3.16469	2.8814	3.32961	2.96831	2.6387	3.13725	3.00226	3.02669	2.62542	2.7724	2.72579	3.12511	2.68298	2.5658	2.72816	2.55466	3.34225	2.75879	2.83494	2.95348	2.76348	2.90283	2.8924	2.89111	2.89839	3.38411	3.38462
A_72_P026916	-0.0770762	-0.648769	0.248388	-0.208846	0.0040131	-0.297297	-0.202817	-0.189478	-0.198614	-0.0691975	-0.206318	-0.261775	-0.564485	-0.248752	-0.26829	-0.372526	-0.335286	-0.47134	-0.178848	-0.234465	-0.108736	-0.116874	-0.188094	0.157901	-0.0574855	-0.0716229	-0.381053	-0.189253	0.20055	-0.262339	-0.194757	-0.252766	-0.369503	0.0147028	-0.298455	-0.310144	-0.0126	-0.0846812	0.13461	-0.382564	-0.0801703	-0.0407696	-0.447603	0.161919	0.178808	-0.33233	-0.174604	-0.160465	0.482817
A_72_P026936	-0.880039	-0.691329	-0.80408	-0.880639	-0.51056	-0.620356	-0.614833	-0.872621	-0.77285	-0.338919	-0.652324	-0.558433	-0.831769	-1.1724	-1.03361	-0.841697	-0.767198	-0.759224	-0.855456	-0.747937	-0.504473	-0.694587	-0.869997	-0.425505	-1.04969	-0.88168	-1.14164	-0.916522	-0.760561	-0.94208	-0.972364	-1.10692	-0.832588	-0.808279	-1.07191	-0.851265	-0.914753	-1.3383	-0.769116	-0.89812	0.15061	-0.804009	-0.602489	-0.983512	-0.978293	-0.793328	-0.719013	-0.903398	-0.168207
A_72_P026976	2.34673	2.28691	2.23823	1.76393	2.25657	2.38106	2.49203	2.44116	2.29923	2.39629	2.54041	2.56434	2.44576	2.29915	2.28688	2.24377	2.28353	2.33333	2.11573	2.15085	2.23561	2.39574	2.39495	2.43296	2.36085	2.37122	2.42925	2.58161	2.52169	2.01599	2.30841	2.30919	2.3826	2.33809	2.35881	2.36026	2.43605	2.22411	2.14543	2.402	2.20659	2.3255	2.42667	2.36298	2.46802	2.26234	2.35372	2.41479	3.38432
A_72_P027061	5.41057	5.35764	5.46983	5.38312	5.35058	5.46494	5.55823	5.31563	5.24595	5.54713	5.5485	5.14593	5.25832	5.33208	5.42525	5.24052	5.3752	5.27743	5.13344	5.12036	5.16202	5.41747	5.45055	5.28687	5.42053	5.58582	5.15405	5.42593	5.57183	4.88164	5.27217	5.24097	5.28184	5.39386	5.31162	5.45899	5.35949	5.30703	5.14307	5.38753	5.11882	5.46854	5.3507	5.52452	5.38842	5.36252	5.37495	5.11494	5.91319
A_72_P027071	6.16366	5.83748	6.63557	6.30464	6.19581	6.62355	6.15742	6.44256	6.35615	6.16647	6.29496	5.94824	6.46683	6.23164	6.30657	6.22228	6.37768	6.2407	6.14118	6.07465	6.39047	6.59293	6.48806	5.94787	6.23367	6.477	6.26561	6.44357	6.53577	6.24034	6.2336	6.38877	6.49669	6.21404	6.30932	6.22074	6.33848	6.14801	6.29667	6.40046	6.16876	6.69924	6.0856	6.13155	6.29181	6.22044	6.52523	6.32512	6.72844
A_72_P027146	-0.808919	-0.621077	-0.465455	-0.935362	-0.554149	-0.292782	-0.685977	-0.780782	-0.758671	-0.755633	-1.05832	-0.993714	-0.492077	-0.463975	-1.13366	-0.971864	-0.753123	-0.952597	-0.906082	-0.942156	-0.74657	-0.795673	-0.754992	-0.465746	-1.46602	-0.870365	-1.02724	-1.21874	-0.737721	-0.235488	-0.785366	-0.646708	-0.537345	-0.827819	-0.926675	-0.625511	-0.629553	-0.884786	-1.13314	-0.84343	-0.609541	-1.078	-0.454097	-0.670354	-1.29465	-0.701476	-1.20444	-0.830519	-0.917451
A_72_P027226	-1.21546	-1.12084	-1.1765	-1.58108	-1.19322	-0.378696	-1	-1.29899	-1.39571	-1.41107	-1.17861	-1.12496	-0.596666	-1.85943	-0.980891	-1.13908	-1.43063	-1.18278	-1.65115	-1.63161	-1.56817	-1.23023	-1.53706	-1.43018	-1.29034	-1.08029	-1.26589	-1.23156	-0.970854	-1.56768	-1.62997	-1.5536	-1.41611	-1.73266	-1.56232	-1.30409	-1.17306	-1.36012	-1.34395	-1.3666	-1.4169	-1.13572	-0.871305	-1.06597	-1.75408	-1.32608	-1.25261	-1.94127	-1.43474
A_72_P027231	-1.59542	-0.668474	-0.652077	-2.19543	-1.46547	-0.184257	-1.19829	-1.87262	-0.509816	-1.21381	-2.23457	0.314348	-0.200737	-1.12846	-0.836501	-1.22134	-1.19931	-1.04901	-1.45217	-1.6939	-1.41616	-1.95545	-1.79232	-2.6095	-1.76478	-1.63515	-0.939393	-2.24884	-1.56026	-1.99653	-0.921738	-1.03206	-1.86162	-2.02422	-2.03681	-0.684615	-1.16367	-1.68425	-1.53804	-2.15592	-1.4169	-1.49619	-1.06312	-1.61287	-1.49013	-0.816504	-1.61518	-1.12517	-2.12718
A_72_P027241	-1.52774	-1.58318	-1.90689	-2.02748	-1.89538	-2.02225	-1.87908	-1.85914	-1.67974	-1.94158	-2.03684	-1.64445	-2.03724	-1.76669	-2.11082	-1.94123	-2.03363	-1.65595	-1.88801	-1.79837	-2.06567	-1.94251	-2.36281	-2.14238	-2.17557	-1.90843	-1.85086	-1.6581	-1.83133	-2.17341	-1.7463	-1.60693	-2.06266	-2.05459	-2.03681	-1.89308	-1.67556	-1.94949	-1.88912	-1.58145	-1.10093	-1.89245	-1.65638	-2.09717	-2.17642	-2.00998	-2.24373	-2.24793	-2.06984
A_72_P027256	-2.25472	-2.41207	-2.34395	-2.16895	-2.18406	-2.22239	-2.10631	-2.24101	-2.58914	-2.00398	-2.43539	-2.24675	-2.62958	-2.1141	-2.24531	-2.25862	-2.31861	-2.1357	-2.20099	-2.28951	-2.16824	-2.29044	-2.20736	-2.4778	-2.12553	-2.32604	-2.24317	-2.0925	-2.08633	-2.23754	-2.13586	-2.27898	-2.49125	-2.41935	-2.45185	-2.1014	-2.48794	-2.45089	-2.09443	-2.25321	-1.89787	-2.33539	-2.45627	-1.98351	-2.18376	-2.51694	-2.34453	-2.156	-1.40531
A_72_P027288	-0.49799	-0.677002	-0.219117	-0.557995	-0.580949	-0.263771	-0.267772	-0.624337	-0.679741	-0.429684	-0.578051	-0.494908	-0.79708	-0.679557	-0.558967	-0.454507	-0.700855	-0.376405	-0.616025	-0.371969	0.0167952	-0.286345	-0.154057	-0.598935	-0.382839	-0.250756	-0.648227	-0.306469	-0.201407	-0.187193	-0.444329	-0.283793	-0.253384	-0.500654	-0.424364	-0.51644	-0.616671	-0.333972	-0.255898	-0.739901	-0.431846	-0.237358	-0.504878	-0.408297	-0.310632	-0.381167	-0.311686	-0.704692	0.660327
A_72_P027311	0.398262	0.770457	0.0641303	0.606832	0.436972	-0.151186	0.332923	0.984192	0.5738	-0.109363	0.632101	0.564873	0.525471	0.362112	1.17439	0.316234	0.909105	0.986382	0.498308	1.0602	0.454201	0.0703095	0.472654	0.671539	0.238405	0.110727	0.593928	0.254169	0.353735	0.221896	0.878492	0.934112	0.611611	0.193338	0.368661	0.608702	1.04325	0.756029	0.496174	0.66037	0.46095	0.368513	0.611636	0.620751	0.456557	1.11165	0.246747	0.870467	0.781459
A_72_P027321	-0.60808	-0.648769	-0.552541	-0.421533	0.0763095	-1.1635	-0.438884	-0.12755	-0.533761	-0.680458	0.133878	-0.252364	-0.613029	-1.01743	-0.579726	0.0094397	-0.857669	-0.772025	-0.281264	-0.886542	-0.889469	-0.592522	-0.910464	-0.641685	-0.616296	-0.987722	-1.25071	-0.531124	-0.209241	-0.437224	-0.114383	-0.17912	-0.468741	-0.696289	-1.31518	-1.21805	-0.260528	-0.225823	-1.16398	-0.0795673	0.356057	-1.32416	-0.489233	-0.437943	-1.14026	-0.257077	-0.515641	-0.86286	0.929655
A_72_P027416	4.23282	4.25149	4.27008	4.47717	4.17483	4.28285	4.14452	4.42282	4.44572	4.36442	4.31837	4.60465	3.98059	4.16202	4.33957	4.12078	4.16586	4.19662	4.10016	4.492	4.32833	4.40408	4.67502	4.54159	4.4625	4.22558	4.25875	4.68957	4.62746	4.48014	4.26006	4.35881	4.16651	4.39592	4.24173	4.13978	4.39987	4.43001	4.52322	4.29117	4.2329	4.24428	4.45958	4.35436	4.37208	4.39626	4.26785	4.3822	4.6314
A_72_P027451	-1.70671	-1.20056	-1.6384	-1.45313	-1.25902	-1.63743	-1.70192	-1.43741	-1.21546	-1.3339	-1.47335	-0.896689	-1.68616	-1.26056	-1.42146	-1.97807	-1.22239	-1.21388	-1.45217	-0.812693	-1.05159	-1.59	-1.70212	-1.39319	-1.52968	-1.62878	-1.04678	-1.9444	-1.61471	-1.62551	-1.58989	-1.83537	-1.62422	-1.34239	-1.57738	-1.45251	-1.42483	-1.246	-1.69647	-1.93129	-1.70393	-1.63495	-0.834128	-1.47844	-1.68995	-1.44294	-1.51564	-1.50717	-1.05998
A_72_P027461	-2.05092	-2.39321	-2.2578	-2.51291	-2.30793	-2.40526	-2.47131	-2.47805	-2.55199	-2.12879	-2.28432	-2.53542	-2.58586	-2.76109	-2.40285	-2.31249	-2.38651	-2.73396	-2.54351	-2.43263	-2.62957	-2.48308	-2.19192	-2.48751	-2.01511	-2.57268	-2.63831	-2.33848	-2.02975	-2.44904	-2.40468	-2.11548	-2.67485	-2.39973	-2.45185	-2.52112	-2.221	-2.4139	-2.3339	-2.60267	-1.59896	-2.2693	-2.58338	-2.23783	-2.40615	-2.40732	-2.27053	-2.45146	-2.33559
A_72_P027471	2.29796	2.39562	2.5285	3.01307	2.35608	2.93988	2.40316	2.58804	2.6159	2.686	2.47182	1.98496	2.46602	2.70747	2.67342	2.56749	2.34599	2.68717	2.52665	2.17973	2.38667	2.44858	2.6902	2.35594	2.11504	2.39016	2.53271	2.52046	2.57891	2.51005	2.8188	2.42553	2.39922	2.76857	2.64294	2.56193	2.61837	2.4045	2.21214	2.58262	2.24205	2.74309	2.64696	2.1856	2.26391	2.56352	2.96501	2.56687	2.94119
A_72_P027486	-2.20581	-1.34711	-2.1964	-2.14296	-1.94868	-0.956498	-1.91579	-1.83915	-0.887734	-1.19094	-1.69095	-1.73068	-1.91048	-2.50553	-2.38447	-2.1218	-2.20696	-2.0901	-2.26952	-2.16665	-2.10147	-2.68378	-2.40666	-1.75445	-2.21864	-2.22651	-2.31244	-2.3201	-1.59405	-2.18127	-2.01153	-1.92283	-1.98395	-1.88808	-2.64978	-2.09442	-1.84549	-1.86593	-2.4926	-2.22005	-1.64177	-2.08746	-1.30383	-2.70598	-2.13314	-2.44294	-2.20014	-2.08646	-1.90529
A_72_P027496	-1.92683	-2.13643	-2.34395	-2.04342	-2.29801	-1.98535	-1.88634	-2.04509	-2.39023	-2.10295	-2.22644	-1.77311	-2.54342	-2.36292	-2.02291	-1.91719	-2.29395	-2.21738	-2.20844	-2.36351	-2.0446	-2.02877	-2.3542	-2.14238	-1.81678	-2.1334	-2.08667	-1.88241	-2.12533	-2.17341	-2.35345	-2.29834	-2.21917	-1.97982	-1.8546	-1.86904	-2.14505	-2.19411	-1.99603	-2.15592	-1.23545	-2.04999	-2.18745	-1.71805	-1.97829	-2.12101	-2.0075	-2.08646	-0.5106
A_72_P027566	-1.44027	-1.93207	-1.33842	-1.83484	-2.06999	-1.57032	-1.5157	-1.57391	-1.68643	-1.29437	-1.51235	-1.46416	-1.34817	-1.98441	-1.74574	-1.38072	-1.63743	-1.28183	-1.93053	-2.18145	-1.99663	-1.49248	-1.36281	-1.6095	-1.48693	-1.49533	-1.64326	-1.15628	-1.30392	-1.7781	-1.45779	-1.84958	-1.47321	-1.86099	-1.58243	-1.94241	-1.42483	-1.58839	-1.50383	-1.74874	-2.20945	-1.65591	-1.77602	-1.40342	-2.04358	-1.27302	-1.77228	-1.76114	-0.785795
A_72_P027596	-2.3261	-2.51025	-2.55897	-2.46919	-2.41102	-2.78182	-2.72128	-2.72469	-2.69316	-2.64585	-2.53225	-2.3716	-2.59667	-2.64303	-2.57973	-2.53227	-2.71716	-2.28917	-2.22347	-2.63161	-2.65063	-2.5502	-2.96516	-2.74277	-2.37551	-2.43296	-2.67839	-2.6466	-2.34937	-2.76623	-2.32851	-2.6749	-2.51873	-2.52172	-2.50843	-2.58823	-2.36436	-2.67328	-2.70941	-2.42209	-1.91878	-2.69153	-2.62185	-2.68213	-2.84428	-2.46109	-2.66172	-2.54166	-2.36347
A_72_P027611	0.71003	0.207283	-0.0043784	0.533503	0.611508	0.43105	-0.0118741	0.565097	0.568187	0.0584167	0.451379	0.061663	0.43286	0.766845	0.545369	0.451662	0.46967	0.317705	0.571965	0.623782	0.497922	0.514573	0.531935	0.611371	-0.142019	0.366447	0.482476	0.428687	0.314207	0.390495	0.280977	0.770655	0.675649	0.3304	0.42766	0.414221	0.735711	0.58382	0.140031	0.763463	0.59606	-0.101771	0.241495	0.232622	0.534684	0.480681	0.645948	0.403502	1.73991
A_72_P027616	-1.88773	-1.95956	-1.7297	-2.26849	-2.18406	-1.91427	-1.70835	-1.87262	-2.03375	-2.17291	-2.07282	-2.04479	-2.12839	-2.32937	-1.94006	-2.15657	-1.82491	-2.0397	-2.26174	-2.22677	-2.24624	-2.29044	-1.86387	-2.46815	-2.09311	-1.90843	-1.98265	-2.25756	-1.93145	-2.35712	-2.07928	-1.63128	-2.20422	-2.34239	-2.06482	-2.03301	-1.95472	-2.04525	-2.01197	-2.14032	-1.75471	-1.5025	-2.40504	-1.96901	-2.38062	-2.10666	-2.20875	-2.21973	-1.17621
A_72_P027686	1.97476	1.81269	1.76554	2.036	1.89154	1.87714	1.88358	1.77745	2.00468	2.26395	1.67937	1.59334	2.14166	1.86612	2.52668	1.7281	1.79112	1.85975	2.22701	1.34147	1.66332	1.72181	1.65063	1.81775	1.70448	2.23117	2.13476	2.26638	1.767	1.81479	2.08214	1.7625	1.89197	1.99027	1.96449	1.84237	2.00418	1.93606	1.71353	2.10106	1.69228	1.98992	1.8166	1.73032	1.91061	1.78539	1.73734	1.77444	2.34567
A_72_P027721	-0.210627	-0.714552	-0.3748	-1.0555	-0.0511285	0.18619	-0.53842	-0.410114	-0.33134	-0.44313	-0.478171	0.0826372	-0.345887	-0.812312	0.24544	-0.641293	0.124145	-0.132392	-0.980721	-0.473021	-0.956733	-0.813231	-0.0758581	0.220405	-0.327575	-1.02906	-0.492746	0.03433	-1.18587	-0.814325	-0.351359	-0.941741	-0.546743	-1.0817	-0.765703	-0.47049	0.0207586	-1.48886	-0.0608822	-0.83399	-0.867061	-1.03618	-0.588133	-0.418112	-1.03692	-0.313661	-0.864537	0.070199	0.501895
A_72_P027806	-1.94277	-2.82711	-2.6384	-2.04342	-2.40038	-2.70782	-2.48228	-2.1479	-1.76929	-2.11151	-2.25923	-2.48165	-2.09736	-2.74995	-2.16469	-2.52317	-2.69546	-2.0837	-2.0798	-2.06711	-2.58834	-2.70547	-1.77497	-1.74277	-2.13375	-2.52459	-2.39351	-2.79099	-2.57368	-2.33942	-2.35345	-2.32789	-2.20422	-2.13345	-2.3974	-2.57845	-2.221	-2.52785	-2.50383	-1.84659	-1.79281	-2.2693	-1.9921	-2.50434	-2.49469	-2.47947	-2.27053	-2.41904	-2.32185
A_72_P027851	-2.70671	-2.85264	-2.34395	-2.89142	-2.43256	-2.83335	-2.38642	-2.65313	-2.70671	-3.01197	-2.17079	-2.82798	-2.73308	-2.85345	-2.71097	-2.45235	-2.1917	-2.36472	-2.69238	-2.52397	-2.39824	-2.64134	-2.02542	-2.52704	-2.44541	-2.93176	-2.95777	-2.95146	-2.76056	-2.35712	-2.66078	-2.42033	-2.86162	-2.7512	-2.34493	-2.74351	-2.90689	-3.20988	-2.314	-2.78466	-2.65926	-2.18564	-2.84262	-2.62418	-2.73238	-2.24917	-2.34453	-2.53007	-2.18868
A_72_P027891	-2.0859	-1.98757	-2.06254	-1.93536	-2.01211	-2	-1.77423	-2.03748	-2.3261	-2.2559	-2.05832	-2.26935	-2.45228	-1.57264	-2.16469	-2.23614	-1.92866	-1.97907	-2.08665	-1.74794	-1.80736	-1.61032	-1.64848	-2.28758	-1.56815	-2.3468	-1.95777	-2.00183	-1.92283	-1.80822	-2.12867	-2.12409	-2.13171	-1.72043	-1.96906	-2.43035	-2.37517	-1.96279	-1.98026	-1.71948	-1.32332	-1.69153	-2.52753	-1.95466	-2.16912	-2.10666	-2.32567	-2.34611	-0.836681
A_72_P027931	1.36384	1.1401	1.17671	1.15297	1.22984	1.17319	1.11001	1.20645	1.26147	1.46772	1.1323	1.04497	0.826821	1.30584	1.39921	1.18215	1.50991	1.05901	1.25777	1.04121	1.27732	1.27527	1.2379	1.10393	1.30834	1.16581	1.15842	1.10234	1.3991	1.3556	1.14287	1.1752	1.10726	1.29169	1.48555	0.998367	1.16574	1.40515	1.37269	1.20163	0.80974	1.65896	1.20761	1.10652	1.19376	1.2038	1.25068	1.39593	1.57112
A_72_P027976	2.703	2.56401	2.43012	2.36408	2.31063	2.37398	2.18907	2.69302	2.91797	2.74084	2.64268	2.57284	2.68344	2.39667	3.02126	2.58601	2.86553	2.62506	2.85686	2.73533	2.5476	2.47413	2.65223	2.40599	2.75154	2.68358	2.39496	2.88466	2.40253	3.02925	2.6002	2.62278	2.55562	2.39153	3.0143	2.61298	2.67546	2.80343	2.92296	2.68575	3.01919	2.89733	2.5524	2.75127	2.4794	2.7454	2.8726	2.94657	4.15147
A_72_P028026	4.16505	3.96183	4.38292	4.19137	4.18966	4.20067	4.20817	3.98489	4.00338	4.36654	4.27689	3.99161	3.89471	3.84607	4.26322	4.30829	4.311	3.74762	4.06947	4.06452	4.08736	4.43918	4.38518	4.19216	4.58222	4.0989	4.07047	4.33829	4.49039	4.34118	3.88872	4.02054	3.91547	4.36971	4.22013	4.13171	4.0232	4.37442	4.55264	3.94531	4.04701	4.62008	3.8624	4.2928	4.65833	3.9427	4.46773	4.32123	4.59541
A_72_P028031	-2.30534	-2.53071	-2.1765	-2.04342	-2.07845	-1.90046	-2.33579	-2.51987	-2.34716	-1.64585	-2.12474	-2.81684	-2.4425	-2.39728	-2.38447	-1.87027	-2.1917	-2.54633	-1.75651	-2.49596	-2.02385	-2.51146	-2.33712	-2.56768	-2.27208	-1.97959	-2.04678	-1.71699	-2.11548	-2.44904	-1.97882	-2.15907	-2.17477	-1.71436	-2.07904	-2.46597	-2.16367	-1.93632	-2.2092	-2.33963	-1.5656	-2.60747	-2.0966	-2.14526	-1.95298	-2.00998	-1.98513	-1.81638	-2.39893
A_72_P028071	4.4219	4.36912	4.49651	4.55434	4.34663	4.36024	4.65907	4.48766	4.30999	4.55027	4.62734	4.66735	4.37924	4.40128	4.40558	4.48348	4.29263	4.45601	4.29054	4.21767	4.25591	4.49524	4.21466	4.31409	4.34651	4.60604	4.40473	4.39301	4.54807	4.16296	4.32897	4.36815	4.42123	4.46897	4.49397	4.44991	4.46114	4.37723	4.32004	4.50183	4.42736	4.52006	4.3451	4.7228	4.62386	4.45566	4.43717	4.51843	5.2353
A_72_P028081	-1.3261	-1.12084	-1.11839	-1.49088	-0.887927	-1.51668	-1.50447	-1.54663	-0.755148	-1.10295	-1.30557	-1.49048	-1.209	-1.57756	-1.56931	-1.69139	-1.43063	-1.40404	-1.43458	-1.30563	-1.33721	-1.10601	-1.39337	-1.28758	-1.31818	-1.27542	-1.63338	-1.53112	-1.19621	-1.33502	-1.38311	-1.35805	-1.60446	-1.64339	-1.16739	-1.72181	-1.29603	-1.14403	-1.36427	-1.51961	-1.16194	-0.951686	-1.41345	-1.24655	-1.49926	-1.34281	-1.0533	-1.3563	-1.0955
A_72_P028091	-2.30534	-2.10541	-2.32193	-2.36535	-1.61132	-2.04485	-2.24891	-2.21501	-1.91893	-2.16398	-2.46377	-1.84485	-2.05204	-2.30471	-2.40285	-2.43517	-2.49477	-2.02124	-2.39151	-1.96758	-1.88011	-1.97508	-2.38896	-1.87679	-2.61918	-2.00412	-2.08667	-1.91652	-2.14522	-2.18917	-1.94683	-2.20401	-2.17477	-2.28725	-2.43347	-1.66896	-2.23078	-2.59874	-2.50383	-2.3757	-2.13416	-2.31302	-1.83131	-1.87816	-2.41477	-2.47947	-2.37329	-1.78161	-2.32478
A_72_P028096	1.54408	1.30362	1.29901	1.13715	1.10087	1.36185	1.35466	1.57382	1.51155	1.19053	1.39454	1.51725	1.7171	1.58908	1.49786	1.40474	1.80212	1.30313	1.22977	1.2746	1.35599	1.7888	1.5658	1.09501	1.63057	1.34152	1.20872	1.65921	1.36081	1.53545	1.45869	1.45076	1.47896	1.35516	1.62743	1.21842	1.29577	1.2646	1.65605	1.66593	0.702581	1.71173	1.47247	1.29327	1.17163	1.52053	1.24517	1.58163	2.74468
A_72_P028121	-2.21546	-2.42159	-2.05344	-2.05954	-2.25902	-2.17177	-2.17585	-2.13972	-2.41226	-1.98813	-2.21032	-2.30004	-2.64072	-2.05122	-2.01582	-1.96569	-2.45777	-1.97314	-2.20844	-2.34673	-2.14563	-2.14254	-2.34564	-2.20511	-1.8435	-2.24587	-2.28124	-2.00917	-1.8973	-2.28758	-2.16501	-2.27898	-2.42043	-2.16623	-1.92347	-2.17319	-2.26053	-1.8597	-2.05261	-2.3666	-1.96153	-1.98666	-2.42192	-2.07371	-1.97829	-2.07837	-1.86454	-2.40839	-1.54008
A_72_P028126	3.53763	3.46993	3.73795	3.66225	3.54524	3.44227	3.57673	3.66048	3.49998	3.79123	3.46399	3.50204	3.51641	3.63203	3.6876	3.90099	3.80973	3.51278	3.66836	3.59178	3.65958	3.6474	3.9206	3.54427	3.64731	3.87082	3.73458	3.68346	3.492	3.91774	3.57177	3.41553	3.57741	3.77061	3.84666	3.47713	3.60056	3.7592	3.77143	3.56607	3.48999	3.81277	3.54427	3.67715	3.7715	3.5797	3.63726	3.97709	4.47823
A_72_P028161	-1.70671	-1.6156	-1.37764	-1.59276	-1.68049	-1.79453	-1.34577	-1.78715	-1.9589	-1.35917	-1.45425	-1.50829	-1.97952	-1.87145	-1.61679	-1.42666	-1.35216	-1.64179	-1.58173	-1.30158	-1.42975	-1.47375	-1.47039	-1.18127	-1.41504	-1.81147	-1.47499	-1.8037	-1.56026	-1.48751	-1.97236	-1.85674	-1.83835	-1.69032	-1.3974	-1.66378	-1.85302	-1.46501	-1.48146	-1.7022	-1.09794	-1.50884	-1.78691	-1.67035	-1.64872	-1.63559	-1.22613	-1.42977	-0.988824
A_72_P028196	1.81745	1.53106	1.8637	1.99562	1.81708	1.92542	1.83524	1.88853	1.82981	1.91719	1.74181	1.84554	1.41414	1.80511	1.66158	1.72667	1.92057	1.44871	1.74503	1.69943	1.65315	1.91946	1.82097	1.85954	1.92382	1.73511	1.65366	1.79503	1.96968	2.08029	1.6083	1.87158	1.57525	1.74066	1.79121	1.75368	1.77534	1.73919	1.80451	1.65368	1.82121	1.91135	1.72136	2.38219	1.95098	1.68943	1.73958	1.997	2.46446
A_72_P028206	-1.49211	-1.28496	-1.41213	-1.46919	-1.56898	-1.34792	-1.11482	-1.11949	-1.72038	-1.16398	-1.22239	-1.4426	-1.25107	-1.1141	-1.44032	-1.22134	-1.47615	-1.0869	-1.37045	-1.36351	-1.33721	-1.18763	-1.22295	-1.30465	-1.23623	-0.885472	-1.1628	-1.07699	-1.02053	-1.4973	-1.37033	-1.30812	-1.01623	-1.2083	-1.3797	-1.35745	-1.33242	-1.4745	-1.26542	-1.07215	-1.30256	-1.19584	-1.45627	-1.28195	-1.01711	-1.45199	-1.23051	-1.39782	-0.851952
A_72_P028221	-0.576647	-0.289309	-0.341183	-0.524048	-0.476613	-0.310929	-0.221079	-0.354665	-0.570442	-0.473159	-0.412154	-0.379772	-0.706504	-0.744408	-0.693897	-0.571608	-0.875855	-0.577452	-0.557726	-0.321928	-0.608809	-0.589998	-0.393367	-0.420843	-0.20342	-0.452512	-0.80023	-0.494598	-0.396286	-0.388628	-0.575148	-0.684427	-0.721982	-0.39486	-0.54249	-0.689871	-0.705939	-0.624919	-0.23003	-0.624198	-0.557377	-0.573839	-0.651398	-0.398549	-0.517701	-0.64593	-0.346904	-0.582966	-0.26665
A_72_P028256	7.35854	7.38674	7.47802	7.48114	7.34949	7.48095	7.60452	7.44558	7.40214	7.52889	7.51429	7.28305	7.39306	7.27149	7.35086	7.24484	7.24994	7.38462	7.27757	7.32418	7.3034	7.34781	7.41973	7.4198	7.42034	7.49571	7.2355	7.37396	7.48504	7.03999	7.27362	7.32966	7.3204	7.45981	7.27308	7.42284	7.39354	7.23028	7.20108	7.34374	7.28745	7.47166	7.34798	7.4867	7.40528	7.42196	7.39002	7.1474	8.03451
A_72_P028271	-0.4262	-0.533291	0.226135	-0.0474353	-0.117153	-0.261563	-0.263034	-0.147899	-0.352479	0.175654	-0.242741	-0.230025	-0.913856	-0.405992	-0.416787	-0.0047431	-0.157925	-0.386213	-0.242479	-0.330149	-0.177759	-0.214594	-0.559162	-0.19513	-0.353741	-0.548437	-0.606549	-0.424209	-0.24906	-0.562541	-0.5654	-0.322919	-0.388389	0.0877888	-0.294304	0.0290811	-0.479168	-0.407064	-0.124447	-0.790737	-0.248624	-0.0615948	-0.436845	-0.0018437	0.0248957	-0.13006	-0.302438	-0.240826	0.586722
A_72_P028301	-2.04231	-2.6156	-2.6384	-2.72792	-2.30793	-2.73207	-2.42824	-2.99262	-2.55199	-1.94924	-1.86928	-2.31564	-3.14415	-2.72792	-2.45943	-3.13561	-2.99337	-2.81642	-2.59145	-2.37197	-2.71572	-3.04943	-2.46111	-2.25402	-2.58496	-2.62244	-1.75667	-2.71699	-2.70044	-2.39319	-2.87283	-1.96864	-2.71667	-2.99447	-2.50843	-2.7879	-2.54781	-2.76348	-2.62118	-1.77259	-2.31637	-2.32416	-2.1731	-2.99816	-2.29068	-2.51694	-2.50499	-2.61321	-1.97897
A_72_P028356	-1.7622	-1.66	-2.37764	-2.19543	-2.18406	-2.17177	-1.8292	-1.90689	-1.81258	-2.00398	-1.97425	-1.62488	-1.20901	-1.99096	-2.21252	-2.12181	-2.17659	-1.82707	-2.17154	-1.91099	-1.94368	-1.8795	-1.83962	-1.68574	-1.96291	-1.85541	-1.93939	-1.86899	-1.70044	-2.12711	-1.76291	-2.16795	-2.01623	-1.7954	-2.18266	-1.83371	-1.68899	-2.00343	-2.06088	-2.00705	-1.62449	-2.08746	-1.86552	-1.62418	-2.08423	-1.66684	-2.11672	-1.83764	-1.45262
A_72_P028376	1.78575	1.82079	1.99178	2.19732	1.70692	2.0586	2.68581	1.61667	1.60498	2.44162	2.30696	1.36659	1.87112	1.81687	1.70835	1.41898	1.91264	1.69231	1.92617	2.18623	2.36126	2.42349	2.38019	2.05039	2.15819	2.25376	1.77456	2.1947	1.88697	1.94463	1.51949	2.00791	1.82112	2.06236	1.95188	2.14505	2.08327	1.75501	2.09143	1.89417	2.20175	2.56774	1.59128	2.78213	2.70759	1.67652	2.27829	2.16146	2.5983
A_72_P028386	8.76739	8.74704	9.06465	8.60266	8.83912	8.63771	8.89882	8.96341	8.73935	8.73403	8.75785	8.54633	8.31306	8.90485	8.9544	8.96674	8.89059	8.48837	8.83507	8.78814	8.69265	8.70044	8.5033	8.50449	9.01353	8.84818	8.55719	8.7268	8.91404	8.98183	8.8372	8.98694	8.73737	9.07346	8.95282	8.9949	8.90109	9.03506	9.05918	8.62449	8.74948	9.08045	8.54432	8.86708	9.01646	8.9158	8.9917	9.19675	9.2814
A_72_P028401	5.02928	4.89309	4.86512	5.12517	4.76815	4.61704	5.06691	5.07402	5.12212	5.19575	5.18885	4.98078	4.84852	4.96878	4.98793	4.91057	4.83429	4.78628	4.85407	5.05247	4.81518	4.9199	4.85142	5.20267	5.30758	5.28303	5.16586	5.1121	5.24995	5.3595	4.7513	4.89041	4.79439	5.0665	5.12607	4.81143	4.89338	4.94271	5.3254	5.17661	5.09265	4.93578	5.04564	5.01512	5.04594	5.24172	5.12367	5.32482	5.52345
A_72_P028416	-0.300202	-0.23583	0.068306	-0.177723	-0.539473	-0.301827	-0.0399664	-0.393011	-0.440275	-0.289507	-0.218357	-0.634633	-0.525244	-0.0342221	-0.17255	-0.271901	-0.226276	-0.265446	-0.189875	-0.330149	-0.260334	-0.0809844	-0.0530274	-0.213152	-0.0931094	-0.228915	-0.524356	-0.261938	-0.0554063	-0.274903	-0.330571	-0.0524674	-0.439996	0.0201779	-0.175005	-0.103154	-0.0597651	-0.174645	-0.0443941	-0.0795673	-0.0224548	0.328168	-0.294089	0.234189	-0.0269821	0.0489096	0.0905375	-0.205836	0.291538
A_72_P028431	-0.60808	-1.04529	-0.465455	-0.980687	-0.925598	-0.970854	-0.286881	-0.796759	-1.1127	-0.371969	-0.96408	-0.839204	-1.18434	-0.8298	-1.02291	-0.805383	-0.511253	-0.94388	-0.550601	-0.917174	-0.946929	-0.721963	-0.932733	-0.636272	-0.714598	-0.923946	-0.732739	-0.618257	-0.384412	-0.975868	-0.757351	-1.09417	-0.955508	-0.798607	-0.742894	-0.75448	-1.03385	-0.859695	-0.555458	-1.1481	-0.36935	-0.713338	-1.28441	-0.748682	-0.835576	-0.910003	-0.905957	-0.899665	-0.169958
A_72_P028531	0.993732	1.28179	0.966833	0.890989	1.12503	1.0435	0.876618	1.0202	1.05722	0.892779	1.0283	1.08561	0.98377	0.964088	0.980635	1.03739	1.09487	1.0734	1.07638	1.42931	1.03998	1.02985	0.926795	1.12958	1.00749	1.05346	1.12679	1.10234	1.12156	1.20616	1.12567	1.03524	1.08309	0.759328	1.02597	1.03865	0.966152	0.929782	0.949445	0.796253	1.08057	0.784848	1.14597	1.09104	1.01611	1.15846	0.978347	0.965624	1.46897
A_72_P028576	-2.30534	-2.32015	-1.99128	-2.60454	-2.0449	-2.50618	-2.14938	-2.48839	-2.67974	-2.43774	-2.13232	-2.88501	-2.69775	-2.64303	-2.4788	-2.57866	-2.31861	-2.18964	-2.5155	-2.45943	-2.38054	-2.03562	-2.45189	-2.18127	-2.03037	-2.01238	-2.82814	-2.47413	-2.04836	-2.14238	-2.8849	-2.48543	-2.57531	-2.38036	-2.43347	-2.62803	-2.30117	-2.45089	-2.30415	-2.23654	-2.22239	-2.08746	-2.35557	-2.33674	-2.09803	-2.46109	-2.21742	-2.3563	-2.67333
A_72_P028586	-1.29508	-0.872093	-0.898717	-1.36035	-1.02841	-0.93523	-1.17585	-1.03368	-1.1127	-1.01197	-0.991366	-1.20985	-1.37582	-0.865424	-1.1884	-0.965686	-1.25773	-1.16241	-1.03272	-0.98046	-1.06567	-1.13884	-0.932733	-0.979291	-0.787301	-0.983652	-1.37693	-1.03892	-1.00227	-0.854617	-1.06547	-1.06485	-1.20422	-1.2963	-1.34493	-1.32847	-1.22588	-1.46975	-0.834941	-1.08702	-1.16506	-1.19584	-1.15888	-1.17824	-1.20228	-1.02004	-1.0533	-0.788496	-0.607413
A_72_P028606	-0.0252373	-0.101575	0.419947	-0.171141	-0.216377	0.0327486	0.314023	0.272253	-0.103711	-0.0423463	0.0857299	-0.1353	0.487603	0.41008	0.0017477	0.309882	0.222867	0.263536	0.0032311	-0.273565	0.0300921	0.106556	0.360703	-0.494844	-0.142019	0.358454	-0.159251	0.0696055	-0.130274	-0.159749	0.315678	0.350186	0.581731	0.0364797	-0.0808222	0.266023	0.162004	0.0505079	0.187918	0.277622	0.348421	0.0866744	0.105331	0.415038	-0.224824	0.276788	0.401896	0.105916	0.685587
A_72_P028701	-1.83472	-1.24214	-1.35509	-1.98838	-1.84398	-1.85982	-1.54416	-1.78715	-2.23496	-1.62118	-1.88199	-2.03185	-2.02259	-1.81812	-1.68825	-1.72753	-1.60673	-1.97314	-2.00648	-1.36351	-1.672	-1.7275	-1.75783	-1.87679	-1.77118	-1.94753	-1.91525	-1.88241	-1.87221	-1.65257	-1.79673	-1.29834	-1.33652	-1.65498	-1.62872	-1.44361	-1.03814	-1.87847	-1.59693	-1.43155	-1.1776	-2.02251	-1.92442	-1.89862	-1.92196	-1.67211	-1.50499	-1.70144	-1.15643
A_72_P028711	9.61051	9.43891	9.65203	9.48432	9.53549	9.44078	9.67188	9.54345	9.48144	9.67586	9.42601	9.2594	9.35914	9.40786	9.39481	9.37314	9.38561	9.30824	9.35013	9.33887	9.33445	9.41956	9.32104	9.32342	9.54503	9.5369	9.3522	9.44298	9.74244	9.3672	9.40395	9.58524	9.30619	9.59914	9.45145	9.37527	9.51101	9.44238	9.55966	9.36242	9.14425	9.69147	9.34654	9.47607	9.40873	9.44835	9.48045	9.5746	10.0619
A_72_P028731	-2.67974	-2.52045	-2.82716	-3.01171	-2.93325	-2.94229	-2.74752	-2.74935	-2.56426	-2.4926	-3.08746	-2.73068	-3.03724	-2.66379	-2.84276	-2.72753	-2.5521	-2.81642	-2.57208	-2.63161	-2.6937	-2.81913	-3.07409	-2.76623	-2.70232	-2.72741	-2.63831	-2.81653	-2.71524	-2.86408	-2.59981	-2.86394	-2.84993	-2.6319	-2.66043	-2.85717	-2.90689	-2.91032	-2.7759	-2.21188	-2.65926	-2.51521	-2.70202	-2.65867	-2.68995	-2.72048	-2.63826	-2.66296	-1.89624
A_72_P028766	0.152212	-0.0977535	-0.130308	-0.0676698	-0.0720983	0.163367	0.111834	0.113769	-0.27981	-0.0362202	-0.0052052	0.0094192	-0.556551	0.0653136	-0.0698648	0.378269	-0.0541921	-0.292857	0.177811	-0.0082205	-0.0411247	0.0232698	-0.0460746	-0.0567226	0.269906	-0.255655	0.143407	0.330315	0.0022631	-0.229362	0.162795	0.003958	-0.107163	0.0292572	0.117621	0	-0.450313	0.0864546	0.172131	-0.167727	0.143063	0.0824622	-0.139564	0.320822	0.148435	-0.139163	-0.0728208	0.0909848	1.06134
A_72_P028771	-2.00836	-1.85264	-2.06254	-1.93536	-2.25902	-2	-1.90837	-2.02237	-2.41226	-1.94924	-1.81953	-1.99371	-2.40402	-2.19489	-2.13366	-1.2853	-2.4217	-2.07099	-2.00648	-2.21912	-2.38054	-2.07744	-2.07409	-2.20511	-2.09311	-1.76883	-2.26589	-2.00917	-2.08633	-2.22123	-1.77972	-2.01594	-1.52801	-2.13345	-2.34493	-2.03971	-2.23078	-2.34264	-2.09443	-1.8215	-1.72219	-1.94307	-1.84262	-1.72412	-2.09803	-1.99669	-1.86454	-1.88115	-2.89609
A_72_P028791	-3.04231	-2.57253	-2.66588	-2.86285	-2.88793	-2.49577	-2.85749	-2.90689	-3.1867	-3.11151	-3.02975	-2.76239	-3.00809	-3.12846	-2.89383	-2.16363	-2.96713	-3.0459	-2.8467	-2.62149	-2.85545	-2.86723	-2.76923	-2.99653	-2.56259	-2.96347	-2.69885	-2.45396	-2.40826	-2.96905	-2.5509	-2.79355	-2.84993	-2.71436	-2.86688	-2.74351	-2.81574	-2.96279	-2.8314	-2.42209	-2.59054	-2.75043	-3.2166	-2.48359	-2.79847	-2.93198	-2.92003	-2.82343	-2.08968
A_72_P028831	0.216423	-0.643188	0.989029	-0.859318	-0.421751	-1.01108	0.595436	-1.82597	0.216423	0.251062	-0.960706	-1.37977	0.822772	-0.971414	-0.533432	0.658805	-0.1105	-1.46509	1.31934	-1.04665	0.444302	0.471718	-1.804	-1.98272	0.442943	0.752907	-0.0599522	0.218469	-1.08153	-0.140461	-0.95954	-0.14366	0.429489	0.0808192	0.101957	0.492868	-0.819428	-0.703656	0.196614	0.402669	-0.489331	1.42782	-1.20195	0.207311	1.325	-1.37255	0.169094	-0.0120393	-0.776039
A_72_P028841	-1.14461	-0.952637	-1.11839	-1.12165	-1.17496	-1.01852	-1.14938	-1.30355	-1.19622	-0.926397	-1.12097	-1.26935	-0.800199	-0.82103	-0.824064	-1.03515	-1.28582	-1.01514	-1.06281	-0.929611	-0.902042	-0.94897	-1.04955	-1.12711	-0.863863	-0.947533	-1.05995	-1.0925	-1.02975	-0.902552	-1.08972	-1.40976	-0.912347	-0.965322	-1.06836	-1.18057	-1.05107	-1.05234	-1.06088	-0.775598	-0.939993	-1.15051	-1.18026	-1.27748	-1.14026	-1.05751	-1.07676	-0.933613	-0.078482
A_72_P028871	-1.48043	-1.68272	-1.73697	-1.84179	-1.99599	-1.80093	-1.67021	-1.58496	-1.65327	-1.64585	-2.00173	-1.77311	-1.38516	-1.52439	-1.69957	-1.73802	-1.80736	-1.40803	-1.43021	-1.85062	-1.84327	-1.57994	-1.75216	-1.73118	-1.96291	-1.79712	-1.41875	-1.99453	-1.8153	-2.09706	-1.86086	-1.66859	-1.51873	-1.94384	-1.5977	-2.05998	-1.7866	-1.64086	-1.78958	-1.3666	-1.91878	-1.69877	-1.67649	-2.27302	-1.82119	-1.61512	-1.66172	-1.45146	-1.1483
A_72_P028886	1.77361	1.19799	1.80798	1.67113	1.09148	1.66606	1.93345	1.29203	1.8204	1.81132	1.7766	1.46115	1.58466	1.54283	1.54237	1.59858	1.42208	1.49219	1.37652	1.49593	1.51812	1.82093	1.91304	1.39447	1.66297	1.25376	1.27843	1.46159	1.14735	1.51066	1.34827	1.49221	1.68622	2.07863	1.11216	1.32844	1.50619	1.36979	1.64338	1.6587	1.04928	1.25707	1.40111	1.5868	1.51441	1.28361	1.76399	1.53067	2.05577
[truncated: 19,523 more rows]
[truncated: 22 more columns]
